# Supplementary material for: Extracellular Vesicles Induce an Aggressive Phenotype in Luminal Breast Cancer Cells Via PKM2 Phosphorylation
Source: Front Oncol. 2021 Dec 13;11:785450. doi: 10.3389/fonc.2021.785450 (PMC8710663; doi:10.3389/fonc.2021.785450)
Supplement: Supplementary file 1 [file DataSheet_1.xlsx]

## Sheet: CON%20VS%20T24_total%20quantifi
Con1	Con2	Con3	T24_1	T24_2	T24_3	T48_1	T48_2	T48_3	C: Contaminant	C: Marked as	C: Master	C: Student's T-test Significant T24_Con	C: Student's T-test significant	N: Protein FDR Confidence: Combined	N: Exp. q-value: Combined	N: Coverage [%]	N: # Peptides	N: # PSMs	N: # Unique Peptides	N: MW [kDa]	N: calc. pI	N: # AAs	N: # Peptides (by Search Engine): Sequest HT	N: -Log Student's T-test p-value T24_Con	N: Student's T-test Difference T24_Con	N: Student's T-test Test statistic T24_Con	T: Accession	T: Description
-0.408111	-0.409493	-0.358731	-0.372134	-0.432422	-0.41003	-0.423804	-0.386518	-0.385585	FALSE	Human	IsMasterProtein			NaN	0	73	342	2957	2	513.4	5.76	4525	342	0.202802	-0.0127504	-0.525688	Q15149-8	Isoform 8 of Plectin OS=Homo sapiens GN=PLEC
7.4646	7.43721	7.47589	7.48282	7.34539	7.47696	7.44322	7.36005	7.41853	FALSE	Human	IsMasterProtein			NaN	0	71	342	2965	1	531.5	5.96	4684	342	0.201177	-0.024175	-0.521989	Q15149	Plectin OS=Homo sapiens GN=PLEC PE=1 SV=3
-3.38212	-3.3244	-3.4372	-3.47207	-3.72911	-3.46453	-3.53633	-3.40584	-3.52891	FALSE	Human	IsMasterProtein			NaN	0	73	341	2950	1	515.9	5.8	4547	341	0.872088	-0.173998	-1.87374	Q15149-4	Isoform 4 of Plectin OS=Homo sapiens GN=PLEC
-0.700083	-0.690487	-0.612151	-0.649094	-0.706379	-0.718886	-0.701311	-0.677046	-0.684468	FALSE	Human	IsMasterProtein			NaN	0	72	339	2955	1	517.7	5.74	4570	339	0.27209	-0.0238794	-0.678897	Q15149-3	Isoform 3 of Plectin OS=Homo sapiens GN=PLEC
-5.86777	-5.85355	-6.2156	-5.91896	-6.12263	-5.9107	-5.99703	-5.86442	-6.40398	FALSE	Human	IsMasterProtein			NaN	0	73	341	2949	1	516.2	5.76	4551	341	0.0123355	-0.00512362	-0.0373493	Q15149-6	Isoform 6 of Plectin OS=Homo sapiens GN=PLEC
6.44684	6.42603	6.43995	6.32587	6.19252	6.48048	6.38936	6.22081	6.25736	FALSE	Human	IsMasterProtein			NaN	0	75	263	1372	261	628.7	6.15	5890	263	0.555977	-0.104652	-1.25443	Q09666	Neuroblast differentiation-associated protein AHNAK OS=Homo sapiens GN=AHNAK PE=1 SV=2
6.47549	6.47035	6.4547	6.36423	6.47628	6.44962	6.44339	6.47823	6.49705	FALSE	Human	IsMasterProtein			NaN	0	60	251	1560	250	532.1	6.4	4646	251	0.462772	-0.036805	-1.0709	Q14204	Cytoplasmic dynein 1 heavy chain 1 OS=Homo sapiens GN=DYNC1H1 PE=1 SV=5
7.18569	7.21509	7.16641	7.01709	7.00846	7.11289	7.05905	7.02719	7.04578	FALSE	Human	IsMasterProtein	+	T24_Con	NaN	0	73	151	2477	117	279.8	6.05	2639	151	1.76824	-0.142916	-3.93359	P21333-2	Isoform 2 of Filamin-A OS=Homo sapiens GN=FLNA
6.04274	6.03102	6.04023	5.90753	5.95822	6.00857	5.96947	5.9774	6.01149	FALSE	Human	IsMasterProtein			NaN	0	76	151	1499	134	278	5.73	2602	151	1.27519	-0.0798872	-2.71857	O75369	Filamin-B OS=Homo sapiens GN=FLNB PE=1 SV=2
6.45903	6.38921	6.42655	6.42911	6.3667	6.409	6.41467	6.32321	6.36874	FALSE	Human	IsMasterProtein			NaN	0	54	207	1371	206	468.8	7.12	4128	207	0.355619	-0.0233294	-0.854589	P78527	DNA-dependent protein kinase catalytic subunit OS=Homo sapiens GN=PRKDC PE=1 SV=3
6.76625	6.79365	6.74594	6.68886	6.64323	6.77278	6.70161	6.65849	6.68393	FALSE	Human	IsMasterProtein			NaN	0	65	144	1959	40	226.4	5.6	1960	144	0.763376	-0.0669886	-1.6591	P35579	Myosin-9 OS=Homo sapiens GN=MYH9 PE=1 SV=4
6.91525	6.95303	6.89234	6.82605	7.03087	6.94686	6.94368	7.01905	7.0306	FALSE	Human	IsMasterProtein			NaN	0	63	122	2356	120	273.3	6.44	2511	122	0.0819966	0.014387	0.231966	P49327	Fatty acid synthase OS=Homo sapiens GN=FASN PE=1 SV=3
5.7979	5.74818	5.77484	5.77582	5.59825	5.78412	5.73565	5.55882	5.59807	FALSE	Human	IsMasterProtein			NaN	0	69	149	1407	11	555.3	5.62	5088	149	0.363457	-0.0542429	-0.870699	A0A087X1U6	Epiplakin OS=Homo sapiens GN=EPPK1 PE=1 SV=1
5.72094	5.69603	5.70915	5.65918	5.65045	5.72611	5.69185	5.67332	5.70954	FALSE	Human	IsMasterProtein			NaN	0	68	157	825	4	284.9	5.35	2477	157	0.531816	-0.0301258	-1.20711	Q13813-2	Isoform 2 of Spectrin alpha chain, non-erythrocytic 1 OS=Homo sapiens GN=SPTAN1
-0.494875	-0.486423	-0.48988	-0.508442	-0.642135	-0.468464	-0.538543	-0.630202	-0.667689	FALSE	Human	IsMasterProtein			NaN	0	67	140	1370	3	555.3	5.6	5090	140	0.396274	-0.0492876	-0.937591	P58107	Epiplakin OS=Homo sapiens GN=EPPK1 PE=1 SV=2
-1.94402	-1.87532	-1.86903	-2.03483	-1.8784	-1.88938	-1.90874	-1.86064	-1.84118	FALSE	Human	IsMasterProtein			NaN	0	68	155	805	2	282.1	5.34	2452	155	0.273489	-0.0380785	-0.68191	Q13813-3	Isoform 3 of Spectrin alpha chain, non-erythrocytic 1 OS=Homo sapiens GN=SPTAN1
5.76032	5.7348	5.73655	5.64805	5.65606	5.71431	5.6831	5.6802	5.69736	FALSE	Human	IsMasterProtein	+	T24_Con	NaN	0	61	181	677	181	331.6	6.81	2871	181	1.46918	-0.0710832	-3.16722	P15924	Desmoplakin OS=Homo sapiens GN=DSP PE=1 SV=3
6.78114	6.77372	6.75576	6.71063	6.75703	6.74897	6.75852	6.72852	6.76323	FALSE	Human	IsMasterProtein			NaN	0	70	93	2243	72	191.9	5.69	1679	93	0.903657	-0.0313284	-1.93679	A0A087WVQ6	Clathrin heavy chain 1 OS=Homo sapiens GN=CLTC PE=1 SV=1
6.08316	6.02524	6.06233	6.14841	5.983	6.0917	6.06691	5.96319	6.01339	FALSE	Human	IsMasterProtein			NaN	0	70	128	1080	4	233.3	6.21	2048	128	0.124275	0.0174629	0.339733	Q9NZM1-6	Isoform 6 of Myoferlin OS=Homo sapiens GN=MYOF
4.73274	4.69709	4.73256	4.81228	4.62942	4.7531	4.72216	4.644	4.68784	FALSE	Human	IsMasterProtein			NaN	0	62	174	453	2	376.9	5	3269	174	0.068397	0.0108021	0.195835	Q14789-2	Isoform 2 of Golgin subfamily B member 1 OS=Homo sapiens GN=GOLGB1
-4.95276	-5.09801	-4.90509	-4.82224	-5.06993	-4.91524	-5.004	-5.26783	-4.97324	FALSE	Human	IsMasterProtein			NaN	0	62	173	449	0	375.8	5	3259	173	0.206502	0.0494831	0.53409	Q14789	Golgin subfamily B member 1 OS=Homo sapiens GN=GOLGB1 PE=1 SV=2
-6.09586	-6.23975	-6.45473	-6.03661	-6.15846	-6.08608	-5.98778	-6.32465	-6.11829	FALSE	Human	IsMasterProtein			NaN	0	62	172	441	1	367.2	5.02	3184	172	0.703169	0.169724	1.5414	F1T0J2	Golgin subfamily B member 1 OS=Homo sapiens GN=GOLGB1 PE=1 SV=1
-2.59431	-2.59839	-2.4014	-2.51705	-2.51513	-2.5131	-2.45722	-2.49246	-2.41969	FALSE	Human	IsMasterProtein			NaN	0	67	125	1062	1	233.2	6.1	2050	125	0.0890251	0.0162726	0.250339	Q9NZM1-3	Isoform 3 of Myoferlin OS=Homo sapiens GN=MYOF
5.27734	5.2589	5.26984	5.22061	5.20688	5.27049	5.24757	5.21514	5.24089	FALSE	Human	IsMasterProtein			NaN	0	65	131	654	9	274.4	5.57	2364	131	0.833176	-0.0360303	-1.79651	Q01082	Spectrin beta chain, non-erythrocytic 1 OS=Homo sapiens GN=SPTBN1 PE=1 SV=2
5.05473	5.09579	5.06947	5.03943	5.04701	5.11058	5.07557	5.06335	5.09272	FALSE	Human	IsMasterProtein			NaN	0	60	121	777	105	228.5	5.6	2003	121	0.108251	-0.007658	-0.299637	Q7Z406-6	Isoform 6 of Myosin-14 OS=Homo sapiens GN=MYH14
-1.47485	-1.43515	-1.5392	-1.42932	-1.51803	-1.43763	-1.48928	-1.49646	-1.55037	FALSE	Human	IsMasterProtein			NaN	0	66	123	600	2	251.2	5.53	2155	123	0.198653	0.0214049	0.516234	Q01082-3	Isoform 2 of Spectrin beta chain, non-erythrocytic 1 OS=Homo sapiens GN=SPTBN1
4.25504	4.2221	4.24182	4.32459	4.21585	4.2704	4.25862	4.20355	4.23567	FALSE	Human	IsMasterProtein			NaN	0	32	195	323	192	798.4	5.36	6907	195	0.394169	0.0306285	0.933326	Q8WXH0-2	Isoform 2 of Nesprin-2 OS=Homo sapiens GN=SYNE2
5.18117	5.14157	5.16154	5.29816	5.08592	5.21668	5.20247	5.068	5.12825	FALSE	Human	IsMasterProtein			NaN	0	66	130	537	2	238.1	5.78	2115	130	0.24396	0.03883	0.617679	Q14980	Nuclear mitotic apparatus protein 1 OS=Homo sapiens GN=NUMA1 PE=1 SV=2
-6.60256	-6.70797	-6.3302	-6.66402	-6.57536	-6.51117	-6.79398	-6.73396	-6.54787	FALSE	Human	IsMasterProtein			NaN	0	41	133	460	1	481.6	5.22	4374	133	0.109452	-0.0366101	-0.302672	Q7Z6Z7	E3 ubiquitin-protein ligase HUWE1 OS=Homo sapiens GN=HUWE1 PE=1 SV=3
-1.77863	-1.80713	-1.74555	-1.73904	-1.8396	-1.80624	-1.80536	-1.84407	-1.82094	FALSE	Human	IsMasterProtein			NaN	0	66	129	528	1	236.4	5.8	2101	129	0.199193	-0.0178579	-0.517467	Q14980-2	Isoform 2 of Nuclear mitotic apparatus protein 1 OS=Homo sapiens GN=NUMA1
5.27508	5.25783	5.22618	5.12575	5.30134	5.2177	5.22952	5.29664	5.30401	FALSE	Human	IsMasterProtein			NaN	0	56	137	565	137	292.6	7.47	2671	137	0.292701	-0.0380967	-0.723024	Q92616	Translational activator GCN1 OS=Homo sapiens GN=GCN1L1 PE=1 SV=6
4.47542	4.45375	4.46119	4.34746	4.48082	4.44394	4.44388	4.48916	4.4941	FALSE	Human	IsMasterProtein			NaN	0	41	133	460	1	479.9	5.24	4358	133	0.416289	-0.0393772	-0.977996	Q7Z6Z7-2	Isoform 2 of E3 ubiquitin-protein ligase HUWE1 OS=Homo sapiens GN=HUWE1
-6.56842	-6.54333	-6.47343	-6.7963	-6.58921	-6.44394	-6.30625	-6.77388	-7.06345	FALSE	Human	IsMasterProtein			NaN	0	63	100	1317	1	159.8	5.97	1382	100	0.313657	-0.0814249	-0.76733	P35579-2	Isoform 2 of Myosin-9 OS=Homo sapiens GN=MYH9
4.47834	4.47493	4.46184	4.35301	4.48159	4.44178	4.43406	4.50085	4.49972	FALSE	Human	IsMasterProtein			NaN	0	34	153	362	151	573.5	6.04	5183	153	0.531383	-0.0462432	-1.20626	Q5T4S7	E3 ubiquitin-protein ligase UBR4 OS=Homo sapiens GN=UBR4 PE=1 SV=1
4.67073	4.70265	4.65077	4.53773	4.69771	4.64915	4.63753	4.68469	4.6938	FALSE	Human	IsMasterProtein			NaN	0	62	125	439	109	269.6	6.07	2541	125	0.39542	-0.0465194	-0.93586	Q9Y490	Talin-1 OS=Homo sapiens GN=TLN1 PE=1 SV=3
4.60597	4.52178	4.57388	4.68899	4.86705	4.61408	4.59725	4.84924	4.87284	FALSE	Human	IsMasterProtein			NaN	0	53	133	338	13	358.5	9.45	3256	133	0.924406	0.156164	1.97845	P46013	Antigen KI-67 OS=Homo sapiens GN=MKI67 PE=1 SV=2
5.19875	5.12939	5.15467	5.23371	5.07644	5.17323	5.1681	5.042	5.07344	FALSE	Human	IsMasterProtein			NaN	0	58	112	650	111	244.4	6.06	2136	112	0.00123806	0.000190099	0.0037956	O75643	U5 small nuclear ribonucleoprotein 200 kDa helicase OS=Homo sapiens GN=SNRNP200 PE=1 SV=2
4.75997	4.70384	4.72851	4.79139	4.64388	4.76123	4.74374	4.64204	4.66086	FALSE	Human	IsMasterProtein			NaN	0	52	136	383	92	358	6.2	3224	136	0.00958089	0.00139189	0.0290975	P49792	E3 SUMO-protein ligase RanBP2 OS=Homo sapiens GN=RANBP2 PE=1 SV=2
5.70312	5.70025	5.7086	5.59562	5.71582	5.69513	5.66124	5.71528	5.7407	FALSE	Human	IsMasterProtein			NaN	0	63	86	1142	83	189.1	6.48	1657	86	0.399856	-0.0351337	-0.944841	P46940	Ras GTPase-activating-like protein IQGAP1 OS=Homo sapiens GN=IQGAP1 PE=1 SV=1
4.91038	4.86749	4.89904	4.98933	4.79824	4.93723	4.93706	4.78798	4.83815	FALSE	Human	IsMasterProtein			NaN	0	53	118	419	117	267.1	5.02	2363	118	0.09785	0.0159672	0.273137	P12270	Nucleoprotein TPR OS=Homo sapiens GN=TPR PE=1 SV=3
5.42798	5.41138	5.39861	5.31963	5.41031	5.40851	5.37667	5.43589	5.42686	FALSE	Human	IsMasterProtein			NaN	0	65	91	792	90	170.5	7.33	1512	91	0.460441	-0.0331756	-1.06627	P07814	Bifunctional glutamate/proline--tRNA ligase OS=Homo sapiens GN=EPRS PE=1 SV=5
5.13746	5.07762	5.08953	5.18277	5.03343	5.11867	5.12903	4.9927	5.01704	FALSE	Human	IsMasterProtein			NaN	0	53	109	644	108	273.4	8.84	2335	109	0.0754759	0.0100845	0.21474	Q6P2Q9	Pre-mRNA-processing-splicing factor 8 OS=Homo sapiens GN=PRPF8 PE=1 SV=2
-5.88023	-6.14449	-5.93534	-5.87366	-5.61162	-5.72498	-5.9335	-5.60309	-5.46049	FALSE	Human	IsMasterProtein			NaN	0	54	121	310	1	319.2	9.51	2896	121	1.06187	0.249937	2.25956	P46013-2	Isoform Short of Antigen KI-67 OS=Homo sapiens GN=MKI67
5.95383	5.87888	5.92379	6.04768	5.83965	5.99089	5.96376	5.76687	5.81926	FALSE	Human	IsMasterProtein			NaN	0	67	88	993	88	157.8	6.13	1394	88	0.243525	0.0405739	0.616724	P42704	Leucine-rich PPR motif-containing protein, mitochondrial OS=Homo sapiens GN=LRPPRC PE=1 SV=3
6.3855	6.40672	6.34702	6.25387	6.44143	6.38541	6.35042	6.45936	6.4873	FALSE	Human	IsMasterProtein			NaN	0	75	68	3029	20	83.2	5.03	724	68	0.122294	-0.0195095	-0.334821	P08238	Heat shock protein HSP 90-beta OS=Homo sapiens GN=HSP90AB1 PE=1 SV=4
4.09832	4.11553	4.09749	4.08484	4.11423	4.14461	4.12566	4.13272	4.16371	FALSE	Human	IsMasterProtein			NaN	0	54	110	528	80	231.2	5.53	1997	110	0.232053	0.01078	0.591382	P35580-3	Isoform 3 of Myosin-10 OS=Homo sapiens GN=MYH10
6.58925	6.59615	6.58107	6.44078	6.52131	6.5372	6.50912	6.51979	6.54265	FALSE	Human	IsMasterProtein	+	T24_Con	NaN	0	73	66	1617	38	104.8	5.44	911	66	1.37819	-0.0890592	-2.95261	O43707	Alpha-actinin-4 OS=Homo sapiens GN=ACTN4 PE=1 SV=2
7.31833	7.39291	7.27974	7.19587	7.337	7.31179	7.28462	7.35381	7.41048	FALSE	Human	IsMasterProtein			NaN	0	64	68	2998	42	98.1	5.16	854	68	0.373705	-0.0487714	-0.891681	P07900-2	Isoform 2 of Heat shock protein HSP 90-alpha OS=Homo sapiens GN=HSP90AA1
5.39222	5.35704	5.37834	5.47574	5.20671	5.40612	5.38299	5.23019	5.26123	FALSE	Human	IsMasterProtein			NaN	0	74	88	491	2	152.4	8.6	1410	88	0.0552089	-0.0130035	-0.160014	Q9P2E9	Ribosome-binding protein 1 OS=Homo sapiens GN=RRBP1 PE=1 SV=4
6.83436	6.87358	6.78861	6.66995	6.90704	6.80452	6.80896	6.90443	6.91204	FALSE	Human	IsMasterProtein			NaN	0	76	60	1983	59	95.3	6.83	858	60	0.202923	-0.0383466	-0.525964	P13639	Elongation factor 2 OS=Homo sapiens GN=EEF2 PE=1 SV=4
6.84968	6.82155	6.81597	6.94474	6.74554	6.92658	6.87094	6.67663	6.76191	FALSE	Human	IsMasterProtein			NaN	0	83	47	3175	47	61	5.87	573	47	0.26831	0.0432232	0.670741	P10809	60 kDa heat shock protein, mitochondrial OS=Homo sapiens GN=HSPD1 PE=1 SV=2
-4.82359	-4.83293	-4.76468	-4.82029	-4.82792	-4.76942	-4.84317	-5.04651	-4.81722	FALSE	Human	IsMasterProtein			NaN	0	54	119	270	1	261	5.39	2230	119	0.0139524	0.00118796	0.0421703	Q13439	Golgin subfamily A member 4 OS=Homo sapiens GN=GOLGA4 PE=1 SV=1
-1.97277	-1.97375	-1.86724	-1.88467	-1.99148	-1.94298	-1.89896	-2.06365	-1.97286	FALSE	Human	IsMasterProtein			NaN	0	74	87	479	1	152.1	8.66	1407	87	0.0126034	-0.00179032	-0.0381494	Q9P2E9-2	Isoform 1 of Ribosome-binding protein 1 OS=Homo sapiens GN=RRBP1
4.36806	4.34274	4.39135	4.34723	4.30705	4.3646	4.35316	4.35528	4.37985	FALSE	Human	IsMasterProtein			NaN	0	54	119	268	1	260.2	5.4	2223	119	0.557445	-0.0277584	-1.2573	Q13439-3	Isoform 3 of Golgin subfamily A member 4 OS=Homo sapiens GN=GOLGA4
5.0002	4.97003	5.00572	5.05696	4.88456	5.05167	5.01895	4.904	4.94068	FALSE	Human	IsMasterProtein			NaN	0	68	95	442	94	156.2	5.64	1357	95	0.0336502	0.00574605	0.0996145	Q86UP2	Kinectin OS=Homo sapiens GN=KTN1 PE=1 SV=1
3.78089	3.76432	3.7787	3.68649	3.77703	3.76557	3.73689	3.82554	3.8455	FALSE	Human	IsMasterProtein			NaN	0	31	146	221	3	620	5.38	5430	146	0.47359	-0.031607	-1.09236	Q9UPN3-2	Isoform 2 of Microtubule-actin cross-linking factor 1, isoforms 1/2/3/5 OS=Homo sapiens GN=MACF1
5.66318	5.64131	5.63751	5.58335	5.59378	5.63919	5.62375	5.57495	5.61436	FALSE	Human	IsMasterProtein			NaN	0	79	58	1020	58	89.3	5.26	806	58	1.04009	-0.0418897	-2.21436	P55072	Transitional endoplasmic reticulum ATPase OS=Homo sapiens GN=VCP PE=1 SV=4
-0.75753	-0.773834	-0.824662	-0.894353	-0.745254	-0.805288	-0.8271	-0.646656	-0.661374	FALSE	Human	IsMasterProtein			NaN	0	49	77	678	1	175.5	5.33	1600	77	0.244911	-0.0296235	-0.61977	Q04637-8	Isoform 8 of Eukaryotic translation initiation factor 4 gamma 1 OS=Homo sapiens GN=EIF4G1
5.5433	5.52424	5.52148	5.40833	5.56675	5.5178	5.4895	5.59241	5.59104	FALSE	Human	IsMasterProtein			NaN	0	49	77	678	1	175.4	5.33	1599	77	0.271249	-0.0320474	-0.677084	Q04637	Eukaryotic translation initiation factor 4 gamma 1 OS=Homo sapiens GN=EIF4G1 PE=1 SV=4
8.56213	8.613	8.58183	8.65393	8.34639	8.61145	8.56548	8.36716	8.45598	FALSE	Human	IsMasterProtein			NaN	0	94	60	8685	41	48	5.45	430	60	0.190328	-0.0483993	-0.497152	P05783	Keratin, type I cytoskeletal 18 OS=Homo sapiens GN=KRT18 PE=1 SV=2
-2.37011	-2.48397	-2.52987	-2.58848	-2.45639	-2.63064	-2.62316	-2.79011	-2.67701	FALSE	Human	IsMasterProtein			NaN	0	22	145	226	0	837.8	5.39	7388	145	0.616729	-0.0971844	-1.37299	Q9UPN3	Microtubule-actin cross-linking factor 1, isoforms 1/2/3/5 OS=Homo sapiens GN=MACF1 PE=1 SV=4
3.91942	3.92608	3.93108	3.89133	3.97286	3.95917	3.97657	3.98788	3.99433	FALSE	Human	IsMasterProtein			NaN	0	28	130	239	127	591	6.48	5207	130	0.241949	0.0155965	0.613255	Q63HN8	E3 ubiquitin-protein ligase RNF213 OS=Homo sapiens GN=RNF213 PE=1 SV=3
4.5644	4.46852	4.52023	4.5782	4.48299	4.5707	4.54201	4.47137	4.50298	FALSE	Human	IsMasterProtein			NaN	0	50	85	496	64	220.7	5.97	1940	85	0.252428	0.0262472	0.636238	Q14839-2	Isoform 2 of Chromodomain-helicase-DNA-binding protein 4 OS=Homo sapiens GN=CHD4
5.31532	5.35486	5.32718	5.1914	5.27563	5.26971	5.24947	5.27663	5.28049	FALSE	Human	IsMasterProtein	+	T24_Con	NaN	0	69	55	1152	35	103	5.41	892	55	1.37205	-0.0868696	-2.93839	P12814	Alpha-actinin-1 OS=Homo sapiens GN=ACTN1 PE=1 SV=2
3.71137	3.70848	3.69417	3.69263	3.73957	3.74867	3.72626	3.7438	3.73992	FALSE	Human	IsMasterProtein			NaN	0	48	96	262	96	294.5	7.49	2649	96	0.542019	0.0222827	1.22711	Q9BYK8	Helicase with zinc finger domain 2 OS=Homo sapiens GN=HELZ2 PE=1 SV=6
6.25141	6.20845	6.21793	6.32007	6.09098	6.28802	6.26324	6.02915	6.09603	FALSE	Human	IsMasterProtein			NaN	0	69	62	1455	60	92.4	4.84	803	62	0.0328925	0.00709391	0.0974466	P14625	Endoplasmin OS=Homo sapiens GN=HSP90B1 PE=1 SV=1
4.84327	4.79267	4.82513	4.97915	4.74756	4.8478	4.85262	4.72198	4.75253	FALSE	Human	IsMasterProtein			NaN	0	57	92	410	76	183.2	8	1626	92	0.213857	0.0378167	0.550708	Q02880	DNA topoisomerase 2-beta OS=Homo sapiens GN=TOP2B PE=1 SV=3
4.41251	4.42648	4.46004	4.44234	4.24606	4.43948	4.40313	4.32304	4.3537	FALSE	Human	IsMasterProtein			NaN	0	61	107	318	106	204.6	5.6	1756	107	0.357411	-0.0570493	-0.858278	O60437	Periplakin OS=Homo sapiens GN=PPL PE=1 SV=4
7.11489	7.1672	7.08973	7.05575	7.10012	7.12792	7.07827	7.10388	7.16295	FALSE	Human	IsMasterProtein			NaN	0	79	55	2191	19	70.9	5.52	646	55	0.400401	-0.0293457	-0.945944	P11142	Heat shock cognate 71 kDa protein OS=Homo sapiens GN=HSPA8 PE=1 SV=1
7.65525	7.69544	7.604	7.46628	7.71943	7.6236	7.61605	7.69182	7.72638	FALSE	Human	IsMasterProtein			NaN	0	76	47	3693	5	57.9	7.84	531	47	0.244186	-0.0484618	-0.618176	P14618	Pyruvate kinase PKM OS=Homo sapiens GN=PKM PE=1 SV=4
5.2317	5.18363	5.2011	5.29768	5.09059	5.27895	5.24764	5.03091	5.07989	FALSE	Human	IsMasterProtein			NaN	0	66	55	728	55	111.3	5.22	999	55	0.0890735	0.0169328	0.250465	Q9Y4L1	Hypoxia up-regulated protein 1 OS=Homo sapiens GN=HYOU1 PE=1 SV=1
5.43645	5.38349	5.41201	5.52446	5.35539	5.44453	5.44192	5.29895	5.35266	FALSE	Human	IsMasterProtein			NaN	0	55	57	1080	57	140.9	6.84	1270	57	0.236874	0.0308084	0.60206	Q08211	ATP-dependent RNA helicase A OS=Homo sapiens GN=DHX9 PE=1 SV=4
3.65788	3.66404	3.65696	3.58252	3.64414	3.66096	3.63469	3.69568	3.70768	FALSE	Human	IsMasterProtein			NaN	0	33	114	199	111	455.1	4.98	3929	114	0.564014	-0.0304181	-1.27014	Q99996-6	Isoform 6 of A-kinase anchor protein 9 OS=Homo sapiens GN=AKAP9
4.13299	4.13088	4.08697	4.01826	4.17455	4.1007	4.11908	4.17008	4.16048	FALSE	Human	IsMasterProtein			NaN	0	51	80	300	79	242.8	6.46	2225	80	0.149703	-0.0191085	-0.401717	P27708	CAD protein OS=Homo sapiens GN=CAD PE=1 SV=3
5.23062	5.18272	5.2309	5.33868	5.13293	5.26409	5.24752	5.09062	5.12872	FALSE	Human	IsMasterProtein			NaN	0	54	55	879	47	114.7	5.34	1042	55	0.187138	0.0304825	0.4898	P16615	Sarcoplasmic/endoplasmic reticulum calcium ATPase 2 OS=Homo sapiens GN=ATP2A2 PE=1 SV=1
4.73053	4.70727	4.69749	4.5454	4.63831	4.68566	4.67283	4.68787	4.6605	FALSE	Human	IsMasterProtein			NaN	0	37	72	347	37	245.3	6.23	2297	72	0.981173	-0.0886393	-2.09339	E7EVA0	Microtubule-associated protein OS=Homo sapiens GN=MAP4 PE=1 SV=1
5.41182	5.38652	5.3879	5.43926	5.33092	5.43648	5.38794	5.29779	5.34237	FALSE	Human	IsMasterProtein			NaN	0	53	56	834	39	112.8	5.49	1023	56	0.0647375	0.00680526	0.185975	P05023	Sodium/potassium-transporting ATPase subunit alpha-1 OS=Homo sapiens GN=ATP1A1 PE=1 SV=1
4.70408	4.69415	4.66934	4.54895	4.74105	4.6531	4.64735	4.75832	4.75293	FALSE	Human	IsMasterProtein			NaN	0	55	87	410	87	166.5	6.79	1382	87	0.29817	-0.0414874	-0.734638	Q14152	Eukaryotic translation initiation factor 3 subunit A OS=Homo sapiens GN=EIF3A PE=1 SV=1
4.59026	4.57744	4.55812	4.45523	4.62288	4.56391	4.53436	4.64896	4.64932	FALSE	Human	IsMasterProtein			NaN	0	69	69	387	53	109.6	6.51	963	69	0.2175	-0.0279349	-0.558902	P33176	Kinesin-1 heavy chain OS=Homo sapiens GN=KIF5B PE=1 SV=1
4.6712	4.63045	4.64897	4.70778	4.59951	4.67846	4.6686	4.56354	4.61137	FALSE	Human	IsMasterProtein			NaN	0	61	65	435	65	145.7	7.09	1304	65	0.124527	0.0117122	0.340357	O75533	Splicing factor 3B subunit 1 OS=Homo sapiens GN=SF3B1 PE=1 SV=3
6.21018	6.16469	6.18489	6.31356	6.09512	6.25689	6.22927	6.04512	6.12389	FALSE	Human	IsMasterProtein			NaN	0	70	54	1196	53	73.6	6.16	679	54	0.203966	0.0352699	0.528335	P38646	Stress-70 protein, mitochondrial OS=Homo sapiens GN=HSPA9 PE=1 SV=2
6.12831	6.12673	6.08905	6.02348	6.0821	6.13079	6.08062	6.06639	6.12362	FALSE	Human	IsMasterProtein			NaN	0	84	55	1543	26	70	5.66	641	55	0.46212	-0.0359065	-1.0696	P08107	Heat shock 70 kDa protein 1A/1B OS=Homo sapiens GN=HSPA1A PE=1 SV=5
5.01323	5.01325	4.98737	4.88819	5.01834	4.99202	4.99511	5.03112	5.04896	FALSE	Human	IsMasterProtein			NaN	0	77	55	514	52	94.3	5.19	840	55	0.40011	-0.038435	-0.945357	P34932	Heat shock 70 kDa protein 4 OS=Homo sapiens GN=HSPA4 PE=1 SV=4
-0.891906	-0.765999	-0.923989	-1.05427	-0.759091	-0.883622	-0.916812	-0.806177	-0.807685	FALSE	Human	IsMasterProtein			NaN	0	69	44	2971	2	58	7.71	531	44	0.145106	-0.038365	-0.390651	P14618-2	Isoform M1 of Pyruvate kinase PKM OS=Homo sapiens GN=PKM
4.70026	4.69533	4.69194	4.59033	4.70223	4.66459	4.66603	4.70234	4.72188	FALSE	Human	IsMasterProtein			NaN	0	65	72	444	1	138.3	7.66	1224	72	0.588854	-0.0434664	-1.31864	P53621	Coatomer subunit alpha OS=Homo sapiens GN=COPA PE=1 SV=2
-5.32129	-4.06415	-5.41587	-4.92127	-5.3874	-5.17581	-5.15367	-5.14369	-5.22273	FALSE	Human	IsMasterProtein			NaN	0	65	72	443	1	139.2	7.59	1233	72	0.191289	-0.227724	-0.499363	P53621-2	Isoform 2 of Coatomer subunit alpha OS=Homo sapiens GN=COPA
-1.9793	-1.91281	-1.89655	-1.93843	-1.85206	-1.89937	-1.88709	-1.86259	-1.86458	FALSE	Human	IsMasterProtein			NaN	0	53	69	418	1	148.6	8.56	1285	69	0.390685	0.0329356	0.926257	Q9UM54-6	Isoform 6 of Unconventional myosin-VI OS=Homo sapiens GN=MYO6
4.73856	4.67861	4.71503	4.8027	4.67433	4.74865	4.73571	4.65307	4.67888	FALSE	Human	IsMasterProtein			NaN	0	60	64	434	64	136	8.65	1226	64	0.309308	0.0311567	0.758178	P55265	Double-stranded RNA-specific adenosine deaminase OS=Homo sapiens GN=ADAR PE=1 SV=4
6.61137	6.56516	6.59206	6.69817	6.42495	6.65789	6.60028	6.39078	6.4579	FALSE	Human	IsMasterProtein			NaN	0	68	51	1904	48	72.3	5.16	654	51	0.0159245	0.00414022	0.0480277	P11021	78 kDa glucose-regulated protein OS=Homo sapiens GN=HSPA5 PE=1 SV=2
7.47527	7.46021	7.48971	7.58574	7.26557	7.52694	7.49137	7.27278	7.38388	FALSE	Human	IsMasterProtein			NaN	0	95	52	2841	1	44.1	5.14	400	52	0.0546317	-0.0156477	-0.158428	P08727	Keratin, type I cytoskeletal 19 OS=Homo sapiens GN=KRT19 PE=1 SV=4
5.66265	5.72868	5.65351	5.46735	5.70694	5.62355	5.57996	5.73163	5.71536	FALSE	Human	IsMasterProtein			NaN	0	74	42	1201	42	68.8	7.52	631	42	0.483004	-0.0823312	-1.111	P29401-2	Isoform 2 of Transketolase OS=Homo sapiens GN=TKT
4.16229	4.11904	4.13752	4.29269	4.0428	4.18184	4.183	4.01372	4.01952	FALSE	Human	IsMasterProtein			NaN	0	46	77	272	77	208.6	8.87	1871	77	0.168936	0.0328259	0.447404	Q14690	Protein RRP5 homolog OS=Homo sapiens GN=PDCD11 PE=1 SV=3
4.56223	4.54658	4.56334	4.57108	4.5936	4.5936	4.57153	4.59474	4.60492	FALSE	Human	IsMasterProtein	+	T24_Con	NaN	0	53	69	413	1	146	8.53	1262	69	1.44207	0.0287067	3.10244	Q9UM54-2	Isoform 2 of Unconventional myosin-VI OS=Homo sapiens GN=MYO6
3.32946	3.28842	3.31793	3.37313	3.28045	3.33374	3.32221	3.23638	3.27011	FALSE	Human	IsMasterProtein			NaN	0	30	101	192	100	437.3	8.19	3859	101	0.22777	0.0171668	0.581863	Q9Y4A5	Transformation/transcription domain-associated protein OS=Homo sapiens GN=TRRAP PE=1 SV=3
3.93014	3.9228	3.94245	3.98915	3.83037	3.94754	3.93538	3.86668	3.89502	FALSE	Human	IsMasterProtein			NaN	0	52	100	207	99	227.4	5.26	1979	100	0.0689174	-0.0094432	-0.197232	Q15643	Thyroid receptor-interacting protein 11 OS=Homo sapiens GN=TRIP11 PE=1 SV=3
4.07258	4.04718	4.0723	4.11349	4.16405	4.10994	4.10459	4.17901	4.14088	FALSE	Human	IsMasterProtein	+	T24_Con	NaN	0	53	86	272	86	202.7	7.18	1801	86	1.54736	0.0651393	3.35806	Q460N5	Poly [ADP-ribose] polymerase 14 OS=Homo sapiens GN=PARP14 PE=1 SV=3
4.1419	4.10003	4.11836	4.0418	4.15525	4.11512	4.09103	4.14883	4.14298	FALSE	Human	IsMasterProtein			NaN	0	46	90	255	89	225.4	7.8	2032	90	0.171601	-0.0160392	-0.453662	Q14008	Cytoskeleton-associated protein 5 OS=Homo sapiens GN=CKAP5 PE=1 SV=3
4.70094	4.74321	4.6635	4.53401	4.62089	4.6627	4.65835	4.63632	4.635	FALSE	Human	IsMasterProtein			NaN	0	66	72	383	72	123.7	5.66	1134	72	1.02358	-0.0966843	-2.18027	P18206	Vinculin OS=Homo sapiens GN=VCL PE=1 SV=4
3.35652	3.3523	3.361	3.33414	3.39567	3.38588	3.38344	3.40901	3.42717	FALSE	Human	IsMasterProtein			NaN	0	46	93	220	82	271.2	6.11	2390	93	0.326577	0.0152945	0.794393	O15020	Spectrin beta chain, non-erythrocytic 2 OS=Homo sapiens GN=SPTBN2 PE=1 SV=3
5.56753	5.50572	5.53405	5.63846	5.4654	5.58281	5.56312	5.43383	5.47648	FALSE	Human	IsMasterProtein			NaN	0	64	45	986	37	95.7	8.81	898	45	0.187021	0.0264581	0.489531	Q12906-7	Isoform 7 of Interleukin enhancer-binding factor 3 OS=Homo sapiens GN=ILF3
4.73294	4.72429	4.69851	4.60456	4.79647	4.70021	4.70573	4.79188	4.8147	FALSE	Human	IsMasterProtein			NaN	0	70	55	460	50	96.8	5.39	858	55	0.117251	-0.0181616	-0.322261	Q92598	Heat shock protein 105 kDa OS=Homo sapiens GN=HSPH1 PE=1 SV=1
3.98744	3.99051	4.02309	3.93189	4.03083	4.00892	3.99083	4.06704	4.08253	FALSE	Human	IsMasterProtein			NaN	0	59	81	208	80	162.4	5.68	1411	81	0.110534	-0.00980226	-0.305401	Q15075	Early endosome antigen 1 OS=Homo sapiens GN=EEA1 PE=1 SV=2
5.22936	5.22967	5.19771	5.0553	5.26758	5.19659	5.20878	5.25149	5.26184	FALSE	Human	IsMasterProtein			NaN	0	62	50	743	50	117.8	5.76	1058	50	0.2927	-0.0457551	-0.723022	P22314	Ubiquitin-like modifier-activating enzyme 1 OS=Homo sapiens GN=UBA1 PE=1 SV=3
4.1109	4.07148	4.10449	4.1381	4.04278	4.10049	4.08179	4.06726	4.06325	FALSE	Human	IsMasterProtein			NaN	0	55	74	268	73	141.5	7.18	1217	74	0.0201604	-0.00183328	-0.0605263	Q9UQE7	Structural maintenance of chromosomes protein 3 OS=Homo sapiens GN=SMC3 PE=1 SV=2
5.25552	5.27902	5.23256	5.13268	5.28652	5.27082	5.265	5.29439	5.32043	FALSE	Human	IsMasterProtein			NaN	0	68	53	769	53	106.7	5.53	968	53	0.194636	-0.0256971	-0.507044	P49588	Alanine--tRNA ligase, cytoplasmic OS=Homo sapiens GN=AARS PE=1 SV=2
-0.776575	-0.844566	-0.793222	-0.667928	-0.872115	-0.737416	-0.752642	-0.986095	-0.925604	FALSE	Human	IsMasterProtein			NaN	0	61	49	645	2	106.8	6.14	944	49	0.291536	0.0456348	0.720544	Q14697	Neutral alpha-glucosidase AB OS=Homo sapiens GN=GANAB PE=1 SV=3
5.965	5.92214	5.9468	6.01352	5.81762	5.98507	5.94387	5.78237	5.83617	FALSE	Human	IsMasterProtein			NaN	0	67	49	1062	47	72.9	5.07	645	49	0.0319391	-0.00590658	-0.0947144	P13667	Protein disulfide-isomerase A4 OS=Homo sapiens GN=PDIA4 PE=1 SV=2
4.74324	4.71258	4.71242	4.8145	4.64128	4.75545	4.75487	4.57859	4.63188	FALSE	Human	IsMasterProtein			NaN	0	61	50	643	3	109.4	6.24	966	50	0.0990963	0.014332	0.276332	Q14697-2	Isoform 2 of Neutral alpha-glucosidase AB OS=Homo sapiens GN=GANAB
4.32323	4.30011	4.31282	4.37555	4.23858	4.34802	4.34209	4.18494	4.22287	FALSE	Human	IsMasterProtein			NaN	0	52	60	421	58	177.1	5.63	1555	60	0.0716146	0.00866111	0.204455	Q9NYU2	UDP-glucose:glycoprotein glucosyltransferase 1 OS=Homo sapiens GN=UGGT1 PE=1 SV=3
5.38709	5.36872	5.35959	5.3122	5.30872	5.3462	5.33483	5.27384	5.32986	FALSE	Human	IsMasterProtein	+	T24_Con	NaN	0	67	37	753	37	88.5	5.77	835	37	1.57404	-0.0494256	-3.42465	Q13263	Transcription intermediary factor 1-beta OS=Homo sapiens GN=TRIM28 PE=1 SV=5
5.60504	5.57562	5.58881	5.73403	5.52897	5.67617	5.64967	5.45058	5.53181	FALSE	Human	IsMasterProtein			NaN	0	75	29	1310	17	56.5	5.4	529	29	0.386571	0.0565691	0.917901	P06576	ATP synthase subunit beta, mitochondrial OS=Homo sapiens GN=ATP5B PE=1 SV=3
4.81489	4.76947	4.80664	4.72172	4.8107	4.75173	4.73104	4.81922	4.80439	FALSE	Human	IsMasterProtein			NaN	0	59	60	378	60	113	8.88	1014	60	0.52916	-0.0356175	-1.2019	P09874	Poly [ADP-ribose] polymerase 1 OS=Homo sapiens GN=PARP1 PE=1 SV=4
3.70202	3.73586	3.73791	3.69637	3.64979	3.72174	3.70035	3.72214	3.71542	FALSE	Human	IsMasterProtein			NaN	0	49	91	199	91	231.5	6.96	2033	91	0.678905	-0.0359584	-1.49409	Q92817	Envoplakin OS=Homo sapiens GN=EVPL PE=1 SV=3
4.66471	4.67351	4.63634	4.55139	4.70672	4.64338	4.66095	4.70844	4.69276	FALSE	Human	IsMasterProtein			NaN	0	59	58	486	1	120.8	7.33	1101	58	0.202101	-0.0243538	-0.524094	P53396	ATP-citrate synthase OS=Homo sapiens GN=ACLY PE=1 SV=3
5.55323	5.51766	5.55032	5.686	5.34381	5.59692	5.56545	5.37728	5.42372	FALSE	Human	IsMasterProtein			NaN	0	76	57	613	4	74.1	7.02	664	57	0.00586244	0.00184377	0.0178786	P02545	Prelamin-A/C OS=Homo sapiens GN=LMNA PE=1 SV=1
5.49749	5.46746	5.4949	5.62403	5.39931	5.53706	5.51643	5.37563	5.38539	FALSE	Human	IsMasterProtein			NaN	0	65	43	941	43	82.9	9.04	763	43	0.194595	0.0335209	0.506952	P40939	Trifunctional enzyme subunit alpha, mitochondrial OS=Homo sapiens GN=HADHA PE=1 SV=2
5.91992	5.88119	5.90197	5.99272	5.77916	5.96706	5.93059	5.73077	5.78538	FALSE	Human	IsMasterProtein			NaN	0	80	47	1101	37	56.7	6.35	505	47	0.0607391	0.0119519	0.175133	P30101	Protein disulfide-isomerase A3 OS=Homo sapiens GN=PDIA3 PE=1 SV=4
7.68071	7.77758	7.65624	7.60183	7.53438	7.64759	7.58386	7.49974	7.55226	FALSE	Human	IsMasterProtein			NaN	0	75	31	4305	11	41.7	5.48	375	31	1.04554	-0.110243	-2.22566	P60709	Actin, cytoplasmic 1 OS=Homo sapiens GN=ACTB PE=1 SV=1
4.64425	4.5976	4.63462	4.69034	4.58766	4.67531	4.66071	4.53613	4.57512	FALSE	Human	IsMasterProtein			NaN	0	70	51	600	50	109.4	5	972	51	0.296571	0.0256155	0.731246	Q15029	116 kDa U5 small nuclear ribonucleoprotein component OS=Homo sapiens GN=EFTUD2 PE=1 SV=1
4.48113	4.40865	4.45338	4.50138	4.39293	4.46514	4.4364	4.40239	4.40481	FALSE	Human	IsMasterProtein			NaN	0	59	79	281	79	143.1	7.64	1233	79	0.0486899	0.00542927	0.142002	Q14683	Structural maintenance of chromosomes protein 1A OS=Homo sapiens GN=SMC1A PE=1 SV=2
3.76438	3.68071	3.74967	3.83138	3.66784	3.79221	3.75238	3.67422	3.70376	FALSE	Human	IsMasterProtein			NaN	0	27	59	204	59	299.4	12.06	2752	59	0.226543	0.032222	0.579131	Q9UQ35	Serine/arginine repetitive matrix protein 2 OS=Homo sapiens GN=SRRM2 PE=1 SV=2
-2.46724	-2.38804	-2.6074	-2.7115	-2.50829	-2.57211	-2.54182	-2.44439	-2.56881	FALSE	Human	IsMasterProtein			NaN	0	59	58	486	1	119.7	7.33	1091	58	0.553519	-0.109746	-1.24962	P53396-2	Isoform 2 of ATP-citrate synthase OS=Homo sapiens GN=ACLY
4.71409	4.64884	4.67635	4.83891	4.61422	4.7404	4.72933	4.58298	4.64204	FALSE	Human	IsMasterProtein			NaN	0	56	55	376	54	99.9	6.04	895	55	0.309802	0.0514158	0.759219	A8MXP9	Matrin-3 OS=Homo sapiens GN=MATR3 PE=1 SV=1
3.67987	3.64444	3.66705	3.73235	3.6019	3.68001	3.67183	3.58871	3.62592	FALSE	Human	IsMasterProtein			NaN	0	43	85	198	85	238.7	7.3	2109	85	0.067798	0.00763178	0.194225	Q12789	General transcription factor 3C polypeptide 1 OS=Homo sapiens GN=GTF3C1 PE=1 SV=4
5.21811	5.22893	5.18383	5.08262	5.28091	5.18762	5.19309	5.26327	5.29494	FALSE	Human	IsMasterProtein			NaN	0	79	39	911	39	57.5	6.46	535	39	0.170634	-0.0265721	-0.451393	P78371	T-complex protein 1 subunit beta OS=Homo sapiens GN=CCT2 PE=1 SV=4
4.65378	4.62278	4.61686	4.50113	4.64083	4.60425	4.5917	4.65179	4.65015	FALSE	Human	IsMasterProtein			NaN	0	67	51	392	51	100.1	5.2	908	51	0.493398	-0.0490662	-1.13153	Q13200	26S proteasome non-ATPase regulatory subunit 2 OS=Homo sapiens GN=PSMD2 PE=1 SV=3
6.71062	6.71148	6.63715	6.5302	6.8021	6.67952	6.67283	6.73216	6.79527	FALSE	Human	IsMasterProtein			NaN	0	82	28	2259	1	49.8	4.89	445	28	0.0669428	-0.0158119	-0.191924	P68371	Tubulin beta-4B chain OS=Homo sapiens GN=TUBB4B PE=1 SV=1
5.59908	5.59689	5.56416	5.41551	5.60583	5.56581	5.55083	5.65453	5.66776	FALSE	Human	IsMasterProtein			NaN	0	63	53	627	53	68	7.74	590	53	0.415716	-0.0576577	-0.976843	P31948-2	Isoform 2 of Stress-induced-phosphoprotein 1 OS=Homo sapiens GN=STIP1
3.7263	3.68696	3.69967	3.60599	3.72675	3.72292	3.69506	3.78213	3.75048	FALSE	Human	IsMasterProtein			NaN	0	32	80	176	76	316.9	9.13	2898	80	0.175288	-0.0190891	-0.46229	Q9Y520-7	Isoform 7 of Protein PRRC2C OS=Homo sapiens GN=PRRC2C
6.44769	6.58035	6.39039	6.32206	6.50014	6.43972	6.40141	6.48536	6.46952	FALSE	Human	IsMasterProtein			NaN	0	78	32	2147	1	50.1	9.01	462	32	0.272264	-0.0521695	-0.679272	P68104	Elongation factor 1-alpha 1 OS=Homo sapiens GN=EEF1A1 PE=1 SV=1
3.9603	3.92087	3.9247	3.81225	3.95237	3.8929	3.8936	3.94265	3.94462	FALSE	Human	IsMasterProtein			NaN	0	40	63	251	63	223.6	8.75	2017	63	0.509649	-0.0494486	-1.16356	J3KN16	Proteasome-associated protein ECM29 homolog OS=Homo sapiens GN=KIAA0368 PE=1 SV=1
4.55324	4.52879	4.54095	4.39917	4.58701	4.51192	4.48286	4.63213	4.61458	FALSE	Human	IsMasterProtein			NaN	0	59	68	334	53	141.4	6.87	1268	68	0.308452	-0.0416298	-0.756374	Q00341	Vigilin OS=Homo sapiens GN=HDLBP PE=1 SV=2
4.38933	4.34661	4.3429	4.2417	4.34237	4.34087	4.33196	4.40934	4.35834	FALSE	Human	IsMasterProtein			NaN	0	46	66	281	65	138.6	5.58	1220	66	0.633635	-0.0513018	-1.40592	A0A087WUT6	Eukaryotic translation initiation factor 5B OS=Homo sapiens GN=EIF5B PE=1 SV=1
4.67431	4.72693	4.62564	4.53259	4.8306	4.66409	4.66949	4.78233	4.84134	FALSE	Human	IsMasterProtein			NaN	0	82	28	2221	4	49.6	4.89	444	28	0.0004631	0.000129382	0.00142101	P07437	Tubulin beta chain OS=Homo sapiens GN=TUBB PE=1 SV=2
5.83632	5.82328	5.82361	5.71586	5.87582	5.82949	5.82847	5.86726	5.8902	FALSE	Human	IsMasterProtein			NaN	0	64	43	942	3	87.3	6.05	750	43	0.163003	-0.0206795	-0.433413	P42224	Signal transducer and activator of transcription 1-alpha/beta OS=Homo sapiens GN=STAT1 PE=1 SV=2
4.2644	4.24599	4.24418	4.12246	4.27493	4.21462	4.21394	4.28178	4.29418	FALSE	Human	IsMasterProtein			NaN	0	55	44	419	44	107.1	6.05	953	44	0.457637	-0.0475195	-1.06069	P53618	Coatomer subunit beta OS=Homo sapiens GN=COPB1 PE=1 SV=3
4.05791	4.04335	4.04731	3.91964	4.06737	4.00065	4.0095	4.06962	4.06545	FALSE	Human	IsMasterProtein			NaN	0	71	51	351	46	97.7	5.47	874	51	0.553318	-0.0536342	-1.24923	Q9Y678	Coatomer subunit gamma-1 OS=Homo sapiens GN=COPG1 PE=1 SV=1
-1.2043	-1.2374	-1.11351	-1.12555	-1.16102	-1.12782	-1.18026	-1.22478	-1.18664	FALSE	Human	IsMasterProtein			NaN	0	77	54	601	1	65.1	6.84	572	54	0.533734	0.0469426	1.21087	P02545-2	Isoform C of Prelamin-A/C OS=Homo sapiens GN=LMNA
4.53626	4.50181	4.51049	4.53207	4.5242	4.52955	4.52372	4.47607	4.52323	FALSE	Human	IsMasterProtein			NaN	0	53	52	550	52	135.5	5.26	1217	52	0.513727	0.0124199	1.17158	Q15393	Splicing factor 3B subunit 3 OS=Homo sapiens GN=SF3B3 PE=1 SV=4
6.17137	6.25855	6.12947	6.04023	6.20229	6.15452	6.17652	6.17808	6.19103	FALSE	Human	IsMasterProtein			NaN	0	79	40	1278	15	63.8	6.89	561	40	0.369451	-0.0541213	-0.882981	P11413-2	Isoform Long of Glucose-6-phosphate 1-dehydrogenase OS=Homo sapiens GN=G6PD
4.58802	4.54061	4.58498	4.714	4.48409	4.61496	4.62265	4.4765	4.5029	FALSE	Human	IsMasterProtein			NaN	0	71	50	368	2	82.6	6.57	747	50	0.185165	0.0331515	0.485242	Q16891-2	Isoform 2 of MICOS complex subunit MIC60 OS=Homo sapiens GN=IMMT
4.98726	5.02525	4.95308	4.84935	5.04641	4.98339	4.99474	5.04684	5.04895	FALSE	Human	IsMasterProtein			NaN	0	84	43	727	42	64.6	6.71	592	43	0.177206	-0.0288142	-0.466763	P31939	Bifunctional purine biosynthesis protein PURH OS=Homo sapiens GN=ATIC PE=1 SV=3
4.77115	4.70243	4.72243	4.93038	4.63973	4.80999	4.7996	4.60056	4.63276	FALSE	Human	IsMasterProtein			NaN	0	61	51	350	48	87.3	9.28	783	51	0.285339	0.0613608	0.707327	Q9NR30	Nucleolar RNA helicase 2 OS=Homo sapiens GN=DDX21 PE=1 SV=5
4.9207	4.94433	4.90814	4.80719	4.92104	4.8794	4.88244	4.93815	4.92366	FALSE	Human	IsMasterProtein			NaN	0	62	50	514	50	101.9	7.17	910	50	0.723301	-0.0551812	-1.58069	Q7KZF4	Staphylococcal nuclease domain-containing protein 1 OS=Homo sapiens GN=SND1 PE=1 SV=1
4.48357	4.47539	4.44962	4.36914	4.46913	4.44173	4.43928	4.47178	4.48061	FALSE	Human	IsMasterProtein			NaN	0	53	60	349	60	144.4	6.15	1262	60	0.609539	-0.0428584	-1.35898	P41252	Isoleucine--tRNA ligase, cytoplasmic OS=Homo sapiens GN=IARS PE=1 SV=2
4.10743	4.04428	4.08289	4.17989	4.04816	4.13826	4.13261	3.98596	4.01907	FALSE	Human	IsMasterProtein			NaN	0	56	48	382	1	139.4	5.76	1267	48	0.437675	0.0438999	1.02089	Q5JPE7	Nodal modulator 2 OS=Homo sapiens GN=NOMO2 PE=1 SV=1
4.35266	4.31156	4.34206	4.44553	4.24198	4.37661	4.36516	4.19795	4.24195	FALSE	Human	IsMasterProtein			NaN	0	53	49	387	49	122.8	5.83	1104	49	0.114709	0.019279	0.315899	Q9BSJ8	Extended synaptotagmin-1 OS=Homo sapiens GN=ESYT1 PE=1 SV=1
5.06205	5.00473	5.02617	4.95842	4.96194	4.99944	4.99343	4.96122	4.96171	FALSE	Human	IsMasterProtein			NaN	0	73	44	719	44	82.7	5.81	732	44	1.27355	-0.0577149	-2.71491	P13010	X-ray repair cross-complementing protein 5 OS=Homo sapiens GN=XRCC5 PE=1 SV=3
-1.98641	-2.03156	-1.98107	-1.86501	-2.06102	-1.93058	-1.99153	-2.00911	-2.09537	FALSE	Human	IsMasterProtein			NaN	0	71	50	360	2	83.5	6.57	757	50	0.326387	0.0474751	0.793995	Q16891-4	Isoform 4 of MICOS complex subunit MIC60 OS=Homo sapiens GN=IMMT
4.91271	4.90384	4.87843	4.73688	4.96787	4.85768	4.86423	4.95617	4.98487	FALSE	Human	IsMasterProtein			NaN	0	50	57	479	53	136.3	5.78	1230	57	0.260896	-0.0441855	-0.654682	Q86VP6	Cullin-associated NEDD8-dissociated protein 1 OS=Homo sapiens GN=CAND1 PE=1 SV=2
4.22472	4.14957	4.17143	4.33529	4.06993	4.24081	4.2537	3.99898	4.03478	FALSE	Human	IsMasterProtein			NaN	0	46	55	343	55	149.3	9.28	1332	55	0.154772	0.0334388	0.413852	Q9BQG0-2	Isoform 2 of Myb-binding protein 1A OS=Homo sapiens GN=MYBBP1A
2.8587	2.79974	2.86015	2.91845	2.79605	2.86982	2.86114	2.79169	2.81428	FALSE	Human	IsMasterProtein			NaN	0	45	61	147	61	214	4.7	1977	61	0.208021	0.0219127	0.537531	Q12888-2	Isoform 2 of Tumor suppressor p53-binding protein 1 OS=Homo sapiens GN=TP53BP1
-1.41278	-1.48648	-1.44721	-1.30013	-1.55728	-1.44437	-1.3478	-1.59725	-1.54426	FALSE	Human	IsMasterProtein			NaN	0	54	47	379	1	139.3	5.67	1267	47	0.0671271	0.0148942	0.192421	J3KN36	Nodal modulator 3 OS=Homo sapiens GN=NOMO3 PE=4 SV=1
4.92239	4.93483	4.88935	4.78918	4.99533	4.9101	4.90885	4.99627	5.00251	FALSE	Human	IsMasterProtein			NaN	0	56	49	584	48	101.5	7.3	935	49	0.101499	-0.017324	-0.282478	P11586	C-1-tetrahydrofolate synthase, cytoplasmic OS=Homo sapiens GN=MTHFD1 PE=1 SV=3
-1.04519	-0.965043	-0.981082	-1.12975	-0.950089	-1.07423	-1.08458	-1.04824	-1.03012	FALSE	Human	IsMasterProtein			NaN	0	51	51	503	1	103.5	5.16	939	51	0.391384	-0.0542511	-0.927676	Q10567-3	Isoform C of AP-1 complex subunit beta-1 OS=Homo sapiens GN=AP1B1
-1.26821	-1.33591	-1.3017	-1.09518	-1.32628	-1.28676	-1.30517	-1.3687	-1.37174	FALSE	Human	IsMasterProtein			NaN	0	54	47	378	3	139.4	5.85	1267	47	0.372964	0.0658654	0.890166	A0A087X117	Nodal modulator 1 OS=Homo sapiens GN=NOMO1 PE=4 SV=1
6.87237	6.96273	6.83479	6.73882	6.90001	6.87219	6.87651	6.89118	6.93064	FALSE	Human	IsMasterProtein			NaN	0	74	34	2437	30	47.1	7.39	434	34	0.351546	-0.0529552	-0.846196	P06733	Alpha-enolase OS=Homo sapiens GN=ENO1 PE=1 SV=2
4.93802	4.9135	4.92603	5.03455	4.84347	4.96637	4.95492	4.78651	4.84502	FALSE	Human	IsMasterProtein			NaN	0	70	46	743	46	76.6	5.58	677	46	0.147053	0.0222796	0.395345	P16435	NADPH--cytochrome P450 reductase OS=Homo sapiens GN=POR PE=1 SV=2
-2.8904	-2.80956	-3.05444	-3.04071	-2.92737	-2.98743	-2.99471	-2.82469	-2.97351	FALSE	Human	IsMasterProtein			NaN	0	77	30	1908	1	47.8	9.03	441	30	0.352021	-0.0670362	-0.847177	P68104-2	Isoform 2 of Elongation factor 1-alpha 1 OS=Homo sapiens GN=EEF1A1
3.88967	3.8324	3.86239	3.92205	3.83587	3.88742	3.86943	3.80417	3.83984	FALSE	Human	IsMasterProtein			NaN	0	35	80	190	68	303.9	6.48	2671	80	0.270935	0.0202955	0.676406	Q14573	Inositol 1,4,5-trisphosphate receptor type 3 OS=Homo sapiens GN=ITPR3 PE=1 SV=2
4.8738	4.84255	4.8744	4.91026	4.82938	4.85907	4.85593	4.80262	4.86295	FALSE	Human	IsMasterProtein			NaN	0	62	54	464	50	102.7	6.76	921	54	0.0347013	0.00265328	0.102616	P19367-3	Isoform 3 of Hexokinase-1 OS=Homo sapiens GN=HK1
-5.0474	-4.96384	-5.26476	-5.23048	-5.25036	-5.06588	-5.00633	-5.25066	-5.09869	FALSE	Human	IsMasterProtein			NaN	0	77	30	1894	1	47.9	9.03	441	30	0.349962	-0.0902408	-0.842929	A0A087WVQ9	Elongation factor 1-alpha 1 OS=Homo sapiens GN=EEF1A1 PE=4 SV=1
4.67243	4.65958	4.68599	4.6351	4.69154	4.66026	4.66632	4.66487	4.67647	FALSE	Human	IsMasterProtein			NaN	0	51	51	499	1	104.6	5.06	949	51	0.224873	-0.0103666	-0.575408	Q10567	AP-1 complex subunit beta-1 OS=Homo sapiens GN=AP1B1 PE=1 SV=2
5.41718	5.36262	5.39509	5.43079	5.31498	5.43135	5.38978	5.28561	5.33085	FALSE	Human	IsMasterProtein			NaN	0	68	46	695	21	77.5	8.7	730	46	0.00585198	0.00074625	0.0178469	P52272	Heterogeneous nuclear ribonucleoprotein M OS=Homo sapiens GN=HNRNPM PE=1 SV=3
-3.69277	-3.66831	-3.58575	-3.75964	-3.65254	-3.72254	-3.63574	-3.66894	-3.75874	FALSE	Human	IsMasterProtein			NaN	0	57	74	165	1	156.7	5.36	1392	74	0.624796	-0.0626303	-1.3887	P30622-2	Isoform 3 of CAP-Gly domain-containing linker protein 1 OS=Homo sapiens GN=CLIP1
4.10821	4.06784	4.08516	4.0142	4.06171	4.07199	4.07129	4.03872	4.05799	FALSE	Human	IsMasterProtein			NaN	0	58	55	318	55	128.2	5.55	1102	55	0.821493	-0.0377687	-1.77342	Q93009	Ubiquitin carboxyl-terminal hydrolase 7 OS=Homo sapiens GN=USP7 PE=1 SV=2
3.4634	3.47159	3.44671	3.36187	3.47998	3.42982	3.44531	3.49298	3.4878	FALSE	Human	IsMasterProtein			NaN	0	33	73	191	36	292.1	5.8	2570	73	0.451251	-0.0366774	-1.04798	Q93008	Probable ubiquitin carboxyl-terminal hydrolase FAF-X OS=Homo sapiens GN=USP9X PE=1 SV=3
4.45937	4.42686	4.45159	4.44724	4.36767	4.44658	4.40621	4.36146	4.376	FALSE	Human	IsMasterProtein			NaN	0	63	49	370	37	100	6.29	906	49	0.37932	-0.0254437	-0.903141	P35221	Catenin alpha-1 OS=Homo sapiens GN=CTNNA1 PE=1 SV=1
3.54983	3.56536	3.52972	3.40442	3.53723	3.54882	3.52741	3.57422	3.58483	FALSE	Human	IsMasterProtein			NaN	0	55	74	164	1	162.1	5.36	1438	74	0.469802	-0.0514839	-1.08485	P30622	CAP-Gly domain-containing linker protein 1 OS=Homo sapiens GN=CLIP1 PE=1 SV=2
4.24475	4.24816	4.24268	4.12693	4.28218	4.21416	4.21104	4.28755	4.30894	FALSE	Human	IsMasterProtein			NaN	0	73	51	373	51	102.4	5.27	906	51	0.345023	-0.0374403	-0.832722	P35606	Coatomer subunit beta' OS=Homo sapiens GN=COPB2 PE=1 SV=2
2.8165	2.79082	2.79477	2.81766	2.76564	2.81049	2.79992	2.73851	2.76378	FALSE	Human	IsMasterProtein			NaN	0	20	86	151	85	632.4	5.68	5596	86	0.0525204	-0.00276669	-0.152611	Q9NU22	Midasin OS=Homo sapiens GN=MDN1 PE=1 SV=2
3.4954	3.50227	3.49319	3.36891	3.54402	3.47601	3.4789	3.57085	3.56139	FALSE	Human	IsMasterProtein			NaN	0	54	54	210	53	139	5.67	1256	54	0.265918	-0.0339707	-0.665567	E7EX90	Uncharacterized protein OS=Homo sapiens GN=DCTN1 PE=1 SV=1
-2.30086	-2.18931	-2.24656	-2.31157	-2.15063	-2.11897	-2.22455	-2.16517	-2.06587	FALSE	Human	IsMasterProtein			NaN	0	62	41	842	1	83.3	6.42	714	41	0.312598	0.0518517	0.765103	J3KPM9	Signal transducer and activator of transcription OS=Homo sapiens GN=STAT1 PE=1 SV=1
4.58457	4.56211	4.56667	4.50246	4.57617	4.53793	4.54918	4.56308	4.58105	FALSE	Human	IsMasterProtein			NaN	0	56	55	355	55	126.9	5.26	1140	55	0.652707	-0.0322646	-1.44306	Q16531	DNA damage-binding protein 1 OS=Homo sapiens GN=DDB1 PE=1 SV=1
3.49276	3.47985	3.48176	3.39938	3.48454	3.46023	3.45324	3.48437	3.48374	FALSE	Human	IsMasterProtein			NaN	0	35	71	199	71	266.8	7.11	2376	71	0.647293	-0.0367356	-1.43252	A5YKK6	CCR4-NOT transcription complex subunit 1 OS=Homo sapiens GN=CNOT1 PE=1 SV=2
4.30032	4.23829	4.29001	4.36413	4.1753	4.29985	4.28534	4.14529	4.17521	FALSE	Human	IsMasterProtein			NaN	0	59	47	288	47	117.3	6.92	1037	47	0.0201925	0.00355577	0.0606205	Q5JRX3	Presequence protease, mitochondrial OS=Homo sapiens GN=PITRM1 PE=1 SV=3
2.88956	2.85604	2.86013	2.828	2.8884	2.84379	2.8528	2.85298	2.86456	FALSE	Human	IsMasterProtein			NaN	0	32	69	136	68	309.2	5.85	2799	69	0.293577	-0.0151811	-0.724886	O95071	E3 ubiquitin-protein ligase UBR5 OS=Homo sapiens GN=UBR5 PE=1 SV=2
5.91193	6.06089	5.90833	5.8111	5.98611	5.94691	5.92422	5.97904	6.00845	FALSE	Human	IsMasterProtein			NaN	0	87	33	1830	26	39.4	8.09	364	33	0.247378	-0.0456783	-0.625184	P04075	Fructose-bisphosphate aldolase A OS=Homo sapiens GN=ALDOA PE=1 SV=2
4.06368	4.04108	4.04014	3.92637	4.02825	4.00039	3.98463	4.04462	4.02893	FALSE	Human	IsMasterProtein			NaN	0	81	54	277	54	86.4	6.77	767	54	0.94422	-0.0632964	-2.0184	Q08J23	tRNA (cytosine(34)-C(5))-methyltransferase OS=Homo sapiens GN=NSUN2 PE=1 SV=2
3.22902	3.21739	3.22636	3.23876	3.19486	3.26648	3.23147	3.19392	3.20959	FALSE	Human	IsMasterProtein			NaN	0	50	65	177	56	174.8	5.07	1630	65	0.161941	0.00911148	0.430901	Q14160	Protein scribble homolog OS=Homo sapiens GN=SCRIB PE=1 SV=4
4.75353	4.77759	4.76244	4.66797	4.80931	4.74242	4.74245	4.81565	4.81786	FALSE	Human	IsMasterProtein			NaN	0	65	43	595	43	81.8	5.67	714	43	0.233429	-0.0246218	-0.594434	P07384	Calpain-1 catalytic subunit OS=Homo sapiens GN=CAPN1 PE=1 SV=1
6.44296	6.48439	6.44319	6.56021	6.31227	6.52112	6.47673	6.28686	6.37969	FALSE	Human	IsMasterProtein			NaN	0	82	44	1294	44	57.1	4.87	508	44	0.033206	0.007689	0.098344	P07237	Protein disulfide-isomerase OS=Homo sapiens GN=P4HB PE=1 SV=3
2.99839	3.01042	3.01855	2.97196	2.83165	2.99637	2.96743	2.87508	2.85606	FALSE	Human	IsMasterProtein			NaN	0	38	64	133	64	247.6	6.98	2214	64	0.665174	-0.0757996	-1.46734	O95425	Supervillin OS=Homo sapiens GN=SVIL PE=1 SV=2
3.2987	3.30922	3.32877	3.20217	3.35027	3.29271	3.2761	3.39557	3.37205	FALSE	Human	IsMasterProtein			NaN	0	30	75	148	33	317.5	5.57	2851	75	0.278915	-0.0305128	-0.693572	P50851-2	Isoform 2 of Lipopolysaccharide-responsive and beige-like anchor protein OS=Homo sapiens GN=LRBA
3.91077	3.84285	3.90163	3.90258	3.8145	3.87914	3.85578	3.80942	3.84573	FALSE	Human	IsMasterProtein			NaN	0	51	48	336	47	135.5	5.38	1249	48	0.227432	-0.019677	-0.581112	Q27J81	Inverted formin-2 OS=Homo sapiens GN=INF2 PE=1 SV=2
5.45873	5.45381	5.44556	5.28284	5.53039	5.43586	5.43091	5.54314	5.59321	FALSE	Human	IsMasterProtein			NaN	0	80	37	752	36	51.8	5.43	459	37	0.192924	-0.0363372	-0.503118	Q02790	Peptidyl-prolyl cis-trans isomerase FKBP4 OS=Homo sapiens GN=FKBP4 PE=1 SV=3
3.03529	3.08695	3.07146	3.07651	3.00122	3.06026	3.05222	3.06684	3.06465	FALSE	Human	IsMasterProtein			NaN	0	36	59	129	6	251.7	5.8	2357	59	0.270035	-0.0185637	-0.674465	J3KNL6	Protein transport protein Sec16A OS=Homo sapiens GN=SEC16A PE=1 SV=1
5.1792	5.16774	5.14488	5.03225	5.22235	5.13294	5.13795	5.22105	5.23843	FALSE	Human	IsMasterProtein			NaN	0	76	40	627	40	59.6	5.6	548	40	0.246192	-0.0347571	-0.622581	P50990	T-complex protein 1 subunit theta OS=Homo sapiens GN=CCT8 PE=1 SV=4
5.16683	5.14028	5.13405	4.95708	5.23178	5.09236	5.09791	5.22563	5.22586	FALSE	Human	IsMasterProtein			NaN	0	82	35	683	35	55	7.12	494	35	0.26654	-0.053312	-0.666913	O60701	UDP-glucose 6-dehydrogenase OS=Homo sapiens GN=UGDH PE=1 SV=1
3.93393	3.86568	3.9002	3.72223	4.04282	3.8332	3.81815	4.02048	4.03552	FALSE	Human	IsMasterProtein			NaN	0	68	53	275	53	95.8	5.77	853	53	0.129416	-0.033846	-0.352421	P25205-2	Isoform 2 of DNA replication licensing factor MCM3 OS=Homo sapiens GN=MCM3
4.42503	4.45156	4.38947	4.29716	4.50438	4.42529	4.44904	4.47885	4.49459	FALSE	Human	IsMasterProtein			NaN	0	63	46	378	46	103.2	5.72	919	46	0.0727782	-0.013076	-0.207561	P55786	Puromycin-sensitive aminopeptidase OS=Homo sapiens GN=NPEPPS PE=1 SV=2
3.46704	3.46597	3.45693	3.5117	3.38119	3.46178	3.45226	3.39293	3.41983	FALSE	Human	IsMasterProtein			NaN	0	42	72	176	62	215.2	8.51	1855	72	0.111622	-0.0117574	-0.308144	F8WE88	Unconventional myosin-Va OS=Homo sapiens GN=MYO5A PE=1 SV=2
5.25588	5.25894	5.21341	5.10479	5.30798	5.22255	5.21786	5.29499	5.31415	FALSE	Human	IsMasterProtein			NaN	0	79	38	603	29	50.6	6.47	445	38	0.195969	-0.0309663	-0.510098	P50395	Rab GDP dissociation inhibitor beta OS=Homo sapiens GN=GDI2 PE=1 SV=2
4.17667	4.11477	4.14746	4.19109	4.09059	4.18899	4.16574	4.08089	4.12088	FALSE	Human	IsMasterProtein			NaN	0	52	47	298	33	100.2	5.67	895	47	0.100983	0.0105913	0.281159	Q13435	Splicing factor 3B subunit 2 OS=Homo sapiens GN=SF3B2 PE=1 SV=2
3.8627	3.82975	3.85924	3.9266	3.76613	3.84999	3.85568	3.79194	3.80992	FALSE	Human	IsMasterProtein			NaN	0	45	74	189	67	202.7	7.71	1742	74	0.0209829	-0.00299001	-0.0629402	Q9NQX4	Unconventional myosin-Vc OS=Homo sapiens GN=MYO5C PE=1 SV=2
3.00636	3.02806	3.01232	2.96956	3.01025	3.01858	2.99599	3.02299	3.02817	FALSE	Human	IsMasterProtein			NaN	0	51	62	150	62	167.3	5.44	1498	62	0.416679	-0.0161205	-0.978782	Q08378	Golgin subfamily A member 3 OS=Homo sapiens GN=GOLGA3 PE=1 SV=2
4.46628	4.4517	4.44678	4.44923	4.31795	4.45969	4.41067	4.29913	4.30241	FALSE	Human	IsMasterProtein			NaN	0	49	57	279	56	131.9	9.38	1136	57	0.427075	-0.0459619	-0.999662	O43795	Unconventional myosin-Ib OS=Homo sapiens GN=MYO1B PE=1 SV=3
-2.20352	-2.31679	-2.23304	-2.33324	-2.38613	-2.31185	-2.23922	-2.35004	-2.42161	FALSE	Human	IsMasterProtein			NaN	0	46	55	200	2	132.8	5.69	1214	55	1.07567	-0.0926247	-2.28835	Q8TAQ2	SWI/SNF complex subunit SMARCC2 OS=Homo sapiens GN=SMARCC2 PE=1 SV=1
5.80519	5.8465	5.78811	5.65555	5.8575	5.80684	5.79903	5.86003	5.89846	FALSE	Human	IsMasterProtein			NaN	0	77	33	897	27	44.6	8.1	417	33	0.251191	-0.039969	-0.633533	P00558	Phosphoglycerate kinase 1 OS=Homo sapiens GN=PGK1 PE=1 SV=3
4.60301	4.59296	4.55517	4.42307	4.61941	4.55289	4.56019	4.61553	4.6382	FALSE	Human	IsMasterProtein			NaN	0	52	41	403	41	99	5.08	873	41	0.364728	-0.0519298	-0.873305	P55884-2	Isoform 2 of Eukaryotic translation initiation factor 3 subunit B OS=Homo sapiens GN=EIF3B
5.23891	5.17471	5.19167	5.29633	5.11452	5.24536	5.22059	5.11062	5.13772	FALSE	Human	IsMasterProtein			NaN	0	57	52	451	47	90.7	9.31	765	52	0.106627	0.0169783	0.295524	P11387	DNA topoisomerase 1 OS=Homo sapiens GN=TOP1 PE=1 SV=2
4.13962	4.09308	4.13155	4.07815	4.08867	4.09826	4.08182	4.08746	4.08803	FALSE	Human	IsMasterProtein			NaN	0	57	60	237	60	117.3	9.29	1031	60	1.00127	-0.0330591	-2.13445	Q7L014	Probable ATP-dependent RNA helicase DDX46 OS=Homo sapiens GN=DDX46 PE=1 SV=2
4.65665	4.75691	4.60107	4.49751	4.7442	4.64653	4.62927	4.69969	4.69725	FALSE	Human	IsMasterProtein			NaN	0	77	31	1431	19	50.4	9.03	463	31	0.189699	-0.0421322	-0.495706	Q05639	Elongation factor 1-alpha 2 OS=Homo sapiens GN=EEF1A2 PE=1 SV=1
3.85371	3.80011	3.82764	3.96907	3.76134	3.85678	3.88262	3.70196	3.74026	FALSE	Human	IsMasterProtein			NaN	0	34	66	213	66	242.2	6.54	2144	66	0.221765	0.0352419	0.568462	Q9H583	HEAT repeat-containing protein 1 OS=Homo sapiens GN=HEATR1 PE=1 SV=3
3.28208	3.27484	3.30742	3.30021	3.26693	3.283	3.29547	3.27458	3.28165	FALSE	Human	IsMasterProtein			NaN	0	35	70	181	70	254.3	6.74	2243	70	0.125898	-0.00473626	-0.343748	O75165	DnaJ homolog subfamily C member 13 OS=Homo sapiens GN=DNAJC13 PE=1 SV=5
3.70866	3.65935	3.6823	3.80635	3.58791	3.72386	3.73176	3.55642	3.58642	FALSE	Human	IsMasterProtein			NaN	0	57	49	255	49	115.7	8.27	1025	49	0.126975	0.0226056	0.346406	Q9H0A0	N-acetyltransferase 10 OS=Homo sapiens GN=NAT10 PE=1 SV=2
4.79036	4.76213	4.77315	4.65325	4.80664	4.75661	4.72905	4.81615	4.82038	FALSE	Human	IsMasterProtein			NaN	0	75	45	462	44	73.2	7.18	662	45	0.325675	-0.0363787	-0.792508	O00571	ATP-dependent RNA helicase DDX3X OS=Homo sapiens GN=DDX3X PE=1 SV=3
5.37716	5.33202	5.35093	5.45145	5.24501	5.36711	5.3863	5.19552	5.26044	FALSE	Human	IsMasterProtein			NaN	0	73	30	639	30	49.5	7.61	452	30	0.00617006	0.00115379	0.0188103	P49411	Elongation factor Tu, mitochondrial OS=Homo sapiens GN=TUFM PE=1 SV=2
3.38366	3.35856	3.34533	3.30891	3.4177	3.35232	3.39373	3.42163	3.39931	FALSE	Human	IsMasterProtein			NaN	0	39	59	209	54	197.7	7.59	1712	59	0.0287465	-0.00287008	-0.0855276	Q8IY21	Probable ATP-dependent RNA helicase DDX60 OS=Homo sapiens GN=DDX60 PE=1 SV=3
4.03374	4.013	3.99621	3.87319	4.04803	3.98175	3.99036	4.07202	4.06639	FALSE	Human	IsMasterProtein			NaN	0	46	60	269	58	141.3	5.41	1272	60	0.375557	-0.0466589	-0.895463	O60610	Protein diaphanous homolog 1 OS=Homo sapiens GN=DIAPH1 PE=1 SV=2
4.02886	4.00218	4.03704	4.13747	3.92686	4.05058	4.02345	3.90556	3.92545	FALSE	Human	IsMasterProtein			NaN	0	56	57	269	57	115.8	7.87	997	57	0.0895767	0.0156119	0.251773	O60313-2	Isoform 2 of Dynamin-like 120 kDa protein, mitochondrial OS=Homo sapiens GN=OPA1
3.31817	3.28258	3.30112	3.39765	3.25866	3.36515	3.31671	3.26743	3.27744	FALSE	Human	IsMasterProtein			NaN	0	40	67	142	67	220.5	6.38	1978	67	0.38879	0.039862	0.92241	Q14966	Zinc finger protein 638 OS=Homo sapiens GN=ZNF638 PE=1 SV=2
4.4811	4.42389	4.45343	4.58856	4.3981	4.49783	4.48098	4.36832	4.4009	FALSE	Human	IsMasterProtein			NaN	0	53	61	317	61	121.8	8.09	1052	61	0.296808	0.0420225	0.731749	O60264	SWI/SNF-related matrix-associated actin-dependent regulator of chromatin subfamily A member 5 OS=Homo sapiens GN=SMARCA5 PE=1 SV=1
3.67789	3.64319	3.65858	3.5604	3.65248	3.66007	3.62182	3.67539	3.66244	FALSE	Human	IsMasterProtein			NaN	0	50	53	219	2	144.7	6.05	1269	53	0.457074	-0.0355682	-1.05957	Q13045	Protein flightless-1 homolog OS=Homo sapiens GN=FLII PE=1 SV=2
4.08524	3.99889	4.05074	4.09787	3.9219	4.05779	4.02426	3.89392	3.90739	FALSE	Human	IsMasterProtein			NaN	0	52	58	253	58	137.1	6.9	1203	58	0.11816	-0.019104	-0.324531	Q92896-2	Isoform 2 of Golgi apparatus protein 1 OS=Homo sapiens GN=GLG1
3.7562	3.75202	3.75186	3.67049	3.64482	3.7499	3.69888	3.69508	3.69919	FALSE	Human	IsMasterProtein			NaN	0	58	66	189	66	136.3	5.54	1197	66	0.960685	-0.0649563	-2.05173	Q9P2M7	Cingulin OS=Homo sapiens GN=CGN PE=1 SV=2
3.87978	3.88326	3.84443	3.7641	3.83642	3.8353	3.83744	3.83836	3.83993	FALSE	Human	IsMasterProtein			NaN	0	52	59	261	59	134.4	7.3	1176	59	0.995915	-0.0572193	-2.12349	Q9P2J5	Leucine--tRNA ligase, cytoplasmic OS=Homo sapiens GN=LARS PE=1 SV=2
3.23328	3.2409	3.21223	3.12731	3.25509	3.18785	3.19553	3.26063	3.25737	FALSE	Human	IsMasterProtein			NaN	0	39	73	159	73	251.3	7.09	2202	73	0.438216	-0.0387194	-1.02197	Q8N3C0	Activating signal cointegrator 1 complex subunit 3 OS=Homo sapiens GN=ASCC3 PE=1 SV=3
3.00607	2.95806	2.98241	3.1276	3.39421	3.00885	3.05028	3.34068	3.35673	FALSE	Human	IsMasterProtein			NaN	0	39	60	252	44	182.6	8.63	1612	60	0.782352	0.194706	1.69634	P11388-4	Isoform 4 of DNA topoisomerase 2-alpha OS=Homo sapiens GN=TOP2A
2.76265	2.78155	2.79051	2.70746	2.73225	2.79942	2.79329	2.7707	2.75819	FALSE	Human	IsMasterProtein			NaN	0	53	60	142	60	181.7	4.86	1729	60	0.483073	-0.0318564	-1.11113	Q9C0C2	182 kDa tankyrase-1-binding protein OS=Homo sapiens GN=TNKS1BP1 PE=1 SV=4
2.94213	2.91383	2.9308	2.91744	2.89799	2.9187	2.93608	2.86481	2.84897	FALSE	Human	IsMasterProtein			NaN	0	51	49	362	25	105.6	5.34	951	49	0.76026	-0.0175422	-1.65299	P63010-2	Isoform 2 of AP-2 complex subunit beta OS=Homo sapiens GN=AP2B1
3.96981	3.95767	3.95922	4.06443	3.88093	3.98498	3.98713	3.82406	3.8673	FALSE	Human	IsMasterProtein			NaN	0	59	49	262	2	115.9	6.86	1023	49	0.097838	0.0145477	0.273106	Q02218	2-oxoglutarate dehydrogenase, mitochondrial OS=Homo sapiens GN=OGDH PE=1 SV=3
3.28651	3.23478	3.25769	3.33648	3.19537	3.28786	3.27872	3.17798	3.22781	FALSE	Human	IsMasterProtein			NaN	0	27	73	147	2	338.1	6.54	3046	73	0.111729	0.0135726	0.308413	Q12830	Nucleosome-remodeling factor subunit BPTF OS=Homo sapiens GN=BPTF PE=1 SV=3
3.47573	3.41587	3.47134	3.50352	3.39907	3.48096	3.46749	3.40277	3.40643	FALSE	Human	IsMasterProtein			NaN	0	45	55	195	2	136.1	5.71	1245	55	0.0644469	0.00687432	0.18519	F8VXC8	SWI/SNF complex subunit SMARCC2 OS=Homo sapiens GN=SMARCC2 PE=1 SV=1
4.72596	4.6891	4.71587	4.77215	4.65969	4.74499	4.72556	4.67302	4.71092	FALSE	Human	IsMasterProtein			NaN	0	48	32	424	31	76.1	9.44	707	32	0.161361	0.0153006	0.429526	P23246	Splicing factor, proline- and glutamine-rich OS=Homo sapiens GN=SFPQ PE=1 SV=2
5.86696	5.79613	5.83792	5.98185	5.70428	5.93668	5.89781	5.68663	5.73489	FALSE	Human	IsMasterProtein			NaN	0	53	42	610	41	71.5	4.7	627	42	0.173976	0.0406016	0.459222	P27824-2	Isoform 2 of Calnexin OS=Homo sapiens GN=CANX
-2.96719	-2.94805	-3.00249	-3.03055	-3.0151	-2.96737	-3.08119	-3.01358	-2.97971	FALSE	Human	IsMasterProtein			NaN	0	52	53	220	2	138.4	6.07	1214	53	0.569018	-0.0317622	-1.27992	Q13045-2	Isoform 2 of Protein flightless-1 homolog OS=Homo sapiens GN=FLII
3.54142	3.47724	3.50162	3.61125	3.40269	3.58216	3.53415	3.38866	3.41913	FALSE	Human	IsMasterProtein			NaN	0	51	54	139	54	153.8	8.73	1475	54	0.137628	0.0252733	0.372519	P49790	Nuclear pore complex protein Nup153 OS=Homo sapiens GN=NUP153 PE=1 SV=2
-1.59265	-1.65496	-1.53799	-1.57781	-1.61001	-1.58361	-1.52562	-1.74915	-1.66365	FALSE	Human	IsMasterProtein			NaN	0	78	24	1649	2	49.6	4.88	444	24	0.0458211	0.0047191	0.134008	P04350	Tubulin beta-4A chain OS=Homo sapiens GN=TUBB4A PE=1 SV=2
4.13867	4.13869	4.14364	3.97182	4.16815	4.0804	4.0829	4.18723	4.19338	FALSE	Human	IsMasterProtein			NaN	0	60	46	305	36	96.6	6.86	843	46	0.516654	-0.0668797	-1.17734	P11216	Glycogen phosphorylase, brain form OS=Homo sapiens GN=PYGB PE=1 SV=5
3.77248	3.76317	3.74391	3.64022	3.80464	3.74266	3.74014	3.82558	3.81975	FALSE	Human	IsMasterProtein			NaN	0	58	52	198	51	124.3	6.61	1129	52	0.249765	-0.0306843	-0.630414	Q92900	Regulator of nonsense transcripts 1 OS=Homo sapiens GN=UPF1 PE=1 SV=2
4.18896	4.1473	4.15939	4.06753	4.16111	4.14405	4.13545	4.17146	4.18253	FALSE	Human	IsMasterProtein			NaN	0	52	44	267	44	105.8	5.39	953	44	0.583603	-0.040983	-1.3084	Q99460	26S proteasome non-ATPase regulatory subunit 1 OS=Homo sapiens GN=PSMD1 PE=1 SV=2
5.04291	5.03572	5.00073	4.88004	5.07573	4.99234	4.99593	5.08077	5.09194	FALSE	Human	IsMasterProtein			NaN	0	77	39	542	38	59.6	5.66	541	39	0.306396	-0.0437489	-0.752038	P48643	T-complex protein 1 subunit epsilon OS=Homo sapiens GN=CCT5 PE=1 SV=1
4.47144	4.43177	4.41324	4.26718	4.51415	4.37144	4.40373	4.48311	4.48651	FALSE	Human	IsMasterProtein			NaN	0	46	45	337	45	110.3	5.77	971	45	0.301272	-0.0545599	-0.741209	P55060	Exportin-2 OS=Homo sapiens GN=CSE1L PE=1 SV=3
4.67971	4.687	4.64703	4.53643	4.73055	4.65797	4.65845	4.72691	4.73758	FALSE	Human	IsMasterProtein			NaN	0	61	38	459	33	85.5	7.55	784	38	0.196239	-0.0295939	-0.510715	Q01813	ATP-dependent 6-phosphofructokinase, platelet type OS=Homo sapiens GN=PFKP PE=1 SV=2
2.9413	2.89634	2.93246	2.98988	2.85476	2.99292	2.93739	2.86226	2.87013	FALSE	Human	IsMasterProtein			NaN	0	36	64	121	64	243.7	7.88	2240	64	0.179651	0.0224822	0.472457	Q9BTC0	Death-inducer obliterator 1 OS=Homo sapiens GN=DIDO1 PE=1 SV=5
-3.88079	-3.84848	-4.01725	-3.86315	-3.92436	-3.90942	-3.92355	-4.01685	-4.03069	FALSE	Human	IsMasterProtein			NaN	0	34	49	129	1	208.6	7.46	2035	49	0.108803	0.0165275	0.301031	P51610	Host cell factor 1 OS=Homo sapiens GN=HCFC1 PE=1 SV=2
5.52761	5.48124	5.4589	5.65183	5.39721	5.56171	5.51385	5.34224	5.41598	FALSE	Human	IsMasterProtein			NaN	0	49	38	869	3	90.5	6	825	38	0.243703	0.0476642	0.617113	Q00839	Heterogeneous nuclear ribonucleoprotein U OS=Homo sapiens GN=HNRNPU PE=1 SV=6
3.82461	3.78274	3.8211	3.80931	3.7749	3.81495	3.78365	3.75804	3.77372	FALSE	Human	IsMasterProtein			NaN	0	53	44	255	44	108.5	7.47	950	44	0.20571	-0.00976451	-0.532294	Q9H0D6	5'-3' exoribonuclease 2 OS=Homo sapiens GN=XRN2 PE=1 SV=1
4.43102	4.40166	4.43316	4.42411	4.41629	4.41429	4.41052	4.39571	4.4062	FALSE	Human	IsMasterProtein			NaN	0	63	52	325	37	107.5	7.03	977	52	0.128704	-0.0037152	-0.350668	O95782	AP-2 complex subunit alpha-1 OS=Homo sapiens GN=AP2A1 PE=1 SV=3
4.83512	4.78515	4.84152	4.92394	4.71221	4.86631	4.85038	4.6963	4.7548	FALSE	Human	IsMasterProtein			NaN	0	71	47	506	43	66	5.92	602	47	0.0723482	0.0135543	0.206414	Q07065	Cytoskeleton-associated protein 4 OS=Homo sapiens GN=CKAP4 PE=1 SV=2
2.85827	2.86067	2.87149	2.87363	2.78744	2.89146	2.86197	2.80934	2.82093	FALSE	Human	IsMasterProtein			NaN	0	25	75	122	73	394.7	5.38	3438	75	0.144903	-0.0126316	-0.390162	P46939-2	Isoform 2 of Utrophin OS=Homo sapiens GN=UTRN
3.60737	3.55512	3.5871	3.72814	3.55305	3.62206	3.60117	3.54768	3.54205	FALSE	Human	IsMasterProtein			NaN	0	43	65	201	64	170.8	8.48	1483	65	0.409236	0.0512187	0.963789	Q9UIG0	Tyrosine-protein kinase BAZ1B OS=Homo sapiens GN=BAZ1B PE=1 SV=2
6.47578	6.58431	6.4322	6.34243	6.53727	6.47577	6.4671	6.49279	6.52836	FALSE	Human	IsMasterProtein			NaN	0	86	23	1904	23	36	8.46	335	23	0.246561	-0.0456069	-0.623392	P04406	Glyceraldehyde-3-phosphate dehydrogenase OS=Homo sapiens GN=GAPDH PE=1 SV=3
4.28166	4.23618	4.26268	4.33577	4.165	4.28527	4.28037	4.13067	4.16212	FALSE	Human	IsMasterProtein			NaN	0	58	42	330	42	87.8	7.37	805	42	0.01161	0.00184139	0.0351807	A2A274	Aconitate hydratase, mitochondrial OS=Homo sapiens GN=ACO2 PE=1 SV=1
3.78881	3.74999	3.76788	3.87055	3.7224	3.79814	3.81264	3.67912	3.70137	FALSE	Human	IsMasterProtein			NaN	0	64	44	243	44	87.2	7.12	795	44	0.252478	0.0281371	0.636346	P54886	Delta-1-pyrroline-5-carboxylate synthase OS=Homo sapiens GN=ALDH18A1 PE=1 SV=2
3.35762	3.29875	3.33209	3.30558	3.28207	3.30308	3.30842	3.28302	3.24606	FALSE	Human	IsMasterProtein			NaN	0	32	49	128	1	213.3	7.33	2080	49	0.810153	-0.0325756	-1.75105	A6NEM2	HCF N-terminal chain 5 OS=Homo sapiens GN=HCFC1 PE=1 SV=2
4.43001	4.44625	4.43074	4.29638	4.45805	4.41037	4.40854	4.46872	4.46898	FALSE	Human	IsMasterProtein			NaN	0	60	49	301	49	96	6.52	868	49	0.418466	-0.0474033	-0.982376	Q8WUM4	Programmed cell death 6-interacting protein OS=Homo sapiens GN=PDCD6IP PE=1 SV=1
2.77484	2.78404	2.7722	2.7108	2.87277	2.78612	2.79345	2.90411	2.86769	FALSE	Human	IsMasterProtein			NaN	0	36	67	139	57	269.8	6.52	2383	67	0.0982674	0.0128696	0.274207	Q13085-4	Isoform 4 of Acetyl-CoA carboxylase 1 OS=Homo sapiens GN=ACACA
5.34512	5.29338	5.33038	5.24969	5.27946	5.28071	5.2675	5.28176	5.29245	FALSE	Human	IsMasterProtein	+	T24_Con	NaN	0	66	43	719	42	69.8	6.64	609	43	1.34494	-0.053002	-2.87607	P12956	X-ray repair cross-complementing protein 6 OS=Homo sapiens GN=XRCC6 PE=1 SV=2
-1.49454	-1.39787	-1.46172	-1.55604	-1.6107	-1.49929	-1.47145	-1.55699	-1.5294	FALSE	Human	IsMasterProtein			NaN	0	55	48	255	1	117.2	7.08	1034	48	1.13987	-0.103969	-2.42378	E9PDF2	2-oxoglutarate dehydrogenase, mitochondrial OS=Homo sapiens GN=OGDH PE=1 SV=1
3.25486	3.20807	3.26176	3.29533	3.17083	3.27986	3.25901	3.18238	3.23612	FALSE	Human	IsMasterProtein			NaN	0	45	71	142	65	195.8	5.14	1684	71	0.0576481	0.00711028	0.166701	Q8IWJ2	GRIP and coiled-coil domain-containing protein 2 OS=Homo sapiens GN=GCC2 PE=1 SV=4
6.0591	6.03639	6.04545	6.19001	5.9669	6.12551	6.0788	5.92428	5.99603	FALSE	Human	IsMasterProtein			NaN	0	66	38	1400	37	59.7	9.13	553	38	0.285635	0.0471624	0.707961	P25705	ATP synthase subunit alpha, mitochondrial OS=Homo sapiens GN=ATP5A1 PE=1 SV=1
4.31839	4.25184	4.2653	4.37078	4.20404	4.30079	4.28369	4.13709	4.18529	FALSE	Human	IsMasterProtein			NaN	0	80	29	369	27	64.1	8.22	589	29	0.0907458	0.0133607	0.254808	P14866	Heterogeneous nuclear ribonucleoprotein L OS=Homo sapiens GN=HNRNPL PE=1 SV=2
4.84265	4.79727	4.80791	4.99693	4.7392	4.87933	4.86627	4.70325	4.76036	FALSE	Human	IsMasterProtein			NaN	0	74	42	469	38	66.4	5.16	586	42	0.299629	0.0558783	0.737729	P20700	Lamin-B1 OS=Homo sapiens GN=LMNB1 PE=1 SV=2
4.28068	4.23355	4.28933	4.3773	4.19765	4.27913	4.28369	4.15067	4.1883	FALSE	Human	IsMasterProtein			NaN	0	62	35	308	35	72.9	8.75	678	35	0.111407	0.0168409	0.307602	P49748-3	Isoform 3 of Very long-chain specific acyl-CoA dehydrogenase, mitochondrial OS=Homo sapiens GN=ACADVL
3.52613	3.51282	3.48008	3.44506	3.55277	3.50039	3.51063	3.56542	3.55232	FALSE	Human	IsMasterProtein			NaN	0	45	53	170	53	168.5	6.62	1508	53	0.0715307	-0.0069387	-0.204231	Q8TEQ6	Gem-associated protein 5 OS=Homo sapiens GN=GEMIN5 PE=1 SV=3
2.5202	2.49216	2.48347	2.45702	2.43939	2.51424	2.4784	2.46427	2.46284	FALSE	Human	IsMasterProtein			NaN	0	35	66	113	66	307.4	5.24	2813	66	0.491748	-0.0283906	-1.12827	Q12802	A-kinase anchor protein 13 OS=Homo sapiens GN=AKAP13 PE=1 SV=2
3.75526	3.68288	3.7276	3.83075	3.66659	3.75735	3.77073	3.61626	3.64608	FALSE	Human	IsMasterProtein			NaN	0	65	48	217	48	85.9	7.77	783	48	0.222768	0.0296481	0.570706	Q8TCS8	Polyribonucleotide nucleotidyltransferase 1, mitochondrial OS=Homo sapiens GN=PNPT1 PE=1 SV=2
4.18757	4.11094	4.16668	4.11537	4.1159	4.12071	4.12868	4.11468	4.12623	FALSE	Human	IsMasterProtein			NaN	0	53	42	257	39	112.3	6.39	998	42	0.756351	-0.0377356	-1.64533	P78347	General transcription factor II-I OS=Homo sapiens GN=GTF2I PE=1 SV=2
3.16717	3.13006	3.16443	3.23462	3.13103	3.20653	3.19753	3.12123	3.14874	FALSE	Human	IsMasterProtein			NaN	0	35	62	139	61	241.5	6.55	2146	62	0.483035	0.0368361	1.11106	P49750-4	Isoform 4 of YLP motif-containing protein 1 OS=Homo sapiens GN=YLPM1
4.75725	4.76006	4.72182	4.6179	4.79185	4.71349	4.71045	4.81159	4.81635	FALSE	Human	IsMasterProtein			NaN	0	66	38	417	37	60.5	6.49	545	38	0.303568	-0.0386313	-0.746065	P49368	T-complex protein 1 subunit gamma OS=Homo sapiens GN=CCT3 PE=1 SV=4
5.86471	5.76785	5.82851	5.9269	5.65267	5.89671	5.83952	5.65011	5.68478	FALSE	Human	IsMasterProtein			NaN	0	78	31	897	30	48.1	4.44	417	31	0.0184716	0.00507228	0.0555565	P27797	Calreticulin OS=Homo sapiens GN=CALR PE=1 SV=1
4.39786	4.3546	4.38413	4.5056	4.2844	4.43266	4.41644	4.2561	4.30133	FALSE	Human	IsMasterProtein			NaN	0	54	37	432	37	85.1	4.91	747	37	0.16267	0.0286895	0.432625	Q1KMD3	Heterogeneous nuclear ribonucleoprotein U-like protein 2 OS=Homo sapiens GN=HNRNPUL2 PE=1 SV=1
4.00913	4.02879	4.01352	3.88537	4.06322	3.99557	3.99736	4.07473	4.08314	FALSE	Human	IsMasterProtein			NaN	0	66	42	362	41	93.2	5.08	835	42	0.275178	-0.0357637	-0.685545	P45974-2	Isoform Short of Ubiquitin carboxyl-terminal hydrolase 5 OS=Homo sapiens GN=USP5
3.66442	3.68093	3.64815	3.55567	3.73813	3.66953	3.67175	3.71373	3.7547	FALSE	Human	IsMasterProtein			NaN	0	75	26	1362	9	50.4	4.93	450	26	0.0647718	-0.0100559	-0.186068	Q13509	Tubulin beta-3 chain OS=Homo sapiens GN=TUBB3 PE=1 SV=2
4.66399	4.6349	4.60815	4.60344	4.69267	4.64298	4.66037	4.6301	4.66603	FALSE	Human	IsMasterProtein			NaN	0	52	35	468	35	97.1	4.78	876	35	0.128794	0.0106794	0.35089	Q14974	Importin subunit beta-1 OS=Homo sapiens GN=KPNB1 PE=1 SV=2
2.91696	2.91036	2.91574	2.92593	2.87672	2.94275	2.93087	2.87625	2.87115	FALSE	Human	IsMasterProtein			NaN	0	40	60	190	58	206.3	5.73	1859	60	0.0130161	0.000784318	0.0393806	Q92538	Golgi-specific brefeldin A-resistance guanine nucleotide exchange factor 1 OS=Homo sapiens GN=GBF1 PE=1 SV=2
3.73047	3.65773	3.69022	3.80066	3.61747	3.74638	3.73844	3.63116	3.64452	FALSE	Human	IsMasterProtein			NaN	0	45	53	176	52	147.3	6.73	1301	53	0.188352	0.0286963	0.492602	E7EQT4	Apoptotic chromatin condensation inducer in the nucleus OS=Homo sapiens GN=ACIN1 PE=1 SV=2
-3.82719	-3.79778	-3.887	-4.10151	-4.00399	-3.8487	-4.09664	-4.01077	-3.95364	FALSE	Human	IsMasterProtein			NaN	0	31	46	134	1	213.6	7.47	2091	46	0.878292	-0.147404	-1.8861	P35658-3	Isoform 3 of Nuclear pore complex protein Nup214 OS=Homo sapiens GN=NUP214
3.6702	3.65472	3.63737	3.54107	3.66442	3.63178	3.63043	3.67998	3.65766	FALSE	Human	IsMasterProtein			NaN	0	49	36	230	36	101.1	6.16	900	36	0.474349	-0.0416741	-1.09387	P56192	Methionine--tRNA ligase, cytoplasmic OS=Homo sapiens GN=MARS PE=1 SV=2
5.15938	5.12892	5.12859	5.17143	5.14625	5.14729	5.12373	5.13333	5.15792	FALSE	Human	IsMasterProtein			NaN	0	57	40	547	30	69	8.85	614	40	0.539807	0.0160309	1.22277	J3KTA4	Probable ATP-dependent RNA helicase DDX5 OS=Homo sapiens GN=DDX5 PE=1 SV=1
3.61462	3.62221	3.59608	3.49208	3.66451	3.57134	3.59953	3.65703	3.66314	FALSE	Human	IsMasterProtein			NaN	0	44	46	217	46	140.4	7.59	1264	46	0.279105	-0.0349983	-0.69398	P26640	Valine--tRNA ligase OS=Homo sapiens GN=VARS PE=1 SV=4
3.03322	3.02599	3.02298	3.05586	2.98698	3.02665	3.04605	2.99462	2.96266	FALSE	Human	IsMasterProtein			NaN	0	31	46	134	1	213.5	7.47	2090	46	0.0736329	-0.00423662	-0.209839	P35658	Nuclear pore complex protein Nup214 OS=Homo sapiens GN=NUP214 PE=1 SV=2
3.87607	3.87612	3.81773	3.75307	3.96185	3.85789	3.87188	3.89409	3.90735	FALSE	Human	IsMasterProtein			NaN	0	70	26	2426	2	50.1	5.06	451	26	0.00497849	0.000962496	0.015198	Q71U36	Tubulin alpha-1A chain OS=Homo sapiens GN=TUBA1A PE=1 SV=1
4.36834	4.34849	4.35943	4.2366	4.34367	4.31777	4.31807	4.35559	4.35659	FALSE	Human	IsMasterProtein			NaN	0	62	40	305	40	82.4	7.23	740	40	0.841828	-0.0594112	-1.81364	Q92499	ATP-dependent RNA helicase DDX1 OS=Homo sapiens GN=DDX1 PE=1 SV=2
2.88512	2.82918	2.85823	2.99429	2.78461	2.91477	2.91416	2.77969	2.80505	FALSE	Human	IsMasterProtein			NaN	0	32	61	121	61	255.8	6.58	2301	61	0.253585	0.0403798	0.638763	Q8WYP5-2	Isoform 2 of Protein ELYS OS=Homo sapiens GN=AHCTF1
2.73769	2.75929	2.74169	2.71569	2.75551	2.75629	2.74499	2.76816	2.77422	FALSE	Human	IsMasterProtein			NaN	0	24	76	123	76	422.1	6.83	3753	76	0.0886548	-0.00372982	-0.249376	Q709C8	Vacuolar protein sorting-associated protein 13C OS=Homo sapiens GN=VPS13C PE=1 SV=1
3.83805	3.85215	3.85887	3.74571	3.8913	3.83269	3.82505	3.9402	3.89044	FALSE	Human	IsMasterProtein			NaN	0	70	43	232	43	65.4	8.97	586	43	0.244648	-0.0264619	-0.619192	Q9UHD8	Septin-9 OS=Homo sapiens GN=SEPT9 PE=1 SV=2
3.55758	3.49152	3.547	3.57148	3.46299	3.53741	3.53485	3.48032	3.49913	FALSE	Human	IsMasterProtein			NaN	0	60	49	175	48	102.8	5.22	923	49	0.0745362	-0.00806991	-0.212243	Q8N163	Cell cycle and apoptosis regulator protein 2 OS=Homo sapiens GN=CCAR2 PE=1 SV=2
-0.0514199	-0.110002	-0.0564093	0.0771401	-0.159448	-0.0382318	-0.0634766	-0.138421	-0.0882389	FALSE	Human	IsMasterProtein			NaN	0	48	36	866	1	88.9	5.78	806	36	0.173394	0.0324308	0.457861	Q00839-2	Isoform Short of Heterogeneous nuclear ribonucleoprotein U OS=Homo sapiens GN=HNRNPU
2.74968	2.71196	2.74522	2.77092	2.74222	2.79419	2.78831	2.7563	2.76527	FALSE	Human	IsMasterProtein			NaN	0	57	48	133	48	127	6.98	1179	48	0.808062	0.0334898	1.74692	Q6ZRV2	Protein FAM83H OS=Homo sapiens GN=FAM83H PE=1 SV=3
3.67301	3.64941	3.65808	3.81802	3.62235	3.71511	3.73105	3.56686	3.61075	FALSE	Human	IsMasterProtein			NaN	0	33	51	236	51	205	6.81	1887	51	0.439517	0.0583281	1.02457	Q8TEM1	Nuclear pore membrane glycoprotein 210 OS=Homo sapiens GN=NUP210 PE=1 SV=3
4.47971	4.42782	4.44913	4.55223	4.41595	4.49482	4.49219	4.34204	4.39706	FALSE	Human	IsMasterProtein			NaN	0	67	39	618	38	80.1	8.21	704	39	0.347845	0.0354492	0.838557	Q12931	Heat shock protein 75 kDa, mitochondrial OS=Homo sapiens GN=TRAP1 PE=1 SV=3
4.33419	4.31557	4.29338	4.19508	4.35905	4.26904	4.29141	4.32398	4.33557	FALSE	Human	IsMasterProtein			NaN	0	47	44	368	44	123.3	6.06	1071	44	0.338182	-0.0399906	-0.818547	O14980	Exportin-1 OS=Homo sapiens GN=XPO1 PE=1 SV=1
3.91024	3.93356	3.97296	3.83187	4.00435	3.94311	3.93695	4.05483	4.0717	FALSE	Human	IsMasterProtein			NaN	0	54	38	313	38	99.3	5.48	893	38	0.0821072	-0.0124718	-0.232257	Q14764	Major vault protein OS=Homo sapiens GN=MVP PE=1 SV=4
6.57906	6.63046	6.54291	6.45544	6.69681	6.58165	6.5615	6.68968	6.74729	FALSE	Human	IsMasterProtein			NaN	0	61	26	2081	4	57.7	5.07	519	26	0.0279586	-0.00617599	-0.0832515	F5H5D3	Tubulin alpha-1C chain OS=Homo sapiens GN=TUBA1C PE=1 SV=1
3.64541	3.62299	3.63849	3.77432	3.5418	3.70885	3.69908	3.49921	3.52306	FALSE	Human	IsMasterProtein			NaN	0	45	51	186	50	143.6	8.75	1297	51	0.220664	0.03936	0.565996	Q5JTH9	RRP12-like protein OS=Homo sapiens GN=RRP12 PE=1 SV=2
4.93965	4.87604	4.89948	4.91354	4.90134	4.94843	4.92078	4.89877	4.92379	FALSE	Human	IsMasterProtein			NaN	0	57	33	659	2	69.6	8.59	623	33	0.276334	0.0160478	0.68803	O60506	Heterogeneous nuclear ribonucleoprotein Q OS=Homo sapiens GN=SYNCRIP PE=1 SV=2
1.23782	1.28562	1.20741	1.03689	1.37138	1.24139	1.21473	1.37241	1.39346	FALSE	Human	IsMasterProtein			NaN	0	80	26	1553	5	49.9	4.89	445	26	0.0969069	-0.0270656	-0.270714	Q13885	Tubulin beta-2A chain OS=Homo sapiens GN=TUBB2A PE=1 SV=1
3.33486	3.27162	3.29689	3.41667	3.2536	3.32989	3.36146	3.22829	3.22803	FALSE	Human	IsMasterProtein			NaN	0	35	58	169	58	227.8	6.19	2012	58	0.253275	0.0322648	0.638086	Q92621	Nuclear pore complex protein Nup205 OS=Homo sapiens GN=NUP205 PE=1 SV=3
3.91857	3.87114	3.90697	3.71024	4.06793	3.79186	3.80496	4.07276	4.07762	FALSE	Human	IsMasterProtein			NaN	0	59	51	211	51	92.8	5.41	821	51	0.14349	-0.0422172	-0.386747	Q14566	DNA replication licensing factor MCM6 OS=Homo sapiens GN=MCM6 PE=1 SV=1
4.31186	4.2589	4.28363	4.3263	4.23935	4.29404	4.27567	4.21381	4.24335	FALSE	Human	IsMasterProtein			NaN	0	55	42	362	41	90.9	7.46	795	42	0.0198448	0.0017662	0.0595988	O43143	Putative pre-mRNA-splicing factor ATP-dependent RNA helicase DHX15 OS=Homo sapiens GN=DHX15 PE=1 SV=2
3.75861	3.72727	3.75545	3.56615	3.92888	3.66293	3.65975	3.93466	3.91716	FALSE	Human	IsMasterProtein			NaN	0	56	41	257	41	96.5	6.74	863	41	0.0908893	-0.0277885	-0.25518	P33991	DNA replication licensing factor MCM4 OS=Homo sapiens GN=MCM4 PE=1 SV=5
-2.52396	-2.66101	-2.4842	-2.62366	-2.22137	-2.64565	-2.5817	-2.2966	-2.35178	FALSE	Human	IsMasterProtein			NaN	0	43	59	160	1	183.1	7.75	1616	59	0.149893	0.0594988	0.402174	P26358	DNA (cytosine-5)-methyltransferase 1 OS=Homo sapiens GN=DNMT1 PE=1 SV=2
3.21997	3.18813	3.20246	3.12009	3.37635	3.20556	3.17665	3.38888	3.38615	FALSE	Human	IsMasterProtein			NaN	0	43	59	160	1	184.7	7.85	1632	59	0.149659	0.0304789	0.401612	P26358-2	Isoform 2 of DNA (cytosine-5)-methyltransferase 1 OS=Homo sapiens GN=DNMT1
4.67645	4.71843	4.73256	4.59505	4.71069	4.71519	4.69871	4.77574	4.79942	FALSE	Human	IsMasterProtein			NaN	0	65	36	513	14	80.6	5.85	731	36	0.343702	-0.0355053	-0.829989	P06396-2	Isoform 2 of Gelsolin OS=Homo sapiens GN=GSN
3.67344	3.6181	3.64884	3.74667	3.51666	3.71446	3.67374	3.49402	3.53215	FALSE	Human	IsMasterProtein			NaN	0	37	56	128	5	155.8	8.95	1524	56	0.058604	0.0124728	0.169313	Q13428-4	Isoform 4 of Treacle protein OS=Homo sapiens GN=TCOF1
-5.11172	-4.89154	-4.98303	-4.96158	-5.07733	-5.01835	-4.90276	-5.02442	-5.03462	FALSE	Human	IsMasterProtein			NaN	0	30	64	128	1	271.4	6.13	2457	64	0.119634	-0.0236565	-0.328207	F5GXF5	Nucleosome-remodeling factor subunit BPTF (Fragment) OS=Homo sapiens GN=BPTF PE=1 SV=2
3.65159	3.65051	3.6404	3.56329	3.61012	3.64628	3.60545	3.63948	3.64605	FALSE	Human	IsMasterProtein			NaN	0	49	54	170	52	115.2	5.4	1030	54	0.776923	-0.0409376	-1.68567	O14974	Protein phosphatase 1 regulatory subunit 12A OS=Homo sapiens GN=PPP1R12A PE=1 SV=1
4.80412	4.7484	4.76208	4.85859	4.74562	4.8088	4.80252	4.66574	4.70182	FALSE	Human	IsMasterProtein			NaN	0	59	42	423	42	84.8	6.61	760	42	0.374343	0.0328053	0.892984	P02786	Transferrin receptor protein 1 OS=Homo sapiens GN=TFRC PE=1 SV=2
4.71627	4.68455	4.66446	4.58989	4.76741	4.68322	4.6924	4.73173	4.74598	FALSE	Human	IsMasterProtein			NaN	0	78	34	377	34	56.1	7.93	519	34	0.0531951	-0.00825516	-0.154472	P28838	Cytosol aminopeptidase OS=Homo sapiens GN=LAP3 PE=1 SV=3
3.94091	3.95195	3.93186	3.82219	3.97112	3.8981	3.90382	3.9694	3.97729	FALSE	Human	IsMasterProtein			NaN	0	55	44	305	44	103	6.07	944	44	0.439301	-0.0444341	-1.02414	Q9H3U1	Protein unc-45 homolog A OS=Homo sapiens GN=UNC45A PE=1 SV=1
4.32646	4.31346	4.31233	4.4479	4.24572	4.3294	4.34203	4.19129	4.22349	FALSE	Human	IsMasterProtein			NaN	0	63	39	338	39	79.6	8.84	736	39	0.149405	0.0235888	0.401001	P51659	Peroxisomal multifunctional enzyme type 2 OS=Homo sapiens GN=HSD17B4 PE=1 SV=3
4.79657	4.73395	4.759	4.87843	4.6609	4.79939	4.77747	4.6405	4.68326	FALSE	Human	IsMasterProtein			NaN	0	54	34	446	2	70.9	8.13	633	34	0.088125	0.0163992	0.247997	O43390	Heterogeneous nuclear ribonucleoprotein R OS=Homo sapiens GN=HNRNPR PE=1 SV=1
3.63709	3.64393	3.59026	3.4599	3.75364	3.57259	3.54912	3.76556	3.79064	FALSE	Human	IsMasterProtein			NaN	0	74	45	190	44	85.2	4.3	788	45	0.118527	-0.02838	-0.325447	P49321	Nuclear autoantigenic sperm protein OS=Homo sapiens GN=NASP PE=1 SV=2
3.73665	3.68654	3.7247	3.75686	3.65951	3.7052	3.70571	3.66509	3.66717	FALSE	Human	IsMasterProtein			NaN	0	43	62	186	35	164.6	8.47	1447	62	0.0985372	-0.00877571	-0.2749	Q9NTI5	Sister chromatid cohesion protein PDS5 homolog B OS=Homo sapiens GN=PDS5B PE=1 SV=1
3.20857	3.16279	3.19094	3.29918	3.14303	3.22361	3.20166	3.12517	3.13336	FALSE	Human	IsMasterProtein			NaN	0	49	46	131	46	123.5	7.34	1102	46	0.297842	0.0345057	0.733943	Q9H2P0	Activity-dependent neuroprotector homeobox protein OS=Homo sapiens GN=ADNP PE=1 SV=1
3.17755	3.14122	3.1972	3.26612	3.06999	3.22503	3.20288	3.07467	3.10964	FALSE	Human	IsMasterProtein			NaN	0	37	62	120	61	213.6	4.84	1907	62	0.0862451	0.0150544	0.243096	Q5JRA6	Melanoma inhibitory activity protein 3 OS=Homo sapiens GN=MIA3 PE=1 SV=1
2.80587	2.78285	2.80063	2.80344	2.7988	2.79519	2.79933	2.79066	2.79997	FALSE	Human	IsMasterProtein			NaN	0	36	54	150	54	198.9	4.91	1726	54	0.134937	0.00269421	0.365956	Q7KZ85	Transcription elongation factor SPT6 OS=Homo sapiens GN=SUPT6H PE=1 SV=2
4.26305	4.23242	4.23393	4.12297	4.36348	4.21282	4.24806	4.34663	4.33061	FALSE	Human	IsMasterProtein			NaN	0	50	48	314	48	121.1	8.4	1087	48	0.0485972	-0.0100452	-0.141744	Q9Y6K5	2'-5'-oligoadenylate synthase 3 OS=Homo sapiens GN=OAS3 PE=1 SV=3
3.68229	3.61531	3.63192	3.78763	3.56946	3.72156	3.67811	3.58163	3.6011	FALSE	Human	IsMasterProtein			NaN	0	42	44	190	31	102.8	5.49	917	44	0.298215	0.0497113	0.734733	Q15424-3	Isoform 3 of Scaffold attachment factor B1 OS=Homo sapiens GN=SAFB
2.78636	2.7927	2.78624	2.86195	2.69665	2.78799	2.78024	2.66498	2.68414	FALSE	Human	IsMasterProtein			NaN	0	36	61	118	61	214.7	7.4	1905	61	0.0444713	-0.0062321	-0.130232	A3KMH1	von Willebrand factor A domain-containing protein 8 OS=Homo sapiens GN=VWA8 PE=1 SV=2
4.15981	4.20215	4.15878	4.01858	4.25528	4.16124	4.17089	4.27526	4.27461	FALSE	Human	IsMasterProtein			NaN	0	67	36	381	36	84.3	5.03	757	36	0.15159	-0.0285492	-0.406244	G3V180	Dipeptidyl peptidase 3 OS=Homo sapiens GN=DPP3 PE=1 SV=1
4.70599	4.69547	4.67388	4.56444	4.75535	4.65023	4.67464	4.75492	4.75882	FALSE	Human	IsMasterProtein			NaN	0	75	34	629	34	59.3	7.65	543	34	0.248146	-0.0351094	-0.626867	Q99832	T-complex protein 1 subunit eta OS=Homo sapiens GN=CCT7 PE=1 SV=2
2.50592	2.49653	2.5019	2.41694	2.54006	2.5171	2.51302	2.5655	2.57352	FALSE	Human	IsMasterProtein			NaN	0	32	53	112	49	228.7	9.45	2157	53	0.095079	-0.0100804	-0.26601	P48634	Protein PRRC2A OS=Homo sapiens GN=PRRC2A PE=1 SV=3
3.96873	3.96884	3.94988	3.8515	4.01279	3.93313	3.96316	4.02501	4.01653	FALSE	Human	IsMasterProtein			NaN	0	63	40	322	35	78.8	7.11	699	40	0.25356	-0.0300104	-0.638709	Q06210	Glutamine--fructose-6-phosphate aminotransferase [isomerizing] 1 OS=Homo sapiens GN=GFPT1 PE=1 SV=3
4.26995	4.28844	4.259	4.10956	4.34474	4.26436	4.2423	4.38248	4.41696	FALSE	Human	IsMasterProtein			NaN	0	65	47	436	33	69.3	6.16	586	47	0.179997	-0.0329137	-0.473261	E7EQR4	Ezrin OS=Homo sapiens GN=EZR PE=1 SV=3
3.15427	3.15021	3.13274	3.09017	3.16745	3.15664	3.14077	3.15489	3.17404	FALSE	Human	IsMasterProtein			NaN	0	48	45	197	45	151.6	5.86	1401	45	0.110566	-0.00765204	-0.305482	Q6P2E9	Enhancer of mRNA-decapping protein 4 OS=Homo sapiens GN=EDC4 PE=1 SV=1
5.08606	5.03495	5.06611	5.19127	4.98131	5.09954	5.10231	4.9278	4.97063	FALSE	Human	IsMasterProtein			NaN	0	72	40	712	40	68.5	6.38	607	40	0.171229	0.0283283	0.45279	P04843	Dolichyl-diphosphooligosaccharide--protein glycosyltransferase subunit 1 OS=Homo sapiens GN=RPN1 PE=1 SV=1
2.89518	2.88421	2.85406	2.76878	2.9604	2.87733	2.88465	2.90656	2.92056	FALSE	Human	IsMasterProtein			NaN	0	52	41	206	41	118.6	4.96	1081	41	0.0544785	-0.00897853	-0.158007	Q8TEX9	Importin-4 OS=Homo sapiens GN=IPO4 PE=1 SV=2
2.99275	2.96143	2.97847	3.0344	2.93209	2.97837	3.007	2.91172	2.91332	FALSE	Human	IsMasterProtein			NaN	0	37	63	117	62	226.2	7.3	2005	63	0.0449926	0.00407394	0.131692	A6NHR9	Structural maintenance of chromosomes flexible hinge domain-containing protein 1 OS=Homo sapiens GN=SMCHD1 PE=1 SV=2
3.17238	3.14379	3.18326	3.30125	3.14246	3.20351	3.16992	3.12981	3.12725	FALSE	Human	IsMasterProtein			NaN	0	28	48	149	7	266.9	5.73	2459	48	0.443473	0.0492675	1.03247	P18583-5	Isoform D of Protein SON OS=Homo sapiens GN=SON
5.48309	5.47459	5.42647	5.28558	5.49919	5.3936	5.39953	5.49355	5.50333	FALSE	Human	IsMasterProtein			NaN	0	70	28	686	14	46.1	5.48	406	28	0.462106	-0.0685962	-1.06958	P60842	Eukaryotic initiation factor 4A-I OS=Homo sapiens GN=EIF4A1 PE=1 SV=1
3.18648	3.13788	3.16567	3.23868	3.08752	3.23209	3.18825	3.07942	3.11046	FALSE	Human	IsMasterProtein			NaN	0	55	41	166	41	90.2	6.13	800	41	0.167311	0.0227545	0.443583	O43290	U4/U6.U5 tri-snRNP-associated protein 1 OS=Homo sapiens GN=SART1 PE=1 SV=1
2.26269	2.25416	2.28342	2.35416	2.17137	2.3022	2.30355	2.13882	2.16922	FALSE	Human	IsMasterProtein			NaN	0	37	53	111	53	214.7	6.4	2045	53	0.0574734	0.00915384	0.166223	O00468-6	Isoform 6 of Agrin OS=Homo sapiens GN=AGRN
2.81469	2.76877	2.80046	2.76438	2.78567	2.77402	2.77181	2.78568	2.77399	FALSE	Human	IsMasterProtein			NaN	0	47	57	140	48	150.7	7.91	1337	57	0.599212	-0.0199499	-1.33885	Q29RF7	Sister chromatid cohesion protein PDS5 homolog A OS=Homo sapiens GN=PDS5A PE=1 SV=1
3.02339	2.92095	2.98841	3.10223	3.03362	3.01927	3.01648	3.04056	3.05439	FALSE	Human	IsMasterProtein			NaN	0	29	62	115	62	274.3	5.52	2472	62	0.873863	0.0741225	1.87727	Q5UIP0	Telomere-associated protein RIF1 OS=Homo sapiens GN=RIF1 PE=1 SV=2
3.56133	3.52121	3.53597	3.60694	3.51297	3.57497	3.56122	3.49613	3.50628	FALSE	Human	IsMasterProtein			NaN	0	30	49	189	31	184.5	7.88	1647	49	0.353095	0.0254548	0.849391	P51532	Transcription activator BRG1 OS=Homo sapiens GN=SMARCA4 PE=1 SV=2
4.94134	4.94125	4.94107	4.79006	4.90161	4.89751	4.87896	4.96781	4.98624	FALSE	Human	IsMasterProtein			NaN	0	70	49	466	31	68.5	6.37	583	49	1.00411	-0.0781604	-2.14026	P35241	Radixin OS=Homo sapiens GN=RDX PE=1 SV=1
4.74921	4.72091	4.7363	4.78067	4.68156	4.74137	4.73231	4.67686	4.70526	FALSE	Human	IsMasterProtein			NaN	0	63	28	512	26	54.2	8.95	471	28	0.0103444	-0.000940164	-0.0313896	Q15233	Non-POU domain-containing octamer-binding protein OS=Homo sapiens GN=NONO PE=1 SV=4
4.58541	4.524	4.56239	4.64689	4.42097	4.54598	4.55763	4.43494	4.4344	FALSE	Human	IsMasterProtein			NaN	0	73	35	362	35	49.9	6.27	435	35	0.102532	-0.0193173	-0.285112	P18031	Tyrosine-protein phosphatase non-receptor type 1 OS=Homo sapiens GN=PTPN1 PE=1 SV=1
2.74615	2.74123	2.77655	2.82171	2.67498	2.78501	2.7512	2.69124	2.68976	FALSE	Human	IsMasterProtein			NaN	0	37	55	131	55	202	6.09	1822	55	0.0445361	0.00592724	0.130414	P16144	Integrin beta-4 OS=Homo sapiens GN=ITGB4 PE=1 SV=5
2.90754	2.88805	2.90205	2.8809	2.84979	2.88159	2.87867	2.8796	2.85697	FALSE	Human	IsMasterProtein			NaN	0	48	42	133	42	120.9	5.06	1087	42	1.11623	-0.0284542	-2.37362	O00267	Transcription elongation factor SPT5 OS=Homo sapiens GN=SUPT5H PE=1 SV=1
4.0361	3.98103	4.01269	4.1066	3.93817	4.03881	4.04496	3.89146	3.9398	FALSE	Human	IsMasterProtein			NaN	0	49	41	248	41	113.7	7.2	1012	41	0.127716	0.0179224	0.348235	Q9NSE4	Isoleucine--tRNA ligase, mitochondrial OS=Homo sapiens GN=IARS2 PE=1 SV=2
3.33486	3.31715	3.33234	3.20793	3.4706	3.25938	3.26834	3.44513	3.46388	FALSE	Human	IsMasterProtein			NaN	0	60	39	182	39	82.2	8.37	734	39	0.0670416	-0.0154819	-0.19219	P33992	DNA replication licensing factor MCM5 OS=Homo sapiens GN=MCM5 PE=1 SV=5
4.05179	3.98962	4.01608	4.06344	3.9036	4.02464	4.01288	3.89513	3.92896	FALSE	Human	IsMasterProtein			NaN	0	57	52	230	52	106.9	8.25	941	52	0.160217	-0.0219355	-0.426811	O94906	Pre-mRNA-processing factor 6 OS=Homo sapiens GN=PRPF6 PE=1 SV=1
3.36941	3.36062	3.33864	3.27582	3.38145	3.35038	3.32342	3.40559	3.40326	FALSE	Human	IsMasterProtein			NaN	0	44	42	160	40	125.2	9	1146	42	0.246366	-0.0203396	-0.622964	Q9NZB2-6	Isoform F of Constitutive coactivator of PPAR-gamma-like protein 1 OS=Homo sapiens GN=FAM120A
3.20049	3.20996	3.1483	3.07703	3.26521	3.17359	3.19999	3.23533	3.22994	FALSE	Human	IsMasterProtein			NaN	0	52	42	207	33	107.7	6.7	1010	42	0.0882561	-0.0143073	-0.248339	P22102	Trifunctional purine biosynthetic protein adenosine-3 OS=Homo sapiens GN=GART PE=1 SV=1
2.65254	2.67771	2.67425	2.58359	2.73263	2.67515	2.63738	2.75962	2.74403	FALSE	Human	IsMasterProtein			NaN	0	20	71	121	70	529.9	6.05	4857	71	0.0335049	-0.00437546	-0.0991988	Q9NR09	Baculoviral IAP repeat-containing protein 6 OS=Homo sapiens GN=BIRC6 PE=1 SV=2
4.31718	4.31192	4.2738	4.14594	4.31922	4.24858	4.27016	4.32341	4.32461	FALSE	Human	IsMasterProtein			NaN	0	58	49	303	49	93.7	6.52	844	49	0.533036	-0.0630509	-1.2095	O75534-4	Isoform 4 of Cold shock domain-containing protein E1 OS=Homo sapiens GN=CSDE1
2.43546	2.47489	2.45895	2.48573	2.51802	2.48709	2.47248	2.49405	2.50463	FALSE	Human	IsMasterProtein			NaN	0	41	54	108	47	212.7	6.3	1907	54	1.22277	0.0405141	2.60279	P10586	Receptor-type tyrosine-protein phosphatase F OS=Homo sapiens GN=PTPRF PE=1 SV=2
2.70763	2.64568	2.67745	2.69847	2.55325	2.68584	2.65229	2.5843	2.58683	FALSE	Human	IsMasterProtein			NaN	0	25	61	91	58	330.3	5.08	3051	61	0.246901	-0.0310636	-0.624138	Q8NFC6	Biorientation of chromosomes in cell division protein 1-like 1 OS=Homo sapiens GN=BOD1L1 PE=1 SV=2
3.25398	3.2317	3.27323	3.33117	3.14977	3.26857	3.26476	3.14013	3.14353	FALSE	Human	IsMasterProtein			NaN	0	53	36	193	2	97.9	8.57	884	36	0.0191312	-0.00313568	-0.0574995	H7BXI1	Extended synaptotagmin-2 (Fragment) OS=Homo sapiens GN=ESYT2 PE=1 SV=1
3.56449	3.56045	3.54504	3.55692	3.53141	3.56363	3.54269	3.5181	3.52926	FALSE	Human	IsMasterProtein			NaN	0	50	49	195	48	119.6	9.45	1044	49	0.202085	-0.00600831	-0.524057	O00159-3	Isoform 3 of Unconventional myosin-Ic OS=Homo sapiens GN=MYO1C
3.84373	3.82435	3.85933	3.72003	3.90594	3.81959	3.80898	3.88775	3.90775	FALSE	Human	IsMasterProtein			NaN	0	60	36	258	36	86.7	5.38	788	36	0.191177	-0.0272806	-0.499105	Q6P996	Pyridoxal-dependent decarboxylase domain-containing protein 1 OS=Homo sapiens GN=PDXDC1 PE=1 SV=2
2.60206	2.57355	2.61402	2.53862	2.6156	2.62902	2.5912	2.67916	2.65284	FALSE	Human	IsMasterProtein			NaN	0	35	61	95	58	242.8	8.34	2229	61	0.0232892	-0.00213361	-0.0696875	Q5JSZ5	Protein PRRC2B OS=Homo sapiens GN=PRRC2B PE=1 SV=2
3.08719	3.03937	3.06074	3.14824	3.02103	3.0966	3.0629	3.01855	3.02546	FALSE	Human	IsMasterProtein			NaN	0	34	58	134	2	225.4	8.69	2040	58	0.265204	0.0261903	0.664023	Q14669-3	Isoform 3 of E3 ubiquitin-protein ligase TRIP12 OS=Homo sapiens GN=TRIP12
4.15631	4.14159	4.09609	3.98998	4.16106	4.07784	4.0986	4.16719	4.18514	FALSE	Human	IsMasterProtein			NaN	0	77	34	297	34	60.3	6.11	556	34	0.450287	-0.0550367	-1.04606	P17987	T-complex protein 1 subunit alpha OS=Homo sapiens GN=TCP1 PE=1 SV=1
3.91598	3.90836	3.91653	3.86031	3.89801	3.90922	3.89126	3.92898	3.94359	FALSE	Human	IsMasterProtein			NaN	0	60	39	235	33	73.1	7.3	711	39	0.746834	-0.0244428	-1.6267	Q92945	Far upstream element-binding protein 2 OS=Homo sapiens GN=KHSRP PE=1 SV=4
2.76256	2.7496	2.74496	2.71752	2.76647	2.74889	2.75973	2.75326	2.76376	FALSE	Human	IsMasterProtein			NaN	0	29	62	131	61	288.7	7.17	2549	62	0.204553	-0.00808048	-0.529668	P42345	Serine/threonine-protein kinase mTOR OS=Homo sapiens GN=MTOR PE=1 SV=1
4.29361	4.28355	4.25963	4.17039	4.27497	4.25305	4.25346	4.27258	4.27371	FALSE	Human	IsMasterProtein			NaN	0	58	39	292	39	75.3	6.68	660	39	0.620885	-0.046127	-1.38108	P54136	Arginine--tRNA ligase, cytoplasmic OS=Homo sapiens GN=RARS PE=1 SV=2
4.11347	4.0492	4.06718	4.12651	4.04098	4.03379	4.05743	4.03841	4.04735	FALSE	Human	IsMasterProtein			NaN	0	49	45	264	44	119.8	5.66	1047	45	0.0962004	-0.00952021	-0.268897	Q9Y5B9	FACT complex subunit SPT16 OS=Homo sapiens GN=SUPT16H PE=1 SV=1
4.04758	4.01348	4.03188	4.19394	3.97186	4.0972	4.09291	3.90177	3.96429	FALSE	Human	IsMasterProtein			NaN	0	69	44	285	44	80.8	7.69	727	44	0.363895	0.0566882	0.871598	P43304	Glycerol-3-phosphate dehydrogenase, mitochondrial OS=Homo sapiens GN=GPD2 PE=1 SV=3
3.754	3.72447	3.74909	3.84747	3.70061	3.78853	3.77869	3.64839	3.70762	FALSE	Human	IsMasterProtein			NaN	0	62	38	294	38	80.9	6.64	741	38	0.3452	0.0363523	0.833089	P28331-2	Isoform 2 of NADH-ubiquinone oxidoreductase 75 kDa subunit, mitochondrial OS=Homo sapiens GN=NDUFS1
3.18744	3.16805	3.18481	3.30675	3.10046	3.23077	3.20034	3.08678	3.13541	FALSE	Human	IsMasterProtein			NaN	0	49	45	162	45	113	5.02	1002	45	0.208145	0.0325593	0.537813	Q08379	Golgin subfamily A member 2 OS=Homo sapiens GN=GOLGA2 PE=1 SV=3
-1.96708	-1.99455	-1.98107	-1.90537	-2.06921	-1.91593	-1.95277	-2.1025	-2.11361	FALSE	Human	IsMasterProtein			NaN	0	55	34	413	2	71.2	8.13	636	34	0.118362	0.0173994	0.325037	O43390-2	Isoform 2 of Heterogeneous nuclear ribonucleoprotein R OS=Homo sapiens GN=HNRNPR
-4.83559	-4.79648	-4.91143	-4.75174	-5.07486	-4.76381	-4.97173	-5.11748	-5.01387	FALSE	Human	IsMasterProtein			NaN	0	36	53	119	2	152.2	8.85	1488	53	0.0482745	-0.0156349	-0.140847	E7ETY2	Treacle protein OS=Homo sapiens GN=TCOF1 PE=1 SV=1
3.30515	3.23879	3.28123	3.30349	3.29185	3.33823	3.29405	3.28026	3.28158	FALSE	Human	IsMasterProtein			NaN	0	68	35	221	25	75.4	7.66	694	35	0.688428	0.0361322	1.51265	P42166	Lamina-associated polypeptide 2, isoform alpha OS=Homo sapiens GN=TMPO PE=1 SV=2
3.12584	3.0924	3.09835	3.0582	3.08674	3.09355	3.07722	3.09218	3.07637	FALSE	Human	IsMasterProtein			NaN	0	57	39	165	39	102.9	7.02	938	39	0.805722	-0.0260336	-1.74231	Q86XP3	ATP-dependent RNA helicase DDX42 OS=Homo sapiens GN=DDX42 PE=1 SV=1
3.3014	3.28411	3.28433	3.18414	3.29348	3.27302	3.26042	3.3595	3.31866	FALSE	Human	IsMasterProtein			NaN	0	53	47	146	42	123.4	8.82	1096	47	0.511405	-0.0397325	-1.16701	Q6PKG0	La-related protein 1 OS=Homo sapiens GN=LARP1 PE=1 SV=2
4.30237	4.29665	4.25857	4.13057	4.33543	4.23941	4.26091	4.34426	4.33742	FALSE	Human	IsMasterProtein			NaN	0	59	38	331	36	83.4	6.67	723	38	0.346134	-0.0507278	-0.835019	P26639	Threonine--tRNA ligase, cytoplasmic OS=Homo sapiens GN=TARS PE=1 SV=3
4.06108	4.03006	4.07043	4.13788	3.93207	4.09988	4.08135	3.92584	3.95881	FALSE	Human	IsMasterProtein			NaN	0	40	34	254	34	106.4	6.39	959	34	0.014153	0.00275397	0.0427673	P36776	Lon protease homolog, mitochondrial OS=Homo sapiens GN=LONP1 PE=1 SV=2
2.97064	2.95141	2.9514	2.80904	2.88674	2.96231	2.93918	2.99975	2.93769	FALSE	Human	IsMasterProtein			NaN	0	51	39	137	1	89.2	4.65	808	39	0.736043	-0.071787	-1.60559	Q32MZ4	Leucine-rich repeat flightless-interacting protein 1 OS=Homo sapiens GN=LRRFIP1 PE=1 SV=2
2.98244	2.97229	2.96294	2.86047	3.00677	2.95604	2.95213	3.01023	2.98747	FALSE	Human	IsMasterProtein			NaN	0	42	35	132	35	128.7	7.03	1181	35	0.29477	-0.0314653	-0.727422	Q6AI08	HEAT repeat-containing protein 6 OS=Homo sapiens GN=HEATR6 PE=1 SV=1
-3.39014	-3.32154	-3.46943	-3.57012	-3.37638	-3.44191	-3.27709	-3.3066	-3.43945	FALSE	Human	IsMasterProtein			NaN	0	55	39	136	1	82.6	4.61	752	39	0.412912	-0.0691044	-0.971198	Q32MZ4-3	Isoform 3 of Leucine-rich repeat flightless-interacting protein 1 OS=Homo sapiens GN=LRRFIP1
2.57679	2.55366	2.58231	2.64405	2.52654	2.58738	2.59734	2.52747	2.53722	FALSE	Human	IsMasterProtein			NaN	0	28	49	108	47	241.9	6.7	2285	49	0.161567	0.0150699	0.430014	O14497	AT-rich interactive domain-containing protein 1A OS=Homo sapiens GN=ARID1A PE=1 SV=3
2.62676	2.64664	2.63096	2.49079	2.58968	2.62958	2.60533	2.63274	2.61814	FALSE	Human	IsMasterProtein			NaN	0	52	50	115	11	147.1	4.81	1341	50	0.709311	-0.0647698	-1.55338	Q641Q2	WASH complex subunit FAM21A OS=Homo sapiens GN=FAM21A PE=2 SV=3
3.85113	3.83044	3.8601	3.85147	3.86413	3.85555	3.8358	3.88404	3.88414	FALSE	Human	IsMasterProtein			NaN	0	51	38	413	27	80.4	8.37	731	38	0.442116	0.00982459	1.02976	H3BLZ8	Probable ATP-dependent RNA helicase DDX17 OS=Homo sapiens GN=DDX17 PE=1 SV=1
3.77654	3.73133	3.76783	3.60894	3.82561	3.7127	3.7314	3.81382	3.81818	FALSE	Human	IsMasterProtein			NaN	0	69	37	202	37	72.2	7.14	626	37	0.267121	-0.0428167	-0.668169	Q9Y3Z3	Deoxynucleoside triphosphate triphosphohydrolase SAMHD1 OS=Homo sapiens GN=SAMHD1 PE=1 SV=2
3.68313	3.63943	3.66871	3.48946	3.81489	3.58136	3.5955	3.82613	3.82085	FALSE	Human	IsMasterProtein			NaN	0	50	41	273	41	101.8	5.52	904	41	0.132535	-0.0351837	-0.360079	P49736	DNA replication licensing factor MCM2 OS=Homo sapiens GN=MCM2 PE=1 SV=4
2.92488	2.8547	2.91198	3.01299	2.83798	2.91983	2.92462	2.83656	2.86139	FALSE	Human	IsMasterProtein			NaN	0	26	65	104	65	315.9	7.91	2804	65	0.183123	0.026411	0.480515	Q6KC79	Nipped-B-like protein OS=Homo sapiens GN=NIPBL PE=1 SV=2
-4.97473	-4.98877	-5.11822	-4.98763	-5.19038	-5.16838	-5.15626	-5.1123	-5.11333	FALSE	Human	IsMasterProtein			NaN	0	34	57	131	1	223.8	8.4	2025	57	0.487254	-0.0882217	-1.1194	Q14669-2	Isoform 2 of E3 ubiquitin-protein ligase TRIP12 OS=Homo sapiens GN=TRIP12
2.62356	2.66963	2.56827	2.42623	2.81352	2.57079	2.61065	2.79109	2.79935	FALSE	Human	IsMasterProtein			NaN	0	66	24	1820	2	49.9	5.06	448	24	0.0499325	-0.0169784	-0.145452	P68366	Tubulin alpha-4A chain OS=Homo sapiens GN=TUBA4A PE=1 SV=1
1.51717	1.47943	1.50881	1.58072	1.51854	1.5513	1.54355	1.55279	1.56258	FALSE	Human	IsMasterProtein			NaN	0	42	49	82	49	226.5	5.47	2089	49	1.06802	0.0483902	2.27238	Q14676	Mediator of DNA damage checkpoint protein 1 OS=Homo sapiens GN=MDC1 PE=1 SV=3
3.14679	3.10629	3.12426	3.25412	3.08453	3.15064	3.17634	3.04355	3.06565	FALSE	Human	IsMasterProtein			NaN	0	24	59	130	59	318.2	7.39	2785	59	0.298634	0.0373131	0.735622	O75691	Small subunit processome component 20 homolog OS=Homo sapiens GN=UTP20 PE=1 SV=3
3.67836	3.61036	3.64846	3.63105	3.60806	3.64789	3.62364	3.62367	3.62567	FALSE	Human	IsMasterProtein			NaN	0	46	47	175	47	100.6	5.96	876	47	0.297591	-0.0167314	-0.733411	Q9BXP5	Serrate RNA effector molecule homolog OS=Homo sapiens GN=SRRT PE=1 SV=1
3.34661	3.35768	3.35753	3.2408	3.39558	3.32114	3.31781	3.39745	3.39445	FALSE	Human	IsMasterProtein			NaN	0	40	51	154	51	166.1	5.21	1487	51	0.317447	-0.0347643	-0.775288	Q14C86-6	Isoform 6 of GTPase-activating protein and VPS9 domain-containing protein 1 OS=Homo sapiens GN=GAPVD1
2.88234	2.88817	2.91035	2.78404	2.91247	2.87375	2.86662	2.95816	2.97435	FALSE	Human	IsMasterProtein			NaN	0	63	44	151	44	99.5	5.08	910	44	0.400299	-0.036866	-0.945738	Q9UBC2-2	Isoform 2 of Epidermal growth factor receptor substrate 15-like 1 OS=Homo sapiens GN=EPS15L1
3.121	3.07084	3.09944	3.14719	3.04307	3.10561	3.07821	3.0529	3.0527	FALSE	Human	IsMasterProtein			NaN	0	33	60	127	60	217	7.37	1970	60	0.015086	0.00152858	0.0455401	P24928	DNA-directed RNA polymerase II subunit RPB1 OS=Homo sapiens GN=POLR2A PE=1 SV=2
3.92814	3.88889	3.91036	4.05365	3.83923	3.99654	3.97272	3.79162	3.82017	FALSE	Human	IsMasterProtein			NaN	0	49	37	316	37	96.5	8.4	847	37	0.343534	0.0540155	0.829641	Q8IY81	pre-rRNA processing protein FTSJ3 OS=Homo sapiens GN=FTSJ3 PE=1 SV=2
3.72993	3.72043	3.74635	3.64143	3.76032	3.71223	3.70167	3.79803	3.82742	FALSE	Human	IsMasterProtein			NaN	0	57	34	268	2	67.5	7.61	644	34	0.319733	-0.0275742	-0.780079	Q96AE4	Far upstream element-binding protein 1 OS=Homo sapiens GN=FUBP1 PE=1 SV=3
2.33719	2.31652	2.33926	2.3996	2.26441	2.3445	2.36468	2.2457	2.26558	FALSE	Human	IsMasterProtein			NaN	0	30	55	105	55	268.4	5.96	2371	55	0.0443279	0.00518171	0.129831	A2RRP1	Neuroblastoma-amplified sequence OS=Homo sapiens GN=NBAS PE=1 SV=2
3.25008	3.27417	3.24649	3.12936	3.29213	3.23382	3.2507	3.31611	3.31948	FALSE	Human	IsMasterProtein			NaN	0	71	26	453	17	50.6	5.14	447	26	0.326872	-0.0384784	-0.795008	P31150	Rab GDP dissociation inhibitor alpha OS=Homo sapiens GN=GDI1 PE=1 SV=2
2.82543	2.79632	2.9009	2.96388	2.78859	2.89105	2.90544	2.83352	2.86054	FALSE	Human	IsMasterProtein			NaN	0	43	38	264	30	109.2	5.52	999	38	0.270563	0.0402874	0.675604	Q93084-2	Isoform SERCA3A of Sarcoplasmic/endoplasmic reticulum calcium ATPase 3 OS=Homo sapiens GN=ATP2A3
-4.37136	-4.47218	-4.39589	-4.40621	-4.71949	-4.2106	-4.35744	-4.55024	-4.62465	FALSE	Human	IsMasterProtein			NaN	0	53	35	188	1	98.8	8.68	893	35	0.0749836	-0.0322889	-0.213432	A0FGR8-2	Isoform 2 of Extended synaptotagmin-2 OS=Homo sapiens GN=ESYT2
3.05195	3.03323	3.03739	3.12816	2.96953	3.0803	3.07726	2.90989	2.91213	FALSE	Human	IsMasterProtein			NaN	0	53	46	148	46	129.6	6.84	1178	46	0.144983	0.0184708	0.390354	P11498	Pyruvate carboxylase, mitochondrial OS=Homo sapiens GN=PC PE=1 SV=2
-2.83626	-2.87242	-2.75815	-2.87552	-2.82383	-2.80165	-2.74106	-2.75683	-2.83729	FALSE	Human	IsMasterProtein			NaN	0	77	26	989	2	34.8	7.53	312	26	0.101849	-0.0113914	-0.28337	E9PN89	Heat shock cognate 71 kDa protein (Fragment) OS=Homo sapiens GN=HSPA8 PE=1 SV=1
2.8116	2.74894	2.77163	2.76832	2.72918	2.76107	2.75579	2.71425	2.7188	FALSE	Human	IsMasterProtein			NaN	0	53	43	120	43	114.6	9.22	1024	43	0.487521	-0.0245365	-1.11993	Q99575	Ribonucleases P/MRP protein subunit POP1 OS=Homo sapiens GN=POP1 PE=1 SV=2
3.64634	3.61694	3.63579	3.6124	3.60364	3.61253	3.62668	3.63594	3.64725	FALSE	Human	IsMasterProtein			NaN	0	50	68	149	68	154.5	6.89	1318	68	1.21537	-0.0234997	-2.5866	Q92878-2	Isoform 2 of DNA repair protein RAD50 OS=Homo sapiens GN=RAD50
3.53218	3.49302	3.47722	3.35021	3.56044	3.45657	3.44875	3.53592	3.54346	FALSE	Human	IsMasterProtein			NaN	0	46	47	236	47	136.2	5.8	1204	47	0.289924	-0.0450699	-0.717111	Q9HAV4	Exportin-5 OS=Homo sapiens GN=XPO5 PE=1 SV=1
3.45025	3.42164	3.42209	3.21338	3.54109	3.34017	3.35909	3.54426	3.53479	FALSE	Human	IsMasterProtein			NaN	0	63	37	165	37	76.7	6.87	693	37	0.278665	-0.0664437	-0.693037	P49915	GMP synthase [glutamine-hydrolyzing] OS=Homo sapiens GN=GMPS PE=1 SV=1
3.48293	3.48958	3.48229	3.31532	3.46096	3.40537	3.44496	3.48758	3.44688	FALSE	Human	IsMasterProtein			NaN	0	43	38	154	21	136.1	6.98	1251	38	1.00519	-0.0910509	-2.14248	D6REX3	Protein transport protein Sec31A OS=Homo sapiens GN=SEC31A PE=1 SV=1
3.57064	3.56129	3.54213	3.53342	3.57747	3.53962	3.55376	3.54842	3.56123	FALSE	Human	IsMasterProtein			NaN	0	51	39	269	37	125.5	4.92	1115	39	0.185824	-0.0078489	-0.486767	O00410-3	Isoform 3 of Importin-5 OS=Homo sapiens GN=IPO5
3.43039	3.40638	3.38854	3.29611	3.42619	3.39005	3.36639	3.44652	3.44282	FALSE	Human	IsMasterProtein			NaN	0	45	35	175	22	95.9	6.8	845	35	0.391083	-0.0376568	-0.927066	Q8NE71	ATP-binding cassette sub-family F member 1 OS=Homo sapiens GN=ABCF1 PE=1 SV=2
2.98102	2.99917	2.96611	2.85917	3.04109	2.95148	2.96941	3.07999	3.03743	FALSE	Human	IsMasterProtein			NaN	0	52	52	150	8	146.6	6.13	1309	52	0.231636	-0.0315189	-0.590458	O75153	Clustered mitochondria protein homolog OS=Homo sapiens GN=CLUH PE=1 SV=2
3.25823	3.20596	3.22611	3.33993	3.20518	3.29515	3.26981	3.11795	3.20229	FALSE	Human	IsMasterProtein			NaN	0	49	36	181	36	87.9	5.31	760	36	0.516845	0.0499863	1.17771	Q9UGP8	Translocation protein SEC63 homolog OS=Homo sapiens GN=SEC63 PE=1 SV=2
3.60473	3.54364	3.57874	3.6746	3.51845	3.60686	3.60675	3.45958	3.49399	FALSE	Human	IsMasterProtein			NaN	0	52	39	230	39	111.7	7.66	993	39	0.191483	0.0242653	0.499808	Q8N766	ER membrane protein complex subunit 1 OS=Homo sapiens GN=EMC1 PE=1 SV=1
4.34231	4.32049	4.31122	4.23216	4.35068	4.31577	4.30095	4.37261	4.37375	FALSE	Human	IsMasterProtein			NaN	0	61	33	505	8	70.6	9.5	636	33	0.277983	-0.0251382	-0.691572	P11940	Polyadenylate-binding protein 1 OS=Homo sapiens GN=PABPC1 PE=1 SV=2
-3.06338	-3.03958	-3.07789	-3.18476	-3.07163	-3.1016	-3.08983	-3.12303	-3.04378	FALSE	Human	IsMasterProtein			NaN	0	54	30	632	1	62.6	7.56	562	30	0.762363	-0.0590498	-1.65711	O60506-3	Isoform 3 of Heterogeneous nuclear ribonucleoprotein Q OS=Homo sapiens GN=SYNCRIP
3.56056	3.53277	3.51387	3.40658	3.54492	3.47472	3.46244	3.54781	3.52719	FALSE	Human	IsMasterProtein			NaN	0	58	47	176	46	102.3	7.14	907	47	0.646202	-0.0603294	-1.43039	D3DQV9	Eukaryotic translation initiation factor 4 gamma 2 (Fragment) OS=Homo sapiens GN=EIF4G2 PE=1 SV=1
-1.31937	-1.28909	-1.29844	-1.33365	-1.24544	-1.27069	-1.24094	-1.24613	-1.31084	FALSE	Human	IsMasterProtein			NaN	0	67	47	144	1	101.4	8.4	902	47	0.275945	0.0190437	0.687195	Q7Z2W4	Zinc finger CCCH-type antiviral protein 1 OS=Homo sapiens GN=ZC3HAV1 PE=1 SV=3
2.5439	2.56453	2.57064	2.4145	2.60716	2.54313	2.51847	2.64436	2.64321	FALSE	Human	IsMasterProtein			NaN	0	42	43	99	43	133.5	5.2	1219	43	0.265959	-0.0380915	-0.665657	Q5T1M5	FK506-binding protein 15 OS=Homo sapiens GN=FKBP15 PE=1 SV=2
6.53135	6.49971	6.50147	6.53473	6.42666	6.57553	6.50797	6.41592	6.49091	FALSE	Human	IsMasterProtein			NaN	0	53	51	1446	28	76.6	4.7	710	51	0.0105741	0.0014623	0.0320784	P19338	Nucleolin OS=Homo sapiens GN=NCL PE=1 SV=3
3.10155	3.10539	3.0682	2.92333	2.98872	2.98133	2.96434	3.02786	3.01946	FALSE	Human	IsMasterProtein	+	T24_Con	NaN	0	43	55	161	55	186.1	6.44	1659	55	2.22873	-0.127254	-5.34492	Q8TCU6	Phosphatidylinositol 3,4,5-trisphosphate-dependent Rac exchanger 1 protein OS=Homo sapiens GN=PREX1 PE=1 SV=3
2.89508	2.90861	2.94852	2.79967	2.87468	2.87502	2.87088	2.92825	2.90515	FALSE	Human	IsMasterProtein			NaN	0	49	51	114	48	119.3	6.67	1068	51	1.068	-0.0676114	-2.27233	O75146	Huntingtin-interacting protein 1-related protein OS=Homo sapiens GN=HIP1R PE=1 SV=2
3.09003	3.1126	3.08873	2.99228	3.05492	3.11038	3.10249	3.11018	3.08329	FALSE	Human	IsMasterProtein			NaN	0	40	44	138	40	145.1	5.17	1312	44	0.566287	-0.0445896	-1.27459	A0A087X2D8	C-Jun-amino-terminal kinase-interacting protein 4 OS=Homo sapiens GN=SPAG9 PE=1 SV=1
3.66019	3.69369	3.64504	3.51343	3.48616	3.57558	3.51674	3.54802	3.49482	FALSE	Human	IsMasterProtein	+	T24_Con	NaN	0	91	23	127	23	22.7	4.63	227	23	2.02811	-0.141249	-4.69065	P80723	Brain acid soluble protein 1 OS=Homo sapiens GN=BASP1 PE=1 SV=2
3.139	3.11195	3.10602	3.07641	3.11571	3.11235	3.10932	3.1232	3.08977	FALSE	Human	IsMasterProtein			NaN	0	62	48	132	1	114	8.56	1024	48	0.468847	-0.017503	-1.08296	C9J6P4	Zinc finger CCCH-type antiviral protein 1 OS=Homo sapiens GN=ZC3HAV1 PE=1 SV=1
3.10918	3.11127	3.1105	3.24643	3.03026	3.13779	3.14392	3.0153	3.03904	FALSE	Human	IsMasterProtein			NaN	0	34	54	131	54	197.5	6.4	1817	54	0.168391	0.027841	0.446124	P52948	Nuclear pore complex protein Nup98-Nup96 OS=Homo sapiens GN=NUP98 PE=1 SV=4
3.14	3.08537	3.17104	3.16713	2.97597	3.10098	3.11549	3.02304	3.04691	FALSE	Human	IsMasterProtein			NaN	0	49	50	118	49	138.3	5.19	1259	50	0.342338	-0.0507766	-0.827165	P28290	Sperm-specific antigen 2 OS=Homo sapiens GN=SSFA2 PE=1 SV=3
5.06077	4.98678	4.98134	5.04935	4.89673	5.06454	5.02535	4.7971	4.83879	FALSE	Human	IsMasterProtein			NaN	0	41	28	526	22	71.1	4.97	661	28	0.0346716	-0.00608953	-0.102531	P08195-4	Isoform 4 of 4F2 cell-surface antigen heavy chain OS=Homo sapiens GN=SLC3A2
3.29503	3.24551	3.27481	3.13858	3.40753	3.21084	3.2335	3.4203	3.3999	FALSE	Human	IsMasterProtein			NaN	0	50	52	132	51	152.7	6.9	1360	52	0.0844477	-0.019462	-0.238396	P52701	DNA mismatch repair protein Msh6 OS=Homo sapiens GN=MSH6 PE=1 SV=2
3.24634	3.24538	3.27872	3.36681	3.1992	3.27947	3.28196	3.15586	3.19509	FALSE	Human	IsMasterProtein			NaN	0	41	42	175	42	132.9	8.13	1204	42	0.19336	0.0250168	0.504118	Q9HD20	Manganese-transporting ATPase 13A1 OS=Homo sapiens GN=ATP13A1 PE=1 SV=2
-1.04774	-0.98549	-0.987	-1.05356	-1.02241	-0.982997	-1.07353	-0.944315	-0.971525	FALSE	Human	IsMasterProtein			NaN	0	52	33	283	1	68.6	7.31	653	33	0.168431	-0.0129115	-0.446217	Q96AE4-2	Isoform 2 of Far upstream element-binding protein 1 OS=Homo sapiens GN=FUBP1
3.90109	3.92179	3.8985	3.8057	3.88573	3.86057	3.86437	3.9103	3.92354	FALSE	Human	IsMasterProtein			NaN	0	67	37	249	37	60.9	8.44	534	37	1.07228	-0.0564615	-2.28127	O43242	26S proteasome non-ATPase regulatory subunit 3 OS=Homo sapiens GN=PSMD3 PE=1 SV=2
5.99546	5.94754	5.96642	6.01982	5.80913	5.95296	5.96449	5.75231	5.84054	FALSE	Human	IsMasterProtein			NaN	0	49	19	1025	10	44.5	6.54	412	19	0.266711	-0.0425069	-0.667283	P07339	Cathepsin D OS=Homo sapiens GN=CTSD PE=1 SV=1
4.16549	4.10571	4.138	4.26399	4.08635	4.20115	4.1701	4.05187	4.08445	FALSE	Human	IsMasterProtein			NaN	0	58	38	286	37	73.9	9.5	634	38	0.360894	0.0474278	0.865438	Q9BZE4	Nucleolar GTP-binding protein 1 OS=Homo sapiens GN=GTPBP4 PE=1 SV=3
3.66541	3.60148	3.65051	3.72904	3.63359	3.66045	3.65531	3.61926	3.65366	FALSE	Human	IsMasterProtein			NaN	0	63	29	245	29	72.6	7.39	664	29	0.439824	0.0352235	1.02518	P31040	Succinate dehydrogenase [ubiquinone] flavoprotein subunit, mitochondrial OS=Homo sapiens GN=SDHA PE=1 SV=2
-1.12096	-1.21734	-1.24003	-1.33798	-1.28936	-1.24462	-1.26325	-1.34043	-1.4069	FALSE	Human	IsMasterProtein			NaN	0	63	27	733	1	51	5.33	464	27	1.01231	-0.0978796	-2.15708	P61978-2	Isoform 2 of Heterogeneous nuclear ribonucleoprotein K OS=Homo sapiens GN=HNRNPK
5.12915	5.0484	5.11256	5.22109	4.99189	5.11616	5.12116	4.95491	5.0229	FALSE	Human	IsMasterProtein			NaN	0	67	30	451	30	53.3	6.33	477	30	0.0640337	0.0130084	0.184073	Q6NUK1	Calcium-binding mitochondrial carrier protein SCaMC-1 OS=Homo sapiens GN=SLC25A24 PE=1 SV=2
3.6331	3.58733	3.6049	3.72042	3.54491	3.63149	3.64682	3.51831	3.53978	FALSE	Human	IsMasterProtein			NaN	0	58	46	166	46	93.4	5.72	819	46	0.172139	0.023833	0.454922	Q8N1F7	Nuclear pore complex protein Nup93 OS=Homo sapiens GN=NUP93 PE=1 SV=2
4.48693	4.45355	4.42062	4.3971	4.4366	4.45462	4.43518	4.44636	4.4474	FALSE	Human	IsMasterProtein			NaN	0	61	27	411	27	46.1	10.18	403	27	0.401428	-0.024261	-0.948022	P39023	60S ribosomal protein L3 OS=Homo sapiens GN=RPL3 PE=1 SV=2
3.44766	3.46742	3.4205	3.33733	3.506	3.4217	3.4431	3.50704	3.50259	FALSE	Human	IsMasterProtein			NaN	0	47	47	162	47	117.9	6.61	1019	47	0.176551	-0.02352	-0.465238	P14735	Insulin-degrading enzyme OS=Homo sapiens GN=IDE PE=1 SV=4
3.48466	3.43368	3.46053	3.40831	3.40676	3.43156	3.43326	3.42415	3.40477	FALSE	Human	IsMasterProtein			NaN	0	55	50	178	49	109.9	5.57	963	50	1.23488	-0.0440847	-2.62935	Q15020	Squamous cell carcinoma antigen recognized by T-cells 3 OS=Homo sapiens GN=SART3 PE=1 SV=1
3.00531	2.99901	2.99761	2.83887	3.00653	2.93013	2.94488	3.02512	3.01411	FALSE	Human	IsMasterProtein			NaN	0	58	39	137	39	87.1	6.37	795	39	0.710331	-0.0754653	-1.55537	Q9Y263	Phospholipase A-2-activating protein OS=Homo sapiens GN=PLAA PE=1 SV=2
5.05872	5.10861	5.04124	4.9531	5.13288	5.04767	5.06118	5.1167	5.13745	FALSE	Human	IsMasterProtein			NaN	0	56	29	483	23	63.1	8.32	558	29	0.169318	-0.0249745	-0.448303	P06744	Glucose-6-phosphate isomerase OS=Homo sapiens GN=GPI PE=1 SV=4
3.0052	2.98572	2.98101	2.89194	3.00901	2.98622	2.9802	3.02764	3.0144	FALSE	Human	IsMasterProtein			NaN	0	42	45	158	45	136.6	7.64	1215	45	0.316002	-0.0282578	-0.772256	O14617-5	Isoform 5 of AP-3 complex subunit delta-1 OS=Homo sapiens GN=AP3D1
2.90015	2.82511	2.85678	2.97525	2.87824	2.9169	2.91878	2.84531	2.87217	FALSE	Human	IsMasterProtein			NaN	0	37	53	145	53	178.6	6.6	1556	53	0.816205	0.0627775	1.76298	Q9NRL2	Bromodomain adjacent to zinc finger domain protein 1A OS=Homo sapiens GN=BAZ1A PE=1 SV=2
-1.92368	-2.0553	-1.98382	-2.25076	-2.21647	-1.92638	-1.9921	-1.86231	-2.30667	FALSE	Human	IsMasterProtein			NaN	0	61	28	226	1	43.1	8.44	393	28	0.583954	-0.143603	-1.30909	Q8NC51-3	Isoform 3 of Plasminogen activator inhibitor 1 RNA-binding protein OS=Homo sapiens GN=SERBP1
3.57345	3.52779	3.54266	3.49351	3.52128	3.50419	3.51409	3.50242	3.52777	FALSE	Human	IsMasterProtein			NaN	0	40	37	161	2	122.5	6.67	1127	37	1.24612	-0.0416454	-2.65409	Q9UPN9	E3 ubiquitin-protein ligase TRIM33 OS=Homo sapiens GN=TRIM33 PE=1 SV=3
3.05401	3.00539	3.02218	3.15242	2.98968	3.06675	3.07813	2.93753	2.95647	FALSE	Human	IsMasterProtein			NaN	0	36	38	186	38	155.1	6.16	1391	38	0.360054	0.0424216	0.863711	O75694	Nuclear pore complex protein Nup155 OS=Homo sapiens GN=NUP155 PE=1 SV=1
4.21069	4.22817	4.19582	4.10325	4.29327	4.2039	4.19469	4.29513	4.32813	FALSE	Human	IsMasterProtein			NaN	0	54	31	351	31	68.7	5.33	637	31	0.071882	-0.0114231	-0.20517	P15170-3	Isoform 3 of Eukaryotic peptide chain release factor GTP-binding subunit ERF3A OS=Homo sapiens GN=GSPT1
2.81553	2.76667	2.78615	2.91884	2.75961	2.83899	2.82495	2.72867	2.74363	FALSE	Human	IsMasterProtein			NaN	0	37	46	124	40	158.5	6.32	1390	46	0.443728	0.0496958	1.03298	Q6PL18	ATPase family AAA domain-containing protein 2 OS=Homo sapiens GN=ATAD2 PE=1 SV=1
4.19592	4.16967	4.17277	4.06318	4.16911	4.13059	4.13386	4.17747	4.18092	FALSE	Human	IsMasterProtein			NaN	0	69	28	364	26	45.6	7.55	406	28	0.84775	-0.0584944	-1.82538	P62195	26S protease regulatory subunit 8 OS=Homo sapiens GN=PSMC5 PE=1 SV=1
4.13552	4.20156	4.11921	4.0036	4.12701	4.08434	4.08796	4.17305	4.15247	FALSE	Human	IsMasterProtein			NaN	0	65	32	249	30	51.9	8.06	475	32	0.84754	-0.0804475	-1.82496	Q01518	Adenylyl cyclase-associated protein 1 OS=Homo sapiens GN=CAP1 PE=1 SV=5
3.78951	3.74566	3.78157	3.82539	3.68776	3.77797	3.77885	3.68639	3.71336	FALSE	Human	IsMasterProtein			NaN	0	46	36	196	35	88.8	5.22	793	36	0.0701921	-0.0085396	-0.20065	Q15459	Splicing factor 3A subunit 1 OS=Homo sapiens GN=SF3A1 PE=1 SV=1
-1.55263	-1.31972	-1.59117	-1.53301	-1.54776	-1.5584	-1.54203	-1.43335	-1.50874	FALSE	Human	IsMasterProtein			NaN	0	83	26	655	1	38.5	6.55	339	26	0.276266	-0.0585478	-0.687883	E7EUI8	Glucose-6-phosphate 1-dehydrogenase (Fragment) OS=Homo sapiens GN=G6PD PE=1 SV=3
2.85411	2.8573	2.84798	2.9165	2.64052	2.82799	2.83113	2.63673	2.67124	FALSE	Human	IsMasterProtein			NaN	0	28	60	106	60	274.2	5.94	2491	60	0.288479	-0.0581251	-0.71403	P11717	Cation-independent mannose-6-phosphate receptor OS=Homo sapiens GN=IGF2R PE=1 SV=3
4.52219	4.52558	4.47144	4.36552	4.57114	4.45862	4.47414	4.5693	4.55537	FALSE	Human	IsMasterProtein			NaN	0	68	29	416	28	57.9	7.83	539	29	0.266397	-0.0413092	-0.666604	P50991	T-complex protein 1 subunit delta OS=Homo sapiens GN=CCT4 PE=1 SV=4
3.39559	3.32546	3.3469	3.39077	3.29832	3.33445	3.35893	3.28587	3.295	FALSE	Human	IsMasterProtein			NaN	0	49	49	177	48	117.7	6.52	1042	49	0.163994	-0.0148025	-0.435757	P42285	Superkiller viralicidic activity 2-like 2 OS=Homo sapiens GN=SKIV2L2 PE=1 SV=3
3.32115	3.31666	3.30317	3.20039	3.32635	3.27283	3.26774	3.3343	3.32258	FALSE	Human	IsMasterProtein			NaN	0	41	43	154	43	129.4	6.68	1134	43	0.56786	-0.0471406	-1.27766	Q9Y2A7-2	Isoform 2 of Nck-associated protein 1 OS=Homo sapiens GN=NCKAP1
2.863	2.93797	2.89555	2.87906	2.77141	2.90891	2.90898	2.84544	2.85237	FALSE	Human	IsMasterProtein			NaN	0	70	30	136	17	61.6	6.95	575	30	0.413028	-0.0457143	-0.971431	O95817	BAG family molecular chaperone regulator 3 OS=Homo sapiens GN=BAG3 PE=1 SV=3
4.52384	4.47259	4.48755	4.56338	4.42704	4.51311	4.48162	4.38503	4.42254	FALSE	Human	IsMasterProtein			NaN	0	59	24	346	24	46.4	8.69	418	24	0.0526247	0.00651598	0.152899	P50454	Serpin H1 OS=Homo sapiens GN=SERPINH1 PE=1 SV=2
2.54969	2.55097	2.57196	2.55698	2.48185	2.56724	2.54692	2.50034	2.5303	FALSE	Human	IsMasterProtein			NaN	0	42	53	115	52	168.8	4.93	1498	53	0.327352	-0.0221833	-0.796009	Q9BQS8-4	Isoform 4 of FYVE and coiled-coil domain-containing protein 1 OS=Homo sapiens GN=FYCO1
5.87828	6.04131	5.8942	5.80601	5.87273	5.90664	5.88132	5.94656	5.95672	FALSE	Human	IsMasterProtein			NaN	0	90	21	1240	21	22.8	6.4	205	21	0.566376	-0.0761345	-1.27476	P04792	Heat shock protein beta-1 OS=Homo sapiens GN=HSPB1 PE=1 SV=2
3.86143	3.80297	3.83543	3.92769	3.72507	3.86315	3.87942	3.67699	3.70931	FALSE	Human	IsMasterProtein			NaN	0	63	32	280	10	70.7	7.62	640	32	0.029023	0.00536164	0.0863255	Q16822	Phosphoenolpyruvate carboxykinase [GTP], mitochondrial OS=Homo sapiens GN=PCK2 PE=1 SV=3
4.10477	4.12534	4.09412	4.05773	4.09146	4.08976	4.0866	4.07955	4.09721	FALSE	Human	IsMasterProtein			NaN	0	73	32	268	32	51.1	5.64	463	32	0.92948	-0.0284246	-1.98866	Q9Y230	RuvB-like 2 OS=Homo sapiens GN=RUVBL2 PE=1 SV=3
3.02991	3.06117	3.02258	2.92633	3.09098	3.0271	2.99374	3.11261	3.14168	FALSE	Human	IsMasterProtein			NaN	0	42	60	125	50	160.8	6.02	1388	60	0.177559	-0.0230828	-0.467587	O75116	Rho-associated protein kinase 2 OS=Homo sapiens GN=ROCK2 PE=1 SV=4
3.45808	3.3975	3.43814	3.52277	3.38588	3.5006	3.46907	3.35838	3.3953	FALSE	Human	IsMasterProtein			NaN	0	62	42	187	41	92.2	8.18	802	42	0.347025	0.0385074	0.836862	Q99459	Cell division cycle 5-like protein OS=Homo sapiens GN=CDC5L PE=1 SV=2
3.91743	3.92251	3.90316	3.80681	3.89707	3.8785	3.87689	3.91232	3.914	FALSE	Human	IsMasterProtein			NaN	0	67	31	248	30	47.3	5.21	418	31	0.887821	-0.053572	-1.90511	P43686	26S protease regulatory subunit 6B OS=Homo sapiens GN=PSMC4 PE=1 SV=2
3.21914	3.21888	3.20263	3.26305	3.1044	3.25863	3.1953	3.09104	3.11536	FALSE	Human	IsMasterProtein			NaN	0	35	39	169	25	138.7	6.04	1258	39	0.0312142	-0.00485841	-0.0926336	P20020	Plasma membrane calcium-transporting ATPase 1 OS=Homo sapiens GN=ATP2B1 PE=1 SV=3
3.78414	3.81581	3.77181	3.67968	3.87176	3.76646	3.78546	3.83742	3.85939	FALSE	Human	IsMasterProtein			NaN	0	56	34	285	28	85	7.5	780	34	0.114214	-0.0179541	-0.314658	P17858	ATP-dependent 6-phosphofructokinase, liver type OS=Homo sapiens GN=PFKL PE=1 SV=6
-3.31882	-3.18854	-3.2854	-3.2254	-3.20265	-3.19878	-3.20165	-3.18651	-3.18952	FALSE	Human	IsMasterProtein			NaN	0	14	72	89	2	649.1	5.99	5675	72	0.622863	0.0553132	1.38493	E9PEB9	Dystonin OS=Homo sapiens GN=DST PE=1 SV=3
3.12689	3.15838	3.16655	3.10169	3.19278	3.19259	3.17148	3.20791	3.19794	FALSE	Human	IsMasterProtein			NaN	0	48	40	182	40	113.4	7.52	1020	40	0.132364	0.0117441	0.359659	Q6P1M3	Lethal(2) giant larvae protein homolog 2 OS=Homo sapiens GN=LLGL2 PE=1 SV=2
4.18094	4.17183	4.13576	4.02808	4.1263	4.14013	4.15372	4.12971	4.1337	FALSE	Human	IsMasterProtein			NaN	0	66	41	313	41	83.1	7.03	739	41	0.788095	-0.0646731	-1.70762	P41250	Glycine--tRNA ligase OS=Homo sapiens GN=GARS PE=1 SV=3
-5.01743	-5.15591	-5.0868	-5.21243	-5.2728	-5.10082	-5.48013	-5.33864	-5.28758	FALSE	Human	IsMasterProtein			NaN	0	27	41	131	1	250.2	5.64	2303	41	0.778755	-0.108636	-1.68927	P18583-3	Isoform B of Protein SON OS=Homo sapiens GN=SON
4.27267	4.22425	4.2625	4.39694	4.1569	4.30671	4.28316	4.11242	4.13874	FALSE	Human	IsMasterProtein			NaN	0	72	29	394	29	51.3	9.41	474	29	0.17914	0.0337133	0.471267	P55084	Trifunctional enzyme subunit beta, mitochondrial OS=Homo sapiens GN=HADHB PE=1 SV=3
3.2475	3.21903	3.21282	3.10361	3.39931	3.19475	3.17733	3.39125	3.4028	FALSE	Human	IsMasterProtein			NaN	0	41	51	128	47	147.1	6.79	1288	51	0.0231606	0.00610487	0.0693121	Q9NTJ3	Structural maintenance of chromosomes protein 4 OS=Homo sapiens GN=SMC4 PE=1 SV=2
3.58339	3.53448	3.56091	3.593	3.48678	3.57449	3.55057	3.47461	3.50265	FALSE	Human	IsMasterProtein			NaN	0	47	32	184	32	95.7	6.92	856	32	0.0808756	-0.00817172	-0.229017	Q9BUJ2	Heterogeneous nuclear ribonucleoprotein U-like protein 1 OS=Homo sapiens GN=HNRNPUL1 PE=1 SV=2
4.30352	4.28167	4.27556	4.17542	4.29897	4.23805	4.25322	4.27646	4.30019	FALSE	Human	IsMasterProtein			NaN	0	65	26	429	26	49.2	5.24	439	26	0.604186	-0.0494421	-1.34854	P17980	26S protease regulatory subunit 6A OS=Homo sapiens GN=PSMC3 PE=1 SV=3
3.75154	3.7349	3.73318	3.59977	3.77326	3.71053	3.68755	3.81938	3.81234	FALSE	Human	IsMasterProtein			NaN	0	40	38	200	38	105.3	5.68	913	38	0.372056	-0.0453521	-0.88831	Q99613	Eukaryotic translation initiation factor 3 subunit C OS=Homo sapiens GN=EIF3C PE=1 SV=1
3.42768	3.39104	3.42213	3.51046	3.30911	3.45898	3.42881	3.33252	3.35793	FALSE	Human	IsMasterProtein			NaN	0	61	34	181	25	63.8	9.32	582	34	0.0715853	0.0125612	0.204377	Q86UE4	Protein LYRIC OS=Homo sapiens GN=MTDH PE=1 SV=2
4.05753	3.97805	4.03375	4.13245	3.89742	4.09461	4.0629	3.91657	3.94526	FALSE	Human	IsMasterProtein			NaN	0	40	42	176	41	108.6	10.15	955	42	0.0851114	0.0183874	0.240133	Q9Y2W1	Thyroid hormone receptor-associated protein 3 OS=Homo sapiens GN=THRAP3 PE=1 SV=2
2.14205	2.16582	2.16146	2.09268	2.14433	2.12734	2.12379	2.17218	2.19151	FALSE	Human	IsMasterProtein			NaN	0	10	72	88	1	860.1	5.25	7570	72	0.972136	-0.0349924	-2.07499	Q03001	Dystonin OS=Homo sapiens GN=DST PE=1 SV=4
3.9519	3.88104	3.91987	3.80515	3.89927	3.91709	3.89075	4.0065	3.94726	FALSE	Human	IsMasterProtein			NaN	0	71	32	207	32	38.4	5.8	333	32	0.47016	-0.0437696	-1.08556	P20042	Eukaryotic translation initiation factor 2 subunit 2 OS=Homo sapiens GN=EIF2S2 PE=1 SV=2
3.73136	3.66203	3.71252	3.69797	3.60976	3.68747	3.66471	3.57995	3.59492	FALSE	Human	IsMasterProtein			NaN	0	67	37	212	30	81.7	6.14	745	37	0.459417	-0.0368995	-1.06423	P14923	Junction plakoglobin OS=Homo sapiens GN=JUP PE=1 SV=3
-0.794686	-0.812297	-0.75657	-0.654157	-0.831791	-0.690751	-0.71818	-0.985638	-0.937606	FALSE	Human	IsMasterProtein			NaN	0	48	22	587	1	69.2	5.69	631	22	0.477715	0.0622847	1.10053	P04844	Dolichyl-diphosphooligosaccharide--protein glycosyltransferase subunit 2 OS=Homo sapiens GN=RPN2 PE=1 SV=3
-2.18545	-2.1585	-2.12069	-2.28922	-2.34022	-2.26373	-2.23751	-2.19352	-2.16814	FALSE	Human	IsMasterProtein	+	T24_Con	NaN	0	40	36	150	1	120.5	6.67	1110	36	2.08677	-0.142845	-4.87519	Q9UPN9-2	Isoform Beta of E3 ubiquitin-protein ligase TRIM33 OS=Homo sapiens GN=TRIM33
3.32018	3.30462	3.32871	3.19387	3.25461	3.27591	3.26456	3.30048	3.30424	FALSE	Human	IsMasterProtein	+	T24_Con	NaN	0	46	38	152	1	109.1	4.89	973	38	1.39275	-0.076369	-2.98642	O60763-2	Isoform 2 of General vesicular transport factor p115 OS=Homo sapiens GN=USO1
-1.71331	-1.70638	-1.7196	-1.8867	-1.70571	-1.78279	-1.79877	-1.66392	-1.73309	FALSE	Human	IsMasterProtein			NaN	0	61	36	172	2	64.3	6.3	564	36	0.679757	-0.0786404	-1.49575	Q07866-3	Isoform G of Kinesin light chain 1 OS=Homo sapiens GN=KLC1
2.44893	2.47294	2.42958	2.32682	2.45762	2.44946	2.43435	2.46422	2.47067	FALSE	Human	IsMasterProtein			NaN	0	26	50	118	27	277	5.86	2617	50	0.371938	-0.0391865	-0.888068	Q8IWZ3-6	Isoform 6 of Ankyrin repeat and KH domain-containing protein 1 OS=Homo sapiens GN=ANKHD1
3.90667	3.91581	3.88593	3.76296	3.9225	3.86517	3.8542	3.95628	3.94158	FALSE	Human	IsMasterProtein			NaN	0	50	32	186	32	61.6	5.85	552	32	0.481247	-0.0525931	-1.10752	B0YIW6	Archain 1, isoform CRA_a OS=Homo sapiens GN=ARCN1 PE=1 SV=1
4.26872	4.24786	4.24632	4.13438	4.27699	4.23698	4.22112	4.2895	4.27419	FALSE	Human	IsMasterProtein			NaN	0	69	29	430	27	49.2	6.21	440	29	0.371111	-0.0381834	-0.886379	P62191	26S protease regulatory subunit 4 OS=Homo sapiens GN=PSMC1 PE=1 SV=1
3.59377	3.57415	3.58395	3.49901	3.62602	3.58662	3.56239	3.64348	3.65809	FALSE	Human	IsMasterProtein			NaN	0	54	39	174	38	87.7	7.15	775	39	0.129678	-0.0134027	-0.353066	P47897	Glutamine--tRNA ligase OS=Homo sapiens GN=QARS PE=1 SV=1
3.1812	3.168	3.13326	3.04481	3.16833	3.14195	3.1166	3.19624	3.17772	FALSE	Human	IsMasterProtein			NaN	0	43	31	150	3	116.6	7.02	1104	31	0.455545	-0.0424596	-1.05653	Q14157-5	Isoform 5 of Ubiquitin-associated protein 2-like OS=Homo sapiens GN=UBAP2L
4.49245	4.49213	4.44862	4.28719	4.47673	4.44831	4.40619	4.56325	4.531	FALSE	Human	IsMasterProtein			NaN	0	62	29	220	2	44.9	8.65	408	29	0.534176	-0.0736545	-1.21174	Q8NC51	Plasminogen activator inhibitor 1 RNA-binding protein OS=Homo sapiens GN=SERBP1 PE=1 SV=2
3.24526	3.19787	3.19088	3.07908	3.38193	3.17713	3.14927	3.39439	3.37267	FALSE	Human	IsMasterProtein			NaN	0	44	56	128	56	135.6	8.43	1197	56	0.00497263	0.00137893	0.0151802	O95347	Structural maintenance of chromosomes protein 2 OS=Homo sapiens GN=SMC2 PE=1 SV=2
5.25596	5.31533	5.25514	5.11709	5.08171	5.19377	5.12311	5.11117	5.08163	FALSE	Human	IsMasterProtein	+	T24_Con	NaN	0	64	24	1721	2	42	5.39	377	24	1.6984	-0.144619	-3.74542	P62736	Actin, aortic smooth muscle OS=Homo sapiens GN=ACTA2 PE=1 SV=1
2.69861	2.68777	2.65748	2.57521	2.74109	2.69953	2.67694	2.73375	2.72261	FALSE	Human	IsMasterProtein			NaN	0	50	39	125	39	98.4	4.64	879	39	0.0632636	-0.00934132	-0.181987	Q5H9R7-5	Isoform 5 of Serine/threonine-protein phosphatase 6 regulatory subunit 3 OS=Homo sapiens GN=PPP6R3
4.01326	4.05086	4.00754	3.87548	4.01524	3.97002	3.97055	4.02231	4.01117	FALSE	Human	IsMasterProtein			NaN	0	62	29	332	29	66.2	6.65	606	29	0.7442	-0.0703049	-1.62155	O75083	WD repeat-containing protein 1 OS=Homo sapiens GN=WDR1 PE=1 SV=4
3.24196	3.26243	3.22058	3.1154	3.26991	3.24426	3.24251	3.31908	3.30674	FALSE	Human	IsMasterProtein			NaN	0	64	43	139	41	71.6	5.33	631	43	0.256435	-0.0318027	-0.64498	A0MZ66	Shootin-1 OS=Homo sapiens GN=KIAA1598 PE=1 SV=4
5.08784	5.04359	5.05853	4.90154	5.06542	5.02123	5.00472	5.10512	5.10534	FALSE	Human	IsMasterProtein			NaN	0	69	38	457	38	46.8	7.12	408	38	0.593584	-0.0672553	-1.32787	P05455	Lupus La protein OS=Homo sapiens GN=SSB PE=1 SV=2
2.85986	2.83188	2.85936	2.92106	2.76459	2.86826	2.84419	2.78383	2.80925	FALSE	Human	IsMasterProtein			NaN	0	36	50	115	18	165.6	5.86	1516	50	0.00656016	0.000937144	0.0199908	P39880-3	Isoform 3 of Homeobox protein cut-like 1 OS=Homo sapiens GN=CUX1
4.80302	4.75483	4.78673	4.86881	4.63413	4.87131	4.79954	4.60436	4.64325	FALSE	Human	IsMasterProtein			NaN	0	57	27	435	27	53.9	5.33	492	27	0.0421677	0.00988992	0.123767	Q15084-2	Isoform 2 of Protein disulfide-isomerase A6 OS=Homo sapiens GN=PDIA6
4.32697	4.31058	4.30537	4.19647	4.33383	4.2906	4.27624	4.3262	4.34727	FALSE	Human	IsMasterProtein			NaN	0	75	32	454	32	48.6	5.95	433	32	0.422465	-0.0406756	-0.990411	P35998	26S protease regulatory subunit 7 OS=Homo sapiens GN=PSMC2 PE=1 SV=3
2.74317	2.69167	2.69393	2.81249	2.65965	2.73945	2.74071	2.63993	2.65406	FALSE	Human	IsMasterProtein			NaN	0	64	44	228	36	73.6	8.72	672	44	0.229024	0.0276101	0.584654	Q96SI9	Spermatid perinuclear RNA-binding protein OS=Homo sapiens GN=STRBP PE=1 SV=1
2.87012	2.86549	2.86036	2.73965	2.88725	2.82476	2.84537	2.9249	2.88945	FALSE	Human	IsMasterProtein			NaN	0	36	51	102	43	194.2	6.37	1711	51	0.488649	-0.0481023	-1.12215	Q9Y5S2	Serine/threonine-protein kinase MRCK beta OS=Homo sapiens GN=CDC42BPB PE=1 SV=2
-1.37207	-1.39116	-1.43059	-1.51014	-1.42885	-1.39873	-1.40743	-1.3598	-1.46328	FALSE	Human	IsMasterProtein			NaN	0	45	45	98	6	147.1	4.81	1341	45	0.569137	-0.0479646	-1.28016	A0A096LPC5	WASH complex subunit FAM21C OS=Homo sapiens GN=FAM21C PE=4 SV=1
3.80649	3.75569	3.76112	3.95608	3.6709	3.83851	3.84875	3.62856	3.65405	FALSE	Human	IsMasterProtein			NaN	0	72	33	248	33	66	9.19	594	33	0.218985	0.0473955	0.562234	O00567	Nucleolar protein 56 OS=Homo sapiens GN=NOP56 PE=1 SV=4
2.94668	2.9082	2.92412	3.05947	2.84117	2.94958	2.96423	2.81655	2.85104	FALSE	Human	IsMasterProtein			NaN	0	47	47	130	47	128.9	5.1	1156	47	0.136999	0.0237429	0.370988	Q8WUM0	Nuclear pore complex protein Nup133 OS=Homo sapiens GN=NUP133 PE=1 SV=2
5.09832	5.07739	5.04243	4.91319	5.12958	5.02299	5.04494	5.0861	5.09806	FALSE	Human	IsMasterProtein			NaN	0	67	29	538	29	56.1	7.72	487	29	0.322891	-0.0507894	-0.78669	P26641-2	Isoform 2 of Elongation factor 1-gamma OS=Homo sapiens GN=EEF1G
5.21549	5.1863	5.18998	5.1576	5.15827	5.19678	5.17334	5.13304	5.18638	FALSE	Human	IsMasterProtein			NaN	0	61	27	727	1	48.5	5.54	440	27	0.764579	-0.0263705	-1.66146	P61978-3	Isoform 3 of Heterogeneous nuclear ribonucleoprotein K OS=Homo sapiens GN=HNRNPK
2.90442	2.84954	2.85724	2.81337	2.94065	2.86284	2.85815	2.92322	2.95495	FALSE	Human	IsMasterProtein			NaN	0	57	37	163	27	69.7	6.15	621	37	0.0153304	0.00188875	0.0462657	P51114	Fragile X mental retardation syndrome-related protein 1 OS=Homo sapiens GN=FXR1 PE=1 SV=3
3.72858	3.70328	3.69792	3.55827	3.71068	3.65389	3.65678	3.75544	3.73264	FALSE	Human	IsMasterProtein			NaN	0	59	37	171	3	65.4	6.2	576	37	0.690788	-0.0689773	-1.51725	F8W6L3	Kinesin light chain 1 OS=Homo sapiens GN=KLC1 PE=4 SV=1
2.46882	2.4725	2.46368	2.40856	2.48972	2.47301	2.46496	2.4732	2.4551	FALSE	Human	IsMasterProtein			NaN	0	23	56	100	56	347.4	6.2	3142	56	0.170807	-0.0112378	-0.451801	P42858	Huntingtin OS=Homo sapiens GN=HTT PE=1 SV=2
2.62388	2.65363	2.65286	2.64946	2.69085	2.68055	2.64966	2.71374	2.7124	FALSE	Human	IsMasterProtein			NaN	0	30	58	110	58	233	6.3	2054	58	0.887877	0.0301619	1.90523	Q92614	Unconventional myosin-XVIIIa OS=Homo sapiens GN=MYO18A PE=1 SV=3
4.22281	4.19108	4.17753	4.08999	4.20203	4.17982	4.18801	4.20394	4.20651	FALSE	Human	IsMasterProtein			NaN	0	56	33	294	33	68	6.35	597	33	0.469196	-0.0398614	-1.08365	Q15046	Lysine--tRNA ligase OS=Homo sapiens GN=KARS PE=1 SV=3
3.06046	3.0737	3.079	2.98002	3.13245	3.09106	3.0556	3.17581	3.15736	FALSE	Human	IsMasterProtein			NaN	0	46	45	120	44	137.3	8.05	1221	45	0.0233958	-0.0032088	-0.0699988	Q9UDY2-7	Isoform 7 of Tight junction protein ZO-2 OS=Homo sapiens GN=TJP2
2.8163	2.81837	2.81621	2.73326	2.85325	2.78893	2.80168	2.8464	2.86585	FALSE	Human	IsMasterProtein			NaN	0	38	31	140	31	122.3	5.69	1162	31	0.293712	-0.0251454	-0.725174	P46379-3	Isoform 3 of Large proline-rich protein BAG6 OS=Homo sapiens GN=BAG6
-6.67338	-6.58449	-7.01591	-6.78099	-7.0615	-6.7486	-6.85994	-6.99177	-6.88706	FALSE	Human	IsMasterProtein			NaN	0	46	38	147	1	107.8	4.91	962	38	0.254946	-0.105772	-0.641733	O60763	General vesicular transport factor p115 OS=Homo sapiens GN=USO1 PE=1 SV=2
4.10139	4.10206	4.07645	3.97333	4.11796	4.08029	4.09271	4.15743	4.12577	FALSE	Human	IsMasterProtein			NaN	0	56	27	235	24	55.8	6.9	514	27	0.337998	-0.0361079	-0.818166	P12268	Inosine-5'-monophosphate dehydrogenase 2 OS=Homo sapiens GN=IMPDH2 PE=1 SV=2
2.31092	2.27834	2.30124	2.32265	2.26951	2.32773	2.30125	2.26659	2.28968	FALSE	Human	IsMasterProtein			NaN	0	42	39	101	39	155.9	7.42	1461	39	0.177372	0.00979718	0.467151	Q5VT52	Regulation of nuclear pre-mRNA domain-containing protein 2 OS=Homo sapiens GN=RPRD2 PE=1 SV=1
4.84715	4.84286	4.84243	5.04334	4.61274	4.82307	4.87758	4.6243	4.73774	FALSE	Human	IsMasterProtein			NaN	0	56	29	414	29	61.7	5.22	559	29	0.0490144	-0.0177663	-0.142903	B1AVU8	Saposin-D OS=Homo sapiens GN=PSAP PE=1 SV=1
5.40204	5.3511	5.37129	5.48014	5.27202	5.3831	5.39498	5.20818	5.25383	FALSE	Human	IsMasterProtein			NaN	0	66	27	614	25	50.9	8.69	452	27	0.0193956	0.0036087	0.0582778	P48735	Isocitrate dehydrogenase [NADP], mitochondrial OS=Homo sapiens GN=IDH2 PE=1 SV=2
2.94362	2.96501	2.95582	3.05015	2.85294	2.98116	2.96671	2.87012	2.86987	FALSE	Human	IsMasterProtein			NaN	0	68	42	123	42	83	5.83	731	42	0.0385709	0.00660221	0.113615	Q8TBA6	Golgin subfamily A member 5 OS=Homo sapiens GN=GOLGA5 PE=1 SV=3
3.73782	3.6582	3.71287	3.84065	3.55899	3.71714	3.71258	3.55723	3.55861	FALSE	Human	IsMasterProtein			NaN	0	65	34	186	34	67.4	7.12	608	34	0.0102175	0.00263063	0.0310088	O94826	Mitochondrial import receptor subunit TOM70 OS=Homo sapiens GN=TOMM70A PE=1 SV=1
3.38396	3.32574	3.34954	3.44396	3.29087	3.37843	3.38473	3.24031	3.2555	FALSE	Human	IsMasterProtein			NaN	0	48	37	161	2	105.7	8.06	978	37	0.140467	0.0180065	0.379424	Q6UB35	Monofunctional C1-tetrahydrofolate synthase, mitochondrial OS=Homo sapiens GN=MTHFD1L PE=1 SV=1
-3.21163	-3.39711	-3.37121	-3.36671	-3.30778	-3.30772	-3.35596	-3.18169	-3.25285	FALSE	Human	IsMasterProtein			NaN	0	46	29	148	1	103.9	6.98	983	29	0.00403759	-0.000755548	-0.0123388	Q14157-1	Isoform 2 of Ubiquitin-associated protein 2-like OS=Homo sapiens GN=UBAP2L
2.63295	2.63682	2.61656	2.77422	2.58245	2.66622	2.6593	2.55599	2.5772	FALSE	Human	IsMasterProtein			NaN	0	33	46	107	44	206.6	8.85	1821	46	0.336451	0.0455186	0.814953	Q8WWQ0	PH-interacting protein OS=Homo sapiens GN=PHIP PE=1 SV=2
3.37332	3.34928	3.36124	3.27559	3.43419	3.36458	3.37247	3.43518	3.43731	FALSE	Human	IsMasterProtein			NaN	0	52	47	138	47	106.5	6.4	925	47	0.0227556	-0.00316262	-0.0681293	O95786	Probable ATP-dependent RNA helicase DDX58 OS=Homo sapiens GN=DDX58 PE=1 SV=2
2.96665	3.00939	2.98735	2.91613	2.97658	2.94617	2.95306	3.01914	2.99809	FALSE	Human	IsMasterProtein			NaN	0	34	53	124	36	201.9	6.33	1785	53	0.906277	-0.0415056	-1.94204	Q9Y6D5	Brefeldin A-inhibited guanine nucleotide-exchange protein 2 OS=Homo sapiens GN=ARFGEF2 PE=1 SV=3
4.42596	4.37487	4.37051	4.51798	4.33391	4.42791	4.41849	4.24709	4.28259	FALSE	Human	IsMasterProtein			NaN	0	68	22	486	22	43	5.26	390	22	0.256518	0.0361563	0.645159	Q12905	Interleukin enhancer-binding factor 2 OS=Homo sapiens GN=ILF2 PE=1 SV=2
5.82847	5.84828	5.8021	5.69271	5.71176	5.80968	5.72743	5.71046	5.76221	FALSE	Human	IsMasterProtein			NaN	0	74	32	747	32	40.4	8.37	357	32	1.07378	-0.0882354	-2.2844	P07355-2	Isoform 2 of Annexin A2 OS=Homo sapiens GN=ANXA2
2.46782	2.42376	2.44066	2.54304	2.41022	2.49722	2.46741	2.41542	2.44093	FALSE	Human	IsMasterProtein			NaN	0	38	38	178	25	107.4	6.16	953	38	0.4079	0.0394146	0.961095	Q14151	Scaffold attachment factor B2 OS=Homo sapiens GN=SAFB2 PE=1 SV=1
-3.12461	-3.2552	-3.08618	-3.30552	-3.22197	-3.13872	-3.23819	-3.36159	-3.40954	FALSE	Human	IsMasterProtein			NaN	0	40	51	121	1	189.6	6.71	1692	51	0.402395	-0.066735	-0.949977	G5E9E7	Tight junction protein 1 (Zona occludens 1), isoform CRA_e OS=Homo sapiens GN=TJP1 PE=1 SV=1
-2.59851	-2.66372	-2.59467	-2.47056	-2.57276	-2.55987	-2.55243	-2.67489	-2.65652	FALSE	Human	IsMasterProtein			NaN	0	48	36	160	1	105.8	8.06	979	36	1.01318	0.0845687	2.15887	B7ZM99	MTHFD1L protein OS=Homo sapiens GN=MTHFD1L PE=1 SV=1
2.58309	2.54975	2.57854	2.54917	2.60653	2.6239	2.57519	2.59647	2.57643	FALSE	Human	IsMasterProtein			NaN	0	35	48	87	48	188.6	5.86	1723	48	0.384732	0.0227384	0.91416	Q9Y4K1	Absent in melanoma 1 protein OS=Homo sapiens GN=AIM1 PE=1 SV=3
2.53975	2.47478	2.50323	2.64686	2.48845	2.56671	2.5551	2.43556	2.46863	FALSE	Human	IsMasterProtein			NaN	0	25	49	116	48	254.2	6.47	2271	49	0.54975	0.0614249	1.24225	O60287	Nucleolar pre-ribosomal-associated protein 1 OS=Homo sapiens GN=URB1 PE=1 SV=4
5.78668	5.81319	5.78109	5.95325	5.69903	5.84571	5.82177	5.67006	5.76087	FALSE	Human	IsMasterProtein			NaN	0	71	26	815	23	37.4	8.95	353	26	0.202383	0.0390083	0.524736	P22626	Heterogeneous nuclear ribonucleoproteins A2/B1 OS=Homo sapiens GN=HNRNPA2B1 PE=1 SV=2
4.04228	4.03832	4.03156	3.92193	4.07326	4.0359	4.02398	4.08937	4.06409	FALSE	Human	IsMasterProtein			NaN	0	56	29	229	29	70.9	8.09	630	29	0.232508	-0.0270247	-0.592392	Q14258	E3 ubiquitin/ISG15 ligase TRIM25 OS=Homo sapiens GN=TRIM25 PE=1 SV=2
3.93962	3.9698	3.94327	3.79647	3.87135	3.87624	3.86853	3.90421	3.92736	FALSE	Human	IsMasterProtein	+	T24_Con	NaN	0	69	43	189	14	75.8	5.6	673	43	1.69619	-0.102878	-3.73957	P08133	Annexin A6 OS=Homo sapiens GN=ANXA6 PE=1 SV=3
2.05497	2.04721	2.0933	1.97989	2.12941	2.04911	2.05395	2.15444	2.13863	FALSE	Human	IsMasterProtein			NaN	0	34	51	129	34	208.6	5.85	1849	51	0.0972625	-0.0123557	-0.271628	Q9Y6D6	Brefeldin A-inhibited guanine nucleotide-exchange protein 1 OS=Homo sapiens GN=ARFGEF1 PE=1 SV=2
3.56343	3.49794	3.52763	3.59042	3.46283	3.54472	3.51849	3.44172	3.46861	FALSE	Human	IsMasterProtein			NaN	0	54	45	153	45	95.5	9.55	820	45	0.0238851	0.00298921	0.0714256	Q9BUQ8	Probable ATP-dependent RNA helicase DDX23 OS=Homo sapiens GN=DDX23 PE=1 SV=3
3.33649	3.34698	3.32823	3.21319	3.42853	3.35431	3.33945	3.45274	3.41956	FALSE	Human	IsMasterProtein			NaN	0	66	27	243	21	58	5.96	524	27	0.0276818	-0.00522645	-0.082451	Q13177	Serine/threonine-protein kinase PAK 2 OS=Homo sapiens GN=PAK2 PE=1 SV=3
3.03843	3.03731	3.05658	2.97257	2.98295	3.03921	3.0041	3.01179	2.99523	FALSE	Human	IsMasterProtein			NaN	0	38	51	120	1	197.3	6.67	1768	51	0.99463	-0.0458638	-2.12086	G3V1L9	Tight junction protein 1 (Zona occludens 1), isoform CRA_a OS=Homo sapiens GN=TJP1 PE=1 SV=1
3.23832	3.21358	3.2347	3.24891	3.18992	3.24312	3.23247	3.21555	3.2318	FALSE	Human	IsMasterProtein			NaN	0	74	34	176	30	61.6	8.38	572	34	0.0256308	-0.00155282	-0.0765056	Q96I24	Far upstream element-binding protein 3 OS=Homo sapiens GN=FUBP3 PE=1 SV=2
3.88748	3.86556	3.879	3.89846	3.8417	3.8691	3.89093	3.82841	3.82951	FALSE	Human	IsMasterProtein			NaN	0	58	41	190	40	82.5	6.95	744	41	0.16225	-0.00759149	-0.431632	P46459	Vesicle-fusing ATPase OS=Homo sapiens GN=NSF PE=1 SV=3
-1.38948	-1.37342	-1.35077	-1.47173	-1.3123	-1.35096	-1.37448	-1.23469	-1.25153	FALSE	Human	IsMasterProtein			NaN	0	51	47	137	4	138.1	6.04	1236	47	0.0494356	-0.00710428	-0.144073	I3L2B0	Clustered mitochondria protein homolog (Fragment) OS=Homo sapiens GN=CLUH PE=1 SV=2
3.90446	3.90722	3.91007	3.96199	3.79679	3.9038	3.92634	3.88364	3.9254	FALSE	Human	IsMasterProtein			NaN	0	61	35	184	35	61.5	5.4	550	35	0.152083	-0.0197212	-0.407424	Q14247	Src substrate cortactin OS=Homo sapiens GN=CTTN PE=1 SV=2
4.19839	4.22065	4.15873	4.04632	4.15604	4.16361	4.15612	4.1291	4.12627	FALSE	Human	IsMasterProtein			NaN	0	70	26	507	26	46.5	8.02	412	26	0.774513	-0.0706024	-1.68094	P00966	Argininosuccinate synthase OS=Homo sapiens GN=ASS1 PE=1 SV=2
3.38833	3.42463	3.38846	3.23563	3.42557	3.35462	3.3783	3.41535	3.43071	FALSE	Human	IsMasterProtein			NaN	0	64	39	187	39	80.6	5.86	710	39	0.472841	-0.0618673	-1.09088	P48147	Prolyl endopeptidase OS=Homo sapiens GN=PREP PE=1 SV=2
6.44625	6.52579	6.41216	6.30366	6.43685	6.42579	6.40259	6.44686	6.50424	FALSE	Human	IsMasterProtein			NaN	0	76	24	1507	16	27.7	4.79	245	24	0.597943	-0.0726353	-1.33637	P63104	14-3-3 protein zeta/delta OS=Homo sapiens GN=YWHAZ PE=1 SV=1
3.27091	3.26272	3.29455	3.26614	3.24071	3.30571	3.30113	3.31057	3.29725	FALSE	Human	IsMasterProtein			NaN	0	60	42	132	2	84.9	5.36	791	42	0.0872328	-0.0052038	-0.245673	P20810-6	Isoform 6 of Calpastatin OS=Homo sapiens GN=CAST
3.86156	3.81188	3.85676	3.92262	3.72076	3.83683	3.84161	3.7145	3.7297	FALSE	Human	IsMasterProtein			NaN	0	58	43	210	17	89.5	6.79	794	43	0.0985898	-0.0166647	-0.275034	O94874	E3 UFM1-protein ligase 1 OS=Homo sapiens GN=UFL1 PE=1 SV=2
4.52375	4.49141	4.50039	4.63778	4.43459	4.53656	4.53656	4.36473	4.42421	FALSE	Human	IsMasterProtein			NaN	0	45	22	536	1	67.7	6.06	615	22	0.201908	0.0311276	0.523654	P04844-2	Isoform 2 of Dolichyl-diphosphooligosaccharide--protein glycosyltransferase subunit 2 OS=Homo sapiens GN=RPN2
-3.46983	-3.38212	-3.39017	-3.34626	-3.35037	-3.43669	-3.41052	-3.38276	-3.36913	FALSE	Human	IsMasterProtein			NaN	0	64	24	1916	1	42	5.39	377	24	0.373948	0.0362693	0.892176	P68133	Actin, alpha skeletal muscle OS=Homo sapiens GN=ACTA1 PE=1 SV=1
-0.714765	-0.649012	-0.708617	-0.826971	-0.690695	-0.802516	-0.735852	-0.644726	-0.720647	FALSE	Human	IsMasterProtein			NaN	0	54	40	154	2	98	7.44	870	40	0.815326	-0.0825963	-1.76125	P50570	Dynamin-2 OS=Homo sapiens GN=DNM2 PE=1 SV=2
3.91411	3.93935	3.90067	4.05318	3.84378	3.92056	3.94303	3.78481	3.8322	FALSE	Human	IsMasterProtein			NaN	0	77	25	275	25	48.4	8.63	453	25	0.124249	0.0211284	0.339669	P22695	Cytochrome b-c1 complex subunit 2, mitochondrial OS=Homo sapiens GN=UQCRC2 PE=1 SV=3
4.89796	4.87558	4.91497	4.70363	4.905	4.84012	4.81818	4.97273	4.98766	FALSE	Human	IsMasterProtein			NaN	0	80	25	304	24	26.8	4.73	240	25	0.590849	-0.0799171	-1.32254	P51858	Hepatoma-derived growth factor OS=Homo sapiens GN=HDGF PE=1 SV=1
1.73417	1.76188	1.74339	1.8192	1.70946	1.7614	1.76754	1.71308	1.72626	FALSE	Human	IsMasterProtein			NaN	0	20	54	67	54	402	7.64	3664	54	0.198396	0.016874	0.515648	Q96T58	Msx2-interacting protein OS=Homo sapiens GN=SPEN PE=1 SV=1
4.86408	4.89738	4.84728	4.71009	4.91578	4.81951	4.83848	4.95465	4.95605	FALSE	Human	IsMasterProtein			NaN	0	58	27	434	27	53.1	7.23	483	27	0.372664	-0.0544529	-0.889553	P52209	6-phosphogluconate dehydrogenase, decarboxylating OS=Homo sapiens GN=PGD PE=1 SV=3
3.48956	3.42765	3.44814	3.59307	3.45551	3.52283	3.51998	3.41867	3.43747	FALSE	Human	IsMasterProtein			NaN	0	54	39	156	39	96.3	9.06	859	39	0.718956	0.0686851	1.57221	Q9GZR7	ATP-dependent RNA helicase DDX24 OS=Homo sapiens GN=DDX24 PE=1 SV=1
3.66939	3.58428	3.64473	3.54363	3.53014	3.60534	3.59027	3.59135	3.56451	FALSE	Human	IsMasterProtein			NaN	0	61	47	174	46	85.8	4.4	755	47	1.00017	-0.0730911	-2.1322	O43719	HIV Tat-specific factor 1 OS=Homo sapiens GN=HTATSF1 PE=1 SV=1
3.01742	3.01023	3.02322	2.85611	3.04121	2.95971	2.98075	3.0809	3.05951	FALSE	Human	IsMasterProtein			NaN	0	63	34	188	34	71.2	5.29	640	34	0.529968	-0.0646159	-1.20348	Q9UBT2	SUMO-activating enzyme subunit 2 OS=Homo sapiens GN=UBA2 PE=1 SV=2
3.1505	3.06536	3.10747	3.26676	3.00241	3.16178	3.15303	3.02695	3.03143	FALSE	Human	IsMasterProtein			NaN	0	36	41	103	41	117.1	7.87	1034	41	0.16774	0.0358713	0.444592	Q9NWH9	SAFB-like transcription modulator OS=Homo sapiens GN=SLTM PE=1 SV=2
4.00023	4.00848	3.98821	3.85899	3.97065	3.95115	3.9385	3.99569	3.97957	FALSE	Human	IsMasterProtein			NaN	0	62	28	264	28	55.2	7.23	505	28	0.965927	-0.0720425	-2.06237	Q9Y3I0	tRNA-splicing ligase RtcB homolog OS=Homo sapiens GN=RTCB PE=1 SV=1
3.34057	3.29808	3.31105	3.14824	3.50396	3.23165	3.24014	3.48966	3.48011	FALSE	Human	IsMasterProtein			NaN	0	56	35	181	35	81.3	6.46	719	35	0.0710636	-0.0219504	-0.202982	P33993	DNA replication licensing factor MCM7 OS=Homo sapiens GN=MCM7 PE=1 SV=4
4.06187	4.01336	4.03969	4.12852	3.92247	4.07205	4.05512	3.91191	3.94836	FALSE	Human	IsMasterProtein			NaN	0	65	23	277	23	54.1	7.85	509	23	0.0141846	0.00270247	0.0428614	P09622	Dihydrolipoyl dehydrogenase, mitochondrial OS=Homo sapiens GN=DLD PE=1 SV=2
2.34058	2.26737	2.31253	2.30816	2.29019	2.30763	2.2758	2.3087	2.2903	FALSE	Human	IsMasterProtein			NaN	0	36	40	127	30	122.8	5.76	1105	40	0.0768473	-0.00483243	-0.218378	Q92922	SWI/SNF complex subunit SMARCC1 OS=Homo sapiens GN=SMARCC1 PE=1 SV=3
-6.55499	-6.44532	-6.80356	-6.62934	-7.23481	-6.66969	-6.61958	-6.67984	-7.15039	FALSE	Human	IsMasterProtein			NaN	0	40	34	965	2	68.3	4.79	597	34	0.474638	-0.243322	-1.09444	Q58FF7	Putative heat shock protein HSP 90-beta-3 OS=Homo sapiens GN=HSP90AB3P PE=5 SV=1
3.62943	3.59974	3.63294	3.78229	3.54177	3.66507	3.67505	3.54245	3.57893	FALSE	Human	IsMasterProtein			NaN	0	52	41	193	37	69.9	5.59	620	41	0.237218	0.0423375	0.602821	J9JID7	Lamin B2, isoform CRA_a OS=Homo sapiens GN=LMNB2 PE=1 SV=1
2.9818	2.98633	2.9383	2.82845	3.06264	2.95141	2.94141	3.0874	3.04701	FALSE	Human	IsMasterProtein			NaN	0	39	42	99	9	127.4	8.51	1118	42	0.111307	-0.0213125	-0.307349	P40818	Ubiquitin carboxyl-terminal hydrolase 8 OS=Homo sapiens GN=USP8 PE=1 SV=1
3.11381	3.05909	3.07536	3.07049	3.15698	3.08528	3.08118	3.17226	3.14208	FALSE	Human	IsMasterProtein			NaN	0	53	35	139	35	83.5	8.06	740	35	0.276243	0.021495	0.687834	Q8TDB6	E3 ubiquitin-protein ligase DTX3L OS=Homo sapiens GN=DTX3L PE=1 SV=1
3.35266	3.31338	3.33774	3.48268	3.24684	3.39656	3.39968	3.22034	3.25541	FALSE	Human	IsMasterProtein			NaN	0	48	36	159	1	92.8	9.19	845	36	0.228596	0.0407681	0.583702	P46087-4	Isoform 4 of Probable 28S rRNA (cytosine(4447)-C(5))-methyltransferase OS=Homo sapiens GN=NOP2
3.11006	3.1197	3.09972	2.95529	3.15595	3.05294	3.0615	3.15565	3.11657	FALSE	Human	IsMasterProtein			NaN	0	56	41	145	3	97.9	7.46	870	41	0.400661	-0.0551027	-0.94647	P50570-4	Isoform 4 of Dynamin-2 OS=Homo sapiens GN=DNM2
3.50141	3.54481	3.52484	3.3767	3.64	3.50864	3.52038	3.65911	3.65091	FALSE	Human	IsMasterProtein			NaN	0	77	28	287	28	52.8	5.97	475	28	0.0691491	-0.0152418	-0.197854	Q96KP4	Cytosolic non-specific dipeptidase OS=Homo sapiens GN=CNDP2 PE=1 SV=2
2.65605	2.65915	2.69353	2.5823	2.67048	2.69058	2.66905	2.71254	2.72928	FALSE	Human	IsMasterProtein			NaN	0	64	43	114	43	95.9	5.11	841	43	0.243276	-0.0217862	-0.616174	Q4V328	GRIP1-associated protein 1 OS=Homo sapiens GN=GRIPAP1 PE=1 SV=1
3.48114	3.42771	3.47789	3.60465	3.38831	3.53624	3.50781	3.35401	3.38571	FALSE	Human	IsMasterProtein			NaN	0	45	37	185	36	83.3	6.7	739	37	0.29031	0.0474857	0.717933	O95202	LETM1 and EF-hand domain-containing protein 1, mitochondrial OS=Homo sapiens GN=LETM1 PE=1 SV=1
2.9521	2.9348	2.92616	2.84421	2.99465	2.94111	2.90939	2.9888	3.01421	FALSE	Human	IsMasterProtein			NaN	0	35	48	132	48	181.5	6.44	1604	48	0.0876977	-0.0110312	-0.246884	Q8NFA0	Ubiquitin carboxyl-terminal hydrolase 32 OS=Homo sapiens GN=USP32 PE=1 SV=1
3.40237	3.38023	3.38953	3.33096	3.37365	3.32336	3.36338	3.38702	3.37778	FALSE	Human	IsMasterProtein	+	T24_Con	NaN	0	45	46	135	33	103.9	7.37	913	46	1.32939	-0.0480499	-2.8406	Q13620	Cullin-4B OS=Homo sapiens GN=CUL4B PE=1 SV=4
3.86424	3.82041	3.83413	3.99252	3.75445	3.90761	3.88574	3.73692	3.76909	FALSE	Human	IsMasterProtein			NaN	0	45	38	203	38	89.8	9.28	796	38	0.253657	0.0452687	0.63892	Q96GQ7	Probable ATP-dependent RNA helicase DDX27 OS=Homo sapiens GN=DDX27 PE=1 SV=2
3.108	3.12089	3.10392	2.96821	3.1423	3.04409	3.05146	3.13517	3.14483	FALSE	Human	IsMasterProtein			NaN	0	49	38	148	37	88.9	8.48	768	38	0.514365	-0.0594065	-1.17284	Q13618	Cullin-3 OS=Homo sapiens GN=CUL3 PE=1 SV=2
2.02297	2.00412	2.03597	1.93655	2.0587	1.98444	1.98861	2.06029	2.05155	FALSE	Human	IsMasterProtein			NaN	0	38	45	85	42	191.5	7.18	1761	45	0.308636	-0.0277869	-0.756762	Q7LBC6	Lysine-specific demethylase 3B OS=Homo sapiens GN=KDM3B PE=1 SV=2
4.28685	4.26404	4.24132	4.21229	4.24341	4.25128	4.25202	4.22298	4.24555	FALSE	Human	IsMasterProtein			NaN	0	72	25	358	25	50.2	6.42	456	25	0.734233	-0.0284063	-1.60205	Q9Y265	RuvB-like 1 OS=Homo sapiens GN=RUVBL1 PE=1 SV=1
3.91118	3.86827	3.91534	4.01213	3.80665	3.92588	3.91194	3.79845	3.80219	FALSE	Human	IsMasterProtein			NaN	0	54	25	271	25	66.9	8.95	613	25	0.0968476	0.0166239	0.270562	O95831	Apoptosis-inducing factor 1, mitochondrial OS=Homo sapiens GN=AIFM1 PE=1 SV=1
2.79365	2.74676	2.78351	2.88503	2.75093	2.80016	2.80779	2.71148	2.76507	FALSE	Human	IsMasterProtein			NaN	0	47	44	100	2	131.5	6.65	1188	44	0.376501	0.0373982	0.897389	Q9ULU4-13	Isoform 13 of Protein kinase C-binding protein 1 OS=Homo sapiens GN=ZMYND8
2.96957	2.97581	2.96044	2.79686	2.99682	2.94215	2.93334	3.03304	3.00299	FALSE	Human	IsMasterProtein			NaN	0	48	36	102	36	108.8	6.4	981	36	0.400946	-0.0566649	-0.947047	Q9HC35	Echinoderm microtubule-associated protein-like 4 OS=Homo sapiens GN=EML4 PE=1 SV=3
3.94281	3.91013	3.90727	3.81229	3.91201	3.88234	3.8848	3.89793	3.90174	FALSE	Human	IsMasterProtein			NaN	0	69	28	295	28	47.4	6.48	422	28	0.741133	-0.0511901	-1.61555	O00231	26S proteasome non-ATPase regulatory subunit 11 OS=Homo sapiens GN=PSMD11 PE=1 SV=3
2.98699	2.97643	2.95079	2.97675	2.97537	2.95931	2.97906	2.93343	2.93424	FALSE	Human	IsMasterProtein			NaN	0	68	27	137	27	55.3	6.86	511	27	0.0256737	-0.00092864	-0.0766303	P49419-2	Isoform 2 of Alpha-aminoadipic semialdehyde dehydrogenase OS=Homo sapiens GN=ALDH7A1
-2.69773	-2.87923	-2.69748	-2.62875	-2.84514	-2.60653	-2.78695	-2.6224	-2.79989	FALSE	Human	IsMasterProtein			NaN	0	52	36	164	1	85.2	7.71	809	36	0.265664	0.0646722	0.665017	P27816-5	Isoform 5 of Microtubule-associated protein 4 OS=Homo sapiens GN=MAP4
2.4067	2.43049	2.40459	2.2635	2.48359	2.40821	2.42071	2.5014	2.47503	FALSE	Human	IsMasterProtein			NaN	0	53	37	112	37	105.9	6.01	938	37	0.166966	-0.0288284	-0.44277	E7EQN9	Type II inositol 3,4-bisphosphate 4-phosphatase OS=Homo sapiens GN=INPP4B PE=4 SV=1
4.01703	4.01067	3.99031	3.84865	3.97849	3.97266	3.96519	3.99199	3.97709	FALSE	Human	IsMasterProtein			NaN	0	58	29	263	29	61.3	7.06	536	29	0.777913	-0.0727363	-1.68762	Q5T5C7	Serine--tRNA ligase, cytoplasmic OS=Homo sapiens GN=SARS PE=1 SV=1
4.99465	4.9963	4.96184	4.83648	5.01316	4.95169	4.94613	5.03715	5.05198	FALSE	Human	IsMasterProtein			NaN	0	72	26	724	24	43.8	6.55	394	26	0.403847	-0.0504894	-0.95291	Q9UQ80	Proliferation-associated protein 2G4 OS=Homo sapiens GN=PA2G4 PE=1 SV=3
2.71711	2.67247	2.67033	2.74345	2.65475	2.69412	2.70277	2.64201	2.65776	FALSE	Human	IsMasterProtein			NaN	0	41	46	114	44	145.1	7.25	1273	46	0.133338	0.0108061	0.362045	Q96ST3	Paired amphipathic helix protein Sin3a OS=Homo sapiens GN=SIN3A PE=1 SV=2
2.81778	2.86123	2.78927	2.72697	2.79096	2.77933	2.76004	2.78689	2.76586	FALSE	Human	IsMasterProtein			NaN	0	34	43	90	40	171.4	8.09	1576	43	0.92743	-0.0570029	-1.98453	Q9P265	Disco-interacting protein 2 homolog B OS=Homo sapiens GN=DIP2B PE=1 SV=3
3.04646	3.02442	3.01541	3.045	3.02856	3.02289	3.03355	3.01132	3.00611	FALSE	Human	IsMasterProtein			NaN	0	48	51	131	2	136	8.6	1222	51	0.107628	0.00338562	0.298059	Q7L2E3-2	Isoform 2 of Putative ATP-dependent RNA helicase DHX30 OS=Homo sapiens GN=DHX30
3.371	3.34678	3.33009	3.21529	3.35318	3.34727	3.32083	3.42828	3.40018	FALSE	Human	IsMasterProtein			NaN	0	42	50	113	2	142.6	5.15	1235	50	0.400516	-0.0440452	-0.946177	Q9H2G2	STE20-like serine/threonine-protein kinase OS=Homo sapiens GN=SLK PE=1 SV=1
4.33283	4.34198	4.29846	4.20212	4.47868	4.32745	4.35734	4.45028	4.45943	FALSE	Human	IsMasterProtein			NaN	0	80	32	415	30	46.6	7.01	414	32	0.0493593	0.0116588	0.143861	O75874	Isocitrate dehydrogenase [NADP] cytoplasmic OS=Homo sapiens GN=IDH1 PE=1 SV=2
6.31894	6.33497	6.31483	6.35717	6.37306	6.39896	6.38684	6.3839	6.38425	FALSE	OV	IsMasterProtein	+	T24_Con	NaN	0	69	17	1263	17	42.9	5.29	386	17	1.7638	0.0534859	3.92144	P01012	Ovalbumin OS=Gallus gallus GN=SERPINB14 PE=1 SV=2
3.16883	3.08629	3.09924	3.25215	3.05857	3.15254	3.14846	2.98534	2.99951	FALSE	Human	IsMasterProtein			NaN	0	55	33	147	33	75.4	9.5	670	33	0.231595	0.0362999	0.590367	Q9NVP1	ATP-dependent RNA helicase DDX18 OS=Homo sapiens GN=DDX18 PE=1 SV=2
2.44541	2.38478	2.42764	2.24224	2.67756	2.36073	2.36139	2.701	2.6746	FALSE	Human	IsMasterProtein			NaN	0	52	42	103	42	101.7	5.62	919	42	0.0191816	0.00756232	0.0576481	P18858	DNA ligase 1 OS=Homo sapiens GN=LIG1 PE=1 SV=1
4.36192	4.30123	4.3236	4.43004	4.28431	4.38466	4.37075	4.2199	4.26375	FALSE	Human	IsMasterProtein			NaN	0	62	29	494	28	56	8.53	504	29	0.33101	0.0374161	0.803637	P34897	Serine hydroxymethyltransferase, mitochondrial OS=Homo sapiens GN=SHMT2 PE=1 SV=3
3.70964	3.63903	3.67484	3.80806	3.55477	3.7595	3.68943	3.55308	3.60619	FALSE	Human	IsMasterProtein			NaN	0	42	37	167	14	100.3	9.95	871	37	0.153367	0.0329404	0.410496	E9PK91	Bcl-2-associated transcription factor 1 OS=Homo sapiens GN=BCLAF1 PE=1 SV=1
2.88208	2.85085	2.90691	3.00229	2.87228	2.94226	2.95713	2.82265	2.86158	FALSE	Human	IsMasterProtein			NaN	0	66	21	161	21	44.3	8.44	424	21	0.652039	0.0589976	1.44176	P09110	3-ketoacyl-CoA thiolase, peroxisomal OS=Homo sapiens GN=ACAA1 PE=1 SV=2
2.57463	2.60306	2.58923	2.65518	2.57334	2.60598	2.59305	2.53603	2.57241	FALSE	Human	IsMasterProtein			NaN	0	22	40	119	40	286.6	7.47	2521	40	0.375375	0.022524	0.895092	Q92508	Piezo-type mechanosensitive ion channel component 1 OS=Homo sapiens GN=PIEZO1 PE=1 SV=4
3.48648	3.43207	3.47326	3.59505	3.40096	3.48718	3.5137	3.3834	3.38626	FALSE	Human	IsMasterProtein			NaN	0	40	36	139	36	113.8	8.09	1086	36	0.200661	0.0304598	0.520815	Q13423	NAD(P) transhydrogenase, mitochondrial OS=Homo sapiens GN=NNT PE=1 SV=3
2.93775	2.86298	2.91286	3.05709	2.82219	2.98769	2.97009	2.80722	2.82561	FALSE	Human	IsMasterProtein			NaN	0	52	40	120	40	87.9	7.87	771	40	0.281798	0.0511241	0.699753	Q9BVJ6	U3 small nucleolar RNA-associated protein 14 homolog A OS=Homo sapiens GN=UTP14A PE=1 SV=1
2.08347	2.1255	2.17037	2.2234	2.06494	2.12796	2.10115	2.13173	2.12862	FALSE	Human	IsMasterProtein			NaN	0	21	51	86	51	332.9	5.53	3063	51	0.0830901	0.0123176	0.234838	Q99715	Collagen alpha-1(XII) chain OS=Homo sapiens GN=COL12A1 PE=1 SV=2
4.27718	4.28434	4.2407	4.12629	4.26789	4.21471	4.23101	4.29419	4.26549	FALSE	Human	IsMasterProtein			NaN	0	73	39	229	39	59.1	7.05	528	39	0.673292	-0.0644453	-1.48315	P54577	Tyrosine--tRNA ligase, cytoplasmic OS=Homo sapiens GN=YARS PE=1 SV=4
1.44321	1.45964	1.41582	1.34913	1.476	1.43517	1.41759	1.45834	1.4658	FALSE	Human	IsMasterProtein			NaN	0	66	20	728	8	49.8	4.88	446	20	0.188236	-0.0194544	-0.492333	Q9BUF5	Tubulin beta-6 chain OS=Homo sapiens GN=TUBB6 PE=1 SV=1
3.06457	3.02156	3.10209	3.15067	2.95179	3.06586	3.07988	2.94348	2.98526	FALSE	Human	IsMasterProtein			NaN	0	40	33	134	8	111.3	6.55	1013	33	0.036158	-0.00663424	-0.106766	Q6UXG2	UPF0577 protein KIAA1324 OS=Homo sapiens GN=KIAA1324 PE=2 SV=2
-1.63832	-1.71567	-1.65538	-1.46338	-1.84527	-1.69443	-1.66378	-1.85206	-1.83757	FALSE	Human	IsMasterProtein			NaN	0	50	36	158	1	88.9	9.23	808	36	0.00606395	0.00209856	0.018489	P46087-2	Isoform 2 of Probable 28S rRNA (cytosine(4447)-C(5))-methyltransferase OS=Homo sapiens GN=NOP2
1.77235	1.75884	1.77944	1.821	1.74471	1.79939	1.78766	1.72179	1.74661	FALSE	Human	IsMasterProtein			NaN	0	18	47	76	47	399.5	7.02	3695	47	0.316318	0.0181564	0.772918	O15230	Laminin subunit alpha-5 OS=Homo sapiens GN=LAMA5 PE=1 SV=8
3.60467	3.61105	3.6332	3.46538	3.59964	3.57546	3.55732	3.6931	3.65059	FALSE	Human	IsMasterProtein			NaN	0	55	28	200	26	69.9	8.03	619	28	0.756649	-0.0694785	-1.64592	O95340-2	Isoform B of Bifunctional 3'-phosphoadenosine 5'-phosphosulfate synthase 2 OS=Homo sapiens GN=PAPSS2
2.94112	2.90128	2.94704	2.87012	2.92417	2.90973	2.91082	2.94847	2.95708	FALSE	Human	IsMasterProtein			NaN	0	50	46	118	38	113.6	5.94	975	46	0.587866	-0.0284726	-1.31672	Q5VTR2	E3 ubiquitin-protein ligase BRE1A OS=Homo sapiens GN=RNF20 PE=1 SV=2
3.89305	3.88086	3.87246	3.76867	3.89142	3.82613	3.84696	3.90232	3.90406	FALSE	Human	IsMasterProtein			NaN	0	71	33	203	33	57.1	6.55	501	33	0.674076	-0.0533877	-1.48468	P14868	Aspartate--tRNA ligase, cytoplasmic OS=Homo sapiens GN=DARS PE=1 SV=2
3.81942	3.8731	3.81914	3.72323	3.87062	3.8285	3.84279	3.9341	3.98072	FALSE	Human	IsMasterProtein			NaN	0	77	28	226	27	38.8	5.77	358	28	0.24895	-0.029772	-0.628629	O14745	Na(+)/H(+) exchange regulatory cofactor NHE-RF1 OS=Homo sapiens GN=SLC9A3R1 PE=1 SV=4
2.45472	2.43867	2.47933	2.49623	2.45427	2.48473	2.45067	2.43633	2.43909	FALSE	Human	IsMasterProtein			NaN	0	60	36	160	29	85.4	5.86	781	36	0.533265	0.0208356	1.20995	P35222	Catenin beta-1 OS=Homo sapiens GN=CTNNB1 PE=1 SV=1
3.00433	2.99021	3.00764	3.14927	2.92621	3.03968	3.02416	2.89602	2.96438	FALSE	Human	IsMasterProtein			NaN	0	68	31	182	31	53.8	5.25	461	31	0.2282	0.037659	0.582822	Q02818	Nucleobindin-1 OS=Homo sapiens GN=NUCB1 PE=1 SV=4
2.36244	2.37775	2.37872	2.34057	2.40807	2.36077	2.35301	2.38372	2.37497	FALSE	Human	IsMasterProtein			NaN	0	52	32	119	32	92.2	7.9	826	32	0.0527949	-0.00317248	-0.153369	Q9BQ52	Zinc phosphodiesterase ELAC protein 2 OS=Homo sapiens GN=ELAC2 PE=1 SV=2
5.37012	5.32271	5.35951	5.46783	5.33093	5.3981	5.38388	5.29484	5.36527	FALSE	Human	IsMasterProtein			NaN	0	84	24	1141	9	34.2	9.23	320	24	0.50046	0.0481704	1.14546	P09651-2	Isoform A1-A of Heterogeneous nuclear ribonucleoprotein A1 OS=Homo sapiens GN=HNRNPA1
2.62045	2.62614	2.58264	2.48298	2.60869	2.58087	2.57992	2.63031	2.62469	FALSE	Human	IsMasterProtein			NaN	0	57	40	176	36	94.5	5.88	839	40	0.574085	-0.0522257	-1.28982	O95757	Heat shock 70 kDa protein 4L OS=Homo sapiens GN=HSPA4L PE=1 SV=3
2.48336	2.47691	2.42919	2.3693	2.53752	2.4876	2.46146	2.53751	2.54411	FALSE	Human	IsMasterProtein			NaN	0	42	42	104	42	141.2	5.12	1292	42	0.0103254	0.00165192	0.0313325	Q9C0C9	E2/E3 hybrid ubiquitin-protein ligase UBE2O OS=Homo sapiens GN=UBE2O PE=1 SV=3
3.00736	2.94644	2.96438	3.12681	2.91868	3.03119	3.03345	2.85532	2.90104	FALSE	Human	IsMasterProtein			NaN	0	40	38	114	38	120.9	5.94	1054	38	0.349134	0.0528318	0.841219	Q03701	CCAAT/enhancer-binding protein zeta OS=Homo sapiens GN=CEBPZ PE=1 SV=3
2.88128	2.88593	2.8705	2.77273	2.86948	2.85787	2.86187	2.95207	2.92121	FALSE	Human	IsMasterProtein			NaN	0	49	28	129	28	70.6	5.24	632	28	0.675642	-0.0458816	-1.48774	Q13409-2	Isoform 2B of Cytoplasmic dynein 1 intermediate chain 2 OS=Homo sapiens GN=DYNC1I2
3.74605	3.71645	3.70121	3.86196	3.65215	3.77705	3.75221	3.5963	3.65925	FALSE	Human	IsMasterProtein			NaN	0	68	25	285	24	52.6	6.37	480	25	0.273295	0.0424844	0.681493	P31930	Cytochrome b-c1 complex subunit 1, mitochondrial OS=Homo sapiens GN=UQCRC1 PE=1 SV=3
3.94182	3.90483	3.92894	3.86992	3.9462	3.90856	3.90169	3.9327	3.93915	FALSE	Human	IsMasterProtein			NaN	0	59	24	282	24	58.1	5.35	542	24	0.277932	-0.0169729	-0.691463	Q9UHX1-2	Isoform 2 of Poly(U)-binding-splicing factor PUF60 OS=Homo sapiens GN=PUF60
3.44004	3.43457	3.43106	3.28234	3.45778	3.36656	3.38062	3.4518	3.45814	FALSE	Human	IsMasterProtein			NaN	0	44	37	160	34	118.2	7.06	1094	37	0.583155	-0.0663261	-1.30753	P53992	Protein transport protein Sec24C OS=Homo sapiens GN=SEC24C PE=1 SV=3
3.48856	3.49459	3.47306	3.33043	3.55337	3.42701	3.44133	3.57185	3.53763	FALSE	Human	IsMasterProtein			NaN	0	73	33	224	33	56.9	8.15	508	33	0.304087	-0.0484661	-0.747163	Q16851	UTP--glucose-1-phosphate uridylyltransferase OS=Homo sapiens GN=UGP2 PE=1 SV=5
2.91142	2.86373	2.90007	2.98834	2.83501	2.94992	2.91523	2.84439	2.84707	FALSE	Human	IsMasterProtein			NaN	0	42	34	106	34	116.9	9.04	1074	34	0.271395	0.0326889	0.677399	Q96KR1	Zinc finger RNA-binding protein OS=Homo sapiens GN=ZFR PE=1 SV=2
2.62815	2.61722	2.63281	2.59064	2.6303	2.63174	2.61966	2.6358	2.63272	FALSE	Human	IsMasterProtein			NaN	0	46	42	116	42	110.5	5.55	981	42	0.234617	-0.00849986	-0.597065	Q15042	Rab3 GTPase-activating protein catalytic subunit OS=Homo sapiens GN=RAB3GAP1 PE=1 SV=3
-6.15526	-6.07455	-5.95271	-5.94429	-6.35209	-6.15286	-6.35893	-6.03441	-6.16302	FALSE	Human	IsMasterProtein			NaN	0	47	50	128	1	133.9	8.78	1194	50	0.270492	-0.0889109	-0.675451	Q7L2E3	Putative ATP-dependent RNA helicase DHX30 OS=Homo sapiens GN=DHX30 PE=1 SV=1
3.38763	3.32209	3.36047	3.48607	3.28956	3.41105	3.40092	3.25262	3.27754	FALSE	Human	IsMasterProtein			NaN	0	64	24	208	24	60.5	5.66	541	24	0.255828	0.0388299	0.643657	Q6DD88	Atlastin-3 OS=Homo sapiens GN=ATL3 PE=1 SV=1
2.76184	2.76792	2.75242	2.59491	2.81415	2.7011	2.6988	2.85917	2.82472	FALSE	Human	IsMasterProtein			NaN	0	39	47	86	46	170.4	6.64	1499	47	0.37953	-0.0573409	-0.903567	Q9NRY4	Rho GTPase-activating protein 35 OS=Homo sapiens GN=ARHGAP35 PE=1 SV=3
4.05605	4.07682	4.03607	3.94213	4.06867	4.01166	4.01541	4.07073	4.06902	FALSE	Human	IsMasterProtein			NaN	0	59	32	263	25	65.3	5.11	589	32	0.56409	-0.0488238	-1.27029	P30153	Serine/threonine-protein phosphatase 2A 65 kDa regulatory subunit A alpha isoform OS=Homo sapiens GN=PPP2R1A PE=1 SV=4
-2.51283	-2.58764	-2.56956	-2.4389	-2.57009	-2.56435	-2.58955	-2.55017	-2.55948	FALSE	Human	IsMasterProtein			NaN	0	74	26	391	1	40	6.73	383	26	0.266261	0.0322332	0.666309	M0QZM1	Heterogeneous nuclear ribonucleoprotein M (Fragment) OS=Homo sapiens GN=HNRNPM PE=1 SV=1
2.76581	2.70863	2.74195	2.79758	2.70226	2.78061	2.76679	2.68133	2.75086	FALSE	Human	IsMasterProtein			NaN	0	49	48	82	48	122.8	4.92	1093	48	0.251016	0.0213483	0.633152	P82094	TATA element modulatory factor OS=Homo sapiens GN=TMF1 PE=1 SV=2
3.32956	3.30092	3.29513	3.19338	3.31308	3.24418	3.2608	3.32372	3.31963	FALSE	Human	IsMasterProtein			NaN	0	37	40	135	20	145.1	6.9	1253	40	0.737026	-0.0583235	-1.60751	Q7L576	Cytoplasmic FMR1-interacting protein 1 OS=Homo sapiens GN=CYFIP1 PE=1 SV=1
4.34832	4.30572	4.27714	4.14784	4.35254	4.24638	4.24101	4.33811	4.33289	FALSE	Human	IsMasterProtein			NaN	0	56	26	354	25	60.1	5.85	537	26	0.418159	-0.0614743	-0.981758	O75131	Copine-3 OS=Homo sapiens GN=CPNE3 PE=1 SV=1
2.87918	2.83067	2.85617	2.93947	2.76404	2.86752	2.85985	2.765	2.76365	FALSE	Human	IsMasterProtein			NaN	0	35	53	100	53	192.8	6.89	1689	53	0.0104331	0.00167163	0.0316558	Q86U86	Protein polybromo-1 OS=Homo sapiens GN=PBRM1 PE=1 SV=1
1.94995	1.97553	1.96777	1.88718	2.01303	1.944	1.95386	2.02618	2.01582	FALSE	Human	IsMasterProtein			NaN	0	17	46	85	45	410.2	6.46	3661	46	0.165676	-0.0163433	-0.439728	Q96Q15	Serine/threonine-protein kinase SMG1 OS=Homo sapiens GN=SMG1 PE=1 SV=3
-3.30222	-3.2641	-3.15746	-3.26457	-3.29021	-3.39917	-3.33089	-3.28946	-3.15662	FALSE	Human	IsMasterProtein			NaN	0	58	39	154	1	82	6.96	738	39	0.57027	-0.0767202	-1.28237	O00429-8	Isoform 8 of Dynamin-1-like protein OS=Homo sapiens GN=DNM1L
3.41932	3.3506	3.40327	3.46846	3.33044	3.42455	3.42558	3.29277	3.32596	FALSE	Human	IsMasterProtein			NaN	0	62	21	228	21	54.6	8.76	510	21	0.135214	0.0167541	0.366633	P07954	Fumarate hydratase, mitochondrial OS=Homo sapiens GN=FH PE=1 SV=3
4.01686	3.94319	3.99152	4.05636	3.80346	3.98486	3.98925	3.76199	3.80615	FALSE	Human	IsMasterProtein			NaN	0	71	26	231	26	58.1	8.09	515	26	0.172159	-0.0356279	-0.454971	H3BRN4	4-aminobutyrate aminotransferase, mitochondrial OS=Homo sapiens GN=ABAT PE=1 SV=1
-0.0962526	-0.129688	-0.0530919	0.0412924	-0.119108	-0.0159817	0.0177499	-0.120467	-0.132142	FALSE	Human	IsMasterProtein			NaN	0	30	50	123	2	198.8	6.42	1765	50	0.522901	0.0617448	1.18961	Q99666	RANBP2-like and GRIP domain-containing protein 5/6 OS=Homo sapiens GN=RGPD5 PE=1 SV=3
-1.97712	-1.7864	-2.00216	-2.03483	-1.86434	-1.77145	-1.9385	-1.79252	-1.83372	FALSE	Human	IsMasterProtein			NaN	0	42	49	111	1	138.9	5.1	1204	49	0.111534	0.0316869	0.307922	Q9H2G2-2	Isoform 2 of STE20-like serine/threonine-protein kinase OS=Homo sapiens GN=SLK
3.84157	3.82607	3.81886	3.70789	3.85234	3.80114	3.78811	3.8624	3.86962	FALSE	Human	IsMasterProtein			NaN	0	63	30	263	30	56	5.3	494	30	0.414424	-0.0417094	-0.974242	P54578	Ubiquitin carboxyl-terminal hydrolase 14 OS=Homo sapiens GN=USP14 PE=1 SV=3
3.55849	3.55921	3.52813	3.39925	3.58854	3.48629	3.50055	3.61995	3.61764	FALSE	Human	IsMasterProtein			NaN	0	51	48	156	41	101.2	7.42	866	48	0.441604	-0.0572503	-1.02874	Q9BXJ9	N-alpha-acetyltransferase 15, NatA auxiliary subunit OS=Homo sapiens GN=NAA15 PE=1 SV=1
4.76786	4.7681	4.74966	4.64284	4.77454	4.72624	4.72194	4.78704	4.82008	FALSE	Human	IsMasterProtein			NaN	0	37	25	522	3	76.5	7.05	697	25	0.53605	-0.0473353	-1.21541	E9PRY8	Elongation factor 1-delta OS=Homo sapiens GN=EEF1D PE=1 SV=1
5.60854	5.59753	5.57549	5.46476	5.63049	5.57517	5.56062	5.63029	5.67877	FALSE	Human	IsMasterProtein			NaN	0	76	24	893	21	29.2	4.74	255	24	0.303451	-0.0370477	-0.745818	P62258	14-3-3 protein epsilon OS=Homo sapiens GN=YWHAE PE=1 SV=1
3.13817	3.12467	3.12725	3.08207	3.12682	3.1176	3.11267	3.12793	3.13623	FALSE	Human	IsMasterProtein			NaN	0	33	42	115	41	155.9	5.62	1393	42	0.675345	-0.0212014	-1.48716	Q9H2M9	Rab3 GTPase-activating protein non-catalytic subunit OS=Homo sapiens GN=RAB3GAP2 PE=1 SV=1
3.48383	3.4372	3.44529	3.25552	3.5249	3.34929	3.37807	3.53106	3.51217	FALSE	Human	IsMasterProtein			NaN	0	66	29	174	29	56	8.78	522	29	0.418713	-0.078875	-0.982872	Q9P258	Protein RCC2 OS=Homo sapiens GN=RCC2 PE=1 SV=2
2.37507	2.36096	2.39191	2.41701	2.34897	2.3969	2.36849	2.34552	2.36373	FALSE	Human	IsMasterProtein			NaN	0	29	48	88	33	229.4	6.74	2047	48	0.203589	0.0116442	0.527478	Q96HP0	Dedicator of cytokinesis protein 6 OS=Homo sapiens GN=DOCK6 PE=1 SV=3
2.67383	2.73127	2.6795	2.55329	2.81718	2.67053	2.6553	2.85136	2.83956	FALSE	Human	IsMasterProtein			NaN	0	40	43	111	43	148.6	6.05	1291	43	0.0644355	-0.0145334	-0.185159	P19174-2	Isoform 2 of 1-phosphatidylinositol 4,5-bisphosphate phosphodiesterase gamma-1 OS=Homo sapiens GN=PLCG1
4.62964	4.58864	4.60718	4.69623	4.50991	4.6897	4.64433	4.4765	4.54133	FALSE	Human	IsMasterProtein			NaN	0	52	23	360	23	60.2	4.41	535	23	0.139575	0.0234609	0.377256	K7ELL7	Glucosidase 2 subunit beta OS=Homo sapiens GN=PRKCSH PE=1 SV=1
2.96689	2.9087	2.93998	2.9826	2.92949	2.99266	2.96691	2.94786	2.93452	FALSE	Human	IsMasterProtein			NaN	0	51	41	110	41	114.7	8.97	1011	41	0.50334	0.029724	1.15113	Q5T0W9	Protein FAM83B OS=Homo sapiens GN=FAM83B PE=1 SV=1
2.74149	2.70114	2.7195	2.76874	2.68699	2.73975	2.74484	2.67317	2.67893	FALSE	Human	IsMasterProtein			NaN	0	57	42	112	42	100.8	8.46	885	42	0.156306	0.0111149	0.417513	Q01780	Exosome component 10 OS=Homo sapiens GN=EXOSC10 PE=1 SV=2
3.28172	3.28527	3.2983	3.16566	3.37036	3.28146	3.26161	3.40485	3.37191	FALSE	Human	IsMasterProtein			NaN	0	68	30	168	21	61.9	6.71	548	30	0.0958306	-0.0159364	-0.267946	A0A024R571	EH domain-containing protein 1 OS=Homo sapiens GN=EHD1 PE=1 SV=1
2.45691	2.47325	2.47343	2.39164	2.57975	2.48802	2.43996	2.60164	2.58862	FALSE	Human	IsMasterProtein			NaN	0	46	41	91	40	104	8.09	951	41	0.12476	0.0186095	0.340933	Q6P1N0	Coiled-coil and C2 domain-containing protein 1A OS=Homo sapiens GN=CC2D1A PE=1 SV=1
3.10679	3.12773	3.12827	3.03033	3.14294	3.09653	3.08899	3.16226	3.16237	FALSE	Human	IsMasterProtein			NaN	0	58	33	182	33	70.7	8.56	627	33	0.391153	-0.0309964	-0.927208	Q9UHB9	Signal recognition particle subunit SRP68 OS=Homo sapiens GN=SRP68 PE=1 SV=2
3.52019	3.44174	3.46663	3.51568	3.42672	3.50166	3.46751	3.39853	3.42114	FALSE	Human	IsMasterProtein			NaN	0	40	40	141	39	100.1	6.32	843	40	0.0491856	0.00516661	0.143379	P49756	RNA-binding protein 25 OS=Homo sapiens GN=RBM25 PE=1 SV=3
3.79143	3.7975	3.77866	3.65973	3.81219	3.77021	3.78567	3.81247	3.81858	FALSE	Human	IsMasterProtein			NaN	0	70	31	218	31	55.5	7.15	491	31	0.384202	-0.0418238	-0.913083	P43490	Nicotinamide phosphoribosyltransferase OS=Homo sapiens GN=NAMPT PE=1 SV=1
3.21771	3.2005	3.22076	3.32001	3.15293	3.2497	3.24951	3.10186	3.13676	FALSE	Human	IsMasterProtein			NaN	0	48	25	155	1	61.3	7.68	563	25	0.22291	0.0278902	0.571022	Q9HCC0	Methylcrotonoyl-CoA carboxylase beta chain, mitochondrial OS=Homo sapiens GN=MCCC2 PE=1 SV=1
2.96948	2.98237	2.97281	2.89719	2.97309	2.94706	2.94721	2.97707	2.9784	FALSE	Human	IsMasterProtein			NaN	0	43	44	117	44	134.2	6.98	1159	44	0.724287	-0.035769	-1.58262	Q12768	WASH complex subunit strumpellin OS=Homo sapiens GN=KIAA0196 PE=1 SV=1
2.75177	2.72529	2.72579	2.79196	2.68746	2.73039	2.73694	2.64748	2.69636	FALSE	Human	IsMasterProtein			NaN	0	35	43	122	41	171.2	6.37	1485	43	0.0245734	0.00231759	0.0734309	O60306	Intron-binding protein aquarius OS=Homo sapiens GN=AQR PE=1 SV=4
3.54182	3.50209	3.50396	3.54851	3.48602	3.47914	3.50746	3.44057	3.45755	FALSE	Human	IsMasterProtein			NaN	0	75	28	239	25	46.8	6.73	411	28	0.168265	-0.0114055	-0.445828	P38919	Eukaryotic initiation factor 4A-III OS=Homo sapiens GN=EIF4A3 PE=1 SV=4
-5.09236	-5.15848	-5.16543	-5.05261	-5.11998	-4.92982	-5.10287	-4.89398	-5.24403	FALSE	Human	IsMasterProtein			NaN	0	29	49	123	1	198.9	6.49	1765	49	0.80145	0.10462	1.7339	O14715	RANBP2-like and GRIP domain-containing protein 8 OS=Homo sapiens GN=RGPD8 PE=1 SV=2
3.52584	3.49737	3.524	3.33118	3.59317	3.45591	3.43626	3.66868	3.63691	FALSE	Human	IsMasterProtein			NaN	0	65	28	162	28	59.2	4.36	546	28	0.296074	-0.0556519	-0.730191	O15355	Protein phosphatase 1G OS=Homo sapiens GN=PPM1G PE=1 SV=1
2.82603	2.80864	2.83314	2.74244	2.83772	2.79822	2.77646	2.88547	2.8668	FALSE	Human	IsMasterProtein			NaN	0	37	38	106	35	121.7	5.25	1069	38	0.448713	-0.0298082	-1.04292	Q9Y3P9	Rab GTPase-activating protein 1 OS=Homo sapiens GN=RABGAP1 PE=1 SV=3
4.02822	3.98649	4.00774	4.13363	3.92741	4.0953	4.05226	3.87469	3.90699	FALSE	Human	IsMasterProtein			NaN	0	50	24	243	24	55.8	4.87	483	24	0.278335	0.0446276	0.692329	Q96A33	Coiled-coil domain-containing protein 47 OS=Homo sapiens GN=CCDC47 PE=1 SV=1
2.27437	2.21027	2.25129	2.15138	2.2562	2.23998	2.20968	2.26937	2.28049	FALSE	Human	IsMasterProtein			NaN	0	45	40	92	33	113.6	6.23	1001	40	0.321492	-0.0294557	-0.783764	O75150	E3 ubiquitin-protein ligase BRE1B OS=Homo sapiens GN=RNF40 PE=1 SV=4
-5.4887	-5.53951	-5.27562	-5.57783	-5.49521	-5.34416	-5.34116	-5.48145	-5.50152	FALSE	Human	IsMasterProtein			NaN	0	24	52	90	1	289.5	5.43	2614	52	0.131219	-0.0377901	-0.35685	A0A087X2H1	E3 ubiquitin-protein ligase HECTD1 OS=Homo sapiens GN=HECTD1 PE=1 SV=1
3.23024	3.1764	3.20854	3.16805	3.21221	3.21565	3.18907	3.19732	3.2075	FALSE	Human	IsMasterProtein			NaN	0	32	40	132	40	123.8	8.65	1098	40	0.105738	-0.0064222	-0.293268	O14776	Transcription elongation regulator 1 OS=Homo sapiens GN=TCERG1 PE=1 SV=2
1.5756	1.55774	1.59413	1.59801	1.58863	1.60625	1.62297	1.59195	1.55631	FALSE	Human	IsMasterProtein			NaN	0	47	38	151	1	103.9	6.96	939	38	0.869204	0.0218063	1.868	O94973	AP-2 complex subunit alpha-2 OS=Homo sapiens GN=AP2A2 PE=1 SV=2
2.43646	2.38831	2.41308	2.46483	2.32575	2.43306	2.41736	2.27518	2.31286	FALSE	Human	IsMasterProtein			NaN	0	30	39	104	37	172.5	6.81	1541	39	0.0361964	-0.00473611	-0.106876	P33527-9	Isoform 9 of Multidrug resistance-associated protein 1 OS=Homo sapiens GN=ABCC1
2.57367	2.557	2.58177	2.70093	2.53099	2.61042	2.61594	2.49708	2.50318	FALSE	Human	IsMasterProtein			NaN	0	55	34	107	34	89	6.9	808	34	0.364285	0.0432982	0.872397	Q12788	Transducin beta-like protein 3 OS=Homo sapiens GN=TBL3 PE=1 SV=2
3.07206	3.09121	3.07186	2.93603	3.17641	3.04514	3.04965	3.17792	3.16454	FALSE	Human	IsMasterProtein			NaN	0	52	40	205	33	97.1	7.17	847	40	0.136751	-0.0258474	-0.370383	P06737	Glycogen phosphorylase, liver form OS=Homo sapiens GN=PYGL PE=1 SV=4
2.95421	2.95412	2.9186	2.81099	3.0065	2.93147	2.93545	2.96638	2.96829	FALSE	Human	IsMasterProtein			NaN	0	74	18	322	11	37.5	7.09	356	18	0.168673	-0.0259873	-0.446787	Q15365	Poly(rC)-binding protein 1 OS=Homo sapiens GN=PCBP1 PE=1 SV=2
2.35492	2.34406	2.34634	2.28373	2.40202	2.37182	2.38709	2.40472	2.38969	FALSE	Human	IsMasterProtein			NaN	0	35	43	89	42	184.2	7.83	1589	43	0.0388615	0.00407839	0.114438	Q5K651	Sterile alpha motif domain-containing protein 9 OS=Homo sapiens GN=SAMD9 PE=1 SV=1
3.00316	2.99852	3.00887	2.84847	3.00967	2.94322	2.96088	3.04112	3.00786	FALSE	Human	IsMasterProtein			NaN	0	52	28	194	26	86.1	7.08	765	28	0.675721	-0.0697363	-1.48789	Q15436	Protein transport protein Sec23A OS=Homo sapiens GN=SEC23A PE=1 SV=2
1.92725	1.95267	1.95585	1.949	1.94478	1.9347	1.9569	1.96049	1.94543	FALSE	Human	IsMasterProtein			NaN	0	15	55	72	55	526.9	6.28	4834	55	0.0863498	-0.00243247	-0.243369	O95714	E3 ubiquitin-protein ligase HERC2 OS=Homo sapiens GN=HERC2 PE=1 SV=2
2.7208	2.6896	2.69064	2.5894	2.69919	2.68577	2.66765	2.72781	2.72674	FALSE	Human	IsMasterProtein			NaN	0	34	37	107	1	112	8.69	1062	37	0.513464	-0.0422268	-1.17106	Q8WWM7-9	Isoform 9 of Ataxin-2-like protein OS=Homo sapiens GN=ATXN2L
3.16254	3.1013	3.12448	3.19251	3.10256	3.15239	3.14424	3.08507	3.09861	FALSE	Human	IsMasterProtein			NaN	0	33	50	122	50	182.7	8.44	1593	50	0.247182	0.0197129	0.624754	Q8NI27	THO complex subunit 2 OS=Homo sapiens GN=THOC2 PE=1 SV=2
4.16141	4.1503	4.10351	3.98404	4.1817	4.08242	4.09633	4.17583	4.17624	FALSE	Human	IsMasterProtein			NaN	0	74	28	462	22	58	6.68	531	28	0.393501	-0.0556901	-0.931972	P40227	T-complex protein 1 subunit zeta OS=Homo sapiens GN=CCT6A PE=1 SV=3
-3.6094	-3.51645	-3.55825	-3.5693	-3.65628	-3.52504	-3.57389	-3.54376	-3.47951	FALSE	Human	IsMasterProtein			NaN	0	60	43	110	1	85.2	6.76	760	43	0.179381	-0.0221731	-0.471828	Q9UHB6-4	Isoform 4 of LIM domain and actin-binding protein 1 OS=Homo sapiens GN=LIMA1
2.42861	2.4427	2.42793	2.3456	2.56786	2.4416	2.45128	2.57194	2.58921	FALSE	Human	IsMasterProtein			NaN	0	24	52	89	1	289.2	5.35	2610	52	0.103809	0.0186107	0.288367	Q9ULT8	E3 ubiquitin-protein ligase HECTD1 OS=Homo sapiens GN=HECTD1 PE=1 SV=3
2.70164	2.74682	2.71594	2.62109	2.74182	2.70334	2.68602	2.77802	2.75707	FALSE	Human	IsMasterProtein			NaN	0	39	39	98	39	143.1	5.73	1311	39	0.358504	-0.0327188	-0.860526	O14976	Cyclin-G-associated kinase OS=Homo sapiens GN=GAK PE=1 SV=2
-4.15607	-4.12292	-4.21941	-4.12297	-4.20181	-4.17538	-4.15626	-4.19169	-4.13312	FALSE	Human	IsMasterProtein			NaN	0	45	43	93	1	133.9	6.86	1206	43	0.00526292	-0.000587463	-0.0160611	Q9ULU4-10	Isoform 10 of Protein kinase C-binding protein 1 OS=Homo sapiens GN=ZMYND8
3.2946	3.32871	3.28661	3.151	3.32309	3.2345	3.24657	3.36048	3.32125	FALSE	Human	IsMasterProtein			NaN	0	57	39	151	1	83.3	7.08	749	39	0.583014	-0.0671084	-1.30725	O00429-6	Isoform 6 of Dynamin-1-like protein OS=Homo sapiens GN=DNM1L
2.70982	2.67131	2.69106	2.80731	2.66988	2.76235	2.76013	2.66117	2.64761	FALSE	Human	IsMasterProtein			NaN	0	42	31	89	31	97.3	4.94	903	31	0.594438	0.0557829	1.32954	Q92667	A-kinase anchor protein 1, mitochondrial OS=Homo sapiens GN=AKAP1 PE=1 SV=1
2.6855	2.73434	2.70317	2.62045	2.63911	2.69943	2.66901	2.66985	2.67545	FALSE	Human	IsMasterProtein			NaN	0	32	46	88	44	204	6.93	1868	46	0.919037	-0.0546714	-1.96765	Q12955-4	Isoform 2 of Ankyrin-3 OS=Homo sapiens GN=ANK3
-6.10559	-6.15993	-6.09493	-6.21526	-6.38803	-6.12386	-6.19033	-5.91292	-6.47102	FALSE	Human	IsMasterProtein			NaN	0	47	38	148	1	104	6.86	940	38	0.695982	-0.12223	-1.52738	O94973-2	Isoform 2 of AP-2 complex subunit alpha-2 OS=Homo sapiens GN=AP2A2
2.39665	2.35715	2.35758	2.39097	2.32278	2.39224	2.40665	2.27777	2.29303	FALSE	Human	IsMasterProtein			NaN	0	34	44	100	43	194.7	7.03	1720	44	0.0227422	-0.00179895	-0.0680901	O95602	DNA-directed RNA polymerase I subunit RPA1 OS=Homo sapiens GN=POLR1A PE=1 SV=2
3.36222	3.32091	3.36844	3.44191	3.25952	3.35131	3.36482	3.26737	3.26038	FALSE	Human	IsMasterProtein			NaN	0	63	31	190	31	61.7	8.07	563	31	0.0023297	0.000390371	0.00713336	P30038	Delta-1-pyrroline-5-carboxylate dehydrogenase, mitochondrial OS=Homo sapiens GN=ALDH4A1 PE=1 SV=3
3.21959	3.1829	3.20332	3.35521	3.09965	3.24443	3.23812	3.09212	3.11944	FALSE	Human	IsMasterProtein			NaN	0	53	41	125	41	88.5	8.66	797	41	0.156042	0.0311619	0.416882	Q9Y4W6	AFG3-like protein 2 OS=Homo sapiens GN=AFG3L2 PE=1 SV=2
3.70959	3.67182	3.65784	3.53943	3.7069	3.61119	3.62951	3.65976	3.67887	FALSE	Human	IsMasterProtein			NaN	0	45	35	203	34	91.6	5.49	796	35	0.523061	-0.0605792	-1.18993	Q96QK1	Vacuolar protein sorting-associated protein 35 OS=Homo sapiens GN=VPS35 PE=1 SV=2
1.83258	1.79786	1.85736	1.97762	1.79555	1.88921	1.89494	1.85285	1.8449	FALSE	Human	IsMasterProtein			NaN	0	35	44	68	43	203.2	8.79	1906	44	0.4532	0.0581961	1.05186	Q7Z5J4	Retinoic acid-induced protein 1 OS=Homo sapiens GN=RAI1 PE=1 SV=2
3.56305	3.49771	3.54732	3.71397	3.43179	3.60639	3.56724	3.42049	3.43215	FALSE	Human	IsMasterProtein			NaN	0	44	36	130	36	85.7	9.22	759	36	0.221586	0.0480251	0.56806	Q9NW13	RNA-binding protein 28 OS=Homo sapiens GN=RBM28 PE=1 SV=3
4.10726	4.12331	4.07389	3.95801	4.17998	4.05686	4.08499	4.16814	4.15591	FALSE	Human	IsMasterProtein			NaN	0	56	25	399	23	47.7	6.34	432	25	0.215755	-0.0365378	-0.554981	P23526	Adenosylhomocysteinase OS=Homo sapiens GN=AHCY PE=1 SV=4
-1.69553	-1.75443	-1.57468	-1.69367	-1.54511	-1.58962	-1.67347	-1.47263	-1.49038	FALSE	Human	IsMasterProtein			NaN	0	41	27	901	2	70.3	6.02	641	27	0.402595	0.0654102	0.950381	P34931	Heat shock 70 kDa protein 1-like OS=Homo sapiens GN=HSPA1L PE=1 SV=2
2.3908	2.34005	2.37356	2.42755	2.38024	2.40362	2.38495	2.41755	2.41619	FALSE	Human	IsMasterProtein			NaN	0	40	40	67	40	142.9	7.47	1294	40	0.817154	0.0356691	1.76485	Q9UHF7-2	Isoform 2 of Zinc finger transcription factor Trps1 OS=Homo sapiens GN=TRPS1
3.56867	3.51206	3.56021	3.68815	3.48814	3.61325	3.6138	3.47137	3.52606	FALSE	Human	IsMasterProtein			NaN	0	46	40	140	8	97.5	6.21	882	40	0.335393	0.0495346	0.812755	P29590	Protein PML OS=Homo sapiens GN=PML PE=1 SV=3
5.91125	5.94043	5.87399	5.99311	5.74158	5.9483	5.91395	5.69714	5.78572	FALSE	Human	IsMasterProtein			NaN	0	77	23	996	5	32.6	4.78	294	23	0.0618658	-0.0142223	-0.178196	P06748	Nucleophosmin OS=Homo sapiens GN=NPM1 PE=1 SV=2
2.67211	2.68812	2.66141	2.57387	2.70982	2.63827	2.64506	2.72118	2.68583	FALSE	Human	IsMasterProtein			NaN	0	48	35	171	29	97.6	5.81	871	35	0.343802	-0.0332283	-0.830196	Q9UBF2	Coatomer subunit gamma-2 OS=Homo sapiens GN=COPG2 PE=1 SV=1
2.70501	2.67113	2.68352	2.7918	2.60993	2.77613	2.72127	2.62243	2.63723	FALSE	Human	IsMasterProtein			NaN	0	26	46	82	46	201.4	9.64	1792	46	0.266823	0.0393999	0.667525	Q7Z6E9	E3 ubiquitin-protein ligase RBBP6 OS=Homo sapiens GN=RBBP6 PE=1 SV=1
3.5695	3.54579	3.55855	3.43242	3.55749	3.51408	3.51425	3.57994	3.57247	FALSE	Human	IsMasterProtein			NaN	0	51	30	157	30	74.6	9.26	671	30	0.691259	-0.0566239	-1.51817	O76094	Signal recognition particle subunit SRP72 OS=Homo sapiens GN=SRP72 PE=1 SV=3
3.2381	3.22523	3.24354	3.23646	3.16727	3.26556	3.20486	3.18804	3.20382	FALSE	Human	IsMasterProtein			NaN	0	60	44	112	2	85.2	6.84	759	44	0.158384	-0.012526	-0.42246	Q9UHB6	LIM domain and actin-binding protein 1 OS=Homo sapiens GN=LIMA1 PE=1 SV=1
2.42447	2.38596	2.43488	2.51963	2.35573	2.45062	2.42047	2.33628	2.368	FALSE	Human	IsMasterProtein			NaN	0	20	45	83	41	282.4	6.58	2492	45	0.209179	0.0268929	0.540151	P46100	Transcriptional regulator ATRX OS=Homo sapiens GN=ATRX PE=1 SV=5
4.07183	4.08485	4.0093	3.90741	4.06902	4.03139	4.07089	4.05535	4.04221	FALSE	Human	IsMasterProtein			NaN	0	53	24	237	24	52.3	7.03	465	24	0.414539	-0.0527221	-0.974474	Q16719	Kynureninase OS=Homo sapiens GN=KYNU PE=1 SV=1
3.04088	3.08312	2.96132	3.03621	3.0994	3.09825	3.16197	3.06498	3.03173	FALSE	Human	IsMasterProtein			NaN	0	71	36	153	31	75.5	5.83	662	36	0.526727	0.0495125	1.19712	P20591	Interferon-induced GTP-binding protein Mx1 OS=Homo sapiens GN=MX1 PE=1 SV=4
2.71669	2.7232	2.74827	2.71908	2.67489	2.73575	2.70346	2.66743	2.67132	FALSE	Human	IsMasterProtein			NaN	0	48	37	121	37	104.9	6.87	939	37	0.401388	-0.0194829	-0.947941	O60716-3	Isoform 1AC of Catenin delta-1 OS=Homo sapiens GN=CTNND1
2.4182	2.4299	2.45718	2.31902	2.46829	2.38934	2.40856	2.49358	2.47648	FALSE	Human	IsMasterProtein			NaN	0	53	26	205	24	86.4	6.89	767	26	0.407675	-0.0428791	-0.960639	Q15437	Protein transport protein Sec23B OS=Homo sapiens GN=SEC23B PE=1 SV=2
3.59849	3.58629	3.56724	3.41607	3.58185	3.50807	3.52232	3.60719	3.56823	FALSE	Human	IsMasterProtein			NaN	0	61	34	192	34	66.1	6.84	589	34	0.774199	-0.082011	-1.68033	Q9NSD9	Phenylalanine--tRNA ligase beta subunit OS=Homo sapiens GN=FARSB PE=1 SV=3
3.26668	3.24782	3.2664	3.32711	3.23665	3.30942	3.28712	3.1895	3.22422	FALSE	Human	IsMasterProtein			NaN	0	64	20	273	20	48.1	8.16	452	20	0.469363	0.0307574	1.08398	P18754-2	Isoform 2 of Regulator of chromosome condensation OS=Homo sapiens GN=RCC1
2.60579	2.6329	2.61306	2.50261	2.6727	2.59306	2.58481	2.69888	2.67726	FALSE	Human	IsMasterProtein			NaN	0	44	47	101	46	138.5	6.54	1258	47	0.217141	-0.027792	-0.558095	O15357	Phosphatidylinositol 3,4,5-trisphosphate 5-phosphatase 2 OS=Homo sapiens GN=INPPL1 PE=1 SV=2
-5.49187	-5.39891	-5.45859	-5.38069	-5.61162	-5.55396	-5.50631	-5.74379	-5.42059	FALSE	Human	IsMasterProtein			NaN	0	50	25	152	1	57.5	7.71	525	25	0.368286	-0.065632	-0.880596	Q9HCC0-2	Isoform 2 of Methylcrotonoyl-CoA carboxylase beta chain, mitochondrial OS=Homo sapiens GN=MCCC2
2.53805	2.58901	2.54276	2.51026	2.57179	2.55038	2.5206	2.57923	2.5983	FALSE	Human	IsMasterProtein			NaN	0	41	32	103	6	114.1	6.33	1048	32	0.197389	-0.0124652	-0.513346	P57737-3	Isoform 3 of Coronin-7 OS=Homo sapiens GN=CORO7
3.56879	3.53793	3.58273	3.66699	3.38358	3.60383	3.597	3.39734	3.45859	FALSE	Human	IsMasterProtein			NaN	0	65	29	173	29	50.2	5.12	420	29	0.0459718	-0.0116837	-0.134429	A0A087WSV8	Nucleobindin 2, isoform CRA_b OS=Homo sapiens GN=NUCB2 PE=4 SV=1
2.44973	2.44676	2.42879	2.38716	2.46695	2.46881	2.43889	2.46745	2.50601	FALSE	Human	IsMasterProtein			NaN	0	37	46	105	44	147.7	5.69	1272	46	0.00935157	-0.000786781	-0.0284082	Q9HAU5	Regulator of nonsense transcripts 2 OS=Homo sapiens GN=UPF2 PE=1 SV=1
3.66471	3.66614	3.62687	3.51399	3.6853	3.61995	3.6459	3.72471	3.67552	FALSE	Human	IsMasterProtein			NaN	0	64	29	168	29	46.9	8.06	416	29	0.37561	-0.0461616	-0.895571	J3KQ32	Obg-like ATPase 1 OS=Homo sapiens GN=OLA1 PE=1 SV=1
2.79229	2.82353	2.77761	2.66481	2.87954	2.77076	2.7924	2.89156	2.8928	FALSE	Human	IsMasterProtein			NaN	0	43	37	127	37	117.9	6.14	1052	37	0.153733	-0.0261021	-0.411372	A0AVT1	Ubiquitin-like modifier-activating enzyme 6 OS=Homo sapiens GN=UBA6 PE=1 SV=1
2.95165	2.94697	2.92778	2.74916	3.04691	2.9239	2.92496	3.07475	3.11236	FALSE	Human	IsMasterProtein			NaN	0	44	32	126	32	69.7	5.67	616	32	0.152839	-0.0354775	-0.409234	E7EX17	Eukaryotic translation initiation factor 4B OS=Homo sapiens GN=EIF4B PE=1 SV=1
1.94875	1.98515	1.95917	1.92349	1.9775	1.9599	1.98449	1.9812	1.97281	FALSE	Human	IsMasterProtein			NaN	0	27	46	75	46	220.1	7.3	1918	46	0.216944	-0.0107284	-0.557653	Q9P2E3	NFX1-type zinc finger-containing protein 1 OS=Homo sapiens GN=ZNFX1 PE=1 SV=2
2.94789	2.89787	2.91762	3.08703	2.84583	2.96378	2.95307	2.82554	2.87318	FALSE	Human	IsMasterProtein			NaN	0	32	44	96	44	163.7	5.01	1441	44	0.247016	0.0444171	0.624389	Q96T23	Remodeling and spacing factor 1 OS=Homo sapiens GN=RSF1 PE=1 SV=2
2.84724	2.82811	2.84603	2.78258	2.88679	2.81951	2.81139	2.90494	2.89474	FALSE	Human	IsMasterProtein			NaN	0	48	39	115	39	113.6	8.82	1003	39	0.127608	-0.0108311	-0.347968	Q9HCE1	Putative helicase MOV-10 OS=Homo sapiens GN=MOV10 PE=1 SV=2
2.05569	2.10071	2.07648	1.99402	2.1403	2.05801	2.05299	2.15906	2.12931	FALSE	Human	IsMasterProtein			NaN	0	20	48	78	35	330.9	5.95	2961	48	0.110434	-0.0135159	-0.30515	O43149	Zinc finger ZZ-type and EF-hand domain-containing protein 1 OS=Homo sapiens GN=ZZEF1 PE=1 SV=6
2.24537	2.25823	2.26756	2.17171	2.28858	2.24842	2.22933	2.28977	2.26963	FALSE	Human	IsMasterProtein			NaN	0	43	43	77	43	129.5	8.37	1162	43	0.234462	-0.0208135	-0.596723	Q9UNY4	Transcription termination factor 2 OS=Homo sapiens GN=TTF2 PE=1 SV=2
4.60006	4.61592	4.57942	4.48177	4.676	4.61795	4.59966	4.67588	4.70004	FALSE	Human	IsMasterProtein			NaN	0	73	16	563	12	28.8	7.18	254	16	0.0380446	-0.0065616	-0.112124	P18669	Phosphoglycerate mutase 1 OS=Homo sapiens GN=PGAM1 PE=1 SV=2
3.34029	3.36704	3.30509	3.2168	3.36194	3.28997	3.32274	3.35879	3.38024	FALSE	Human	IsMasterProtein			NaN	0	75	24	180	24	49.9	4.82	461	24	0.452779	-0.0479031	-1.05102	P13489	Ribonuclease inhibitor OS=Homo sapiens GN=RNH1 PE=1 SV=2
-5.36715	-5.69917	-5.47416	-5.32978	-5.47236	-5.24186	-5.23888	-5.64725	-5.41153	FALSE	Human	IsMasterProtein			NaN	0	34	37	102	1	112.6	8.69	1068	37	0.627799	0.165496	1.39455	H3BUF6	Ataxin-2-like protein OS=Homo sapiens GN=ATXN2L PE=1 SV=1
4.10526	4.06132	4.0522	4.05761	4.02401	4.06368	4.03583	3.94938	3.97397	FALSE	Human	IsMasterProtein			NaN	0	61	22	356	18	59.6	9.16	557	22	0.525339	-0.0244923	-1.1944	P26599-3	Isoform 3 of Polypyrimidine tract-binding protein 1 OS=Homo sapiens GN=PTBP1
5.05116	5.12771	5.00301	4.89568	5.08532	5.03237	5.04631	5.08786	5.0988	FALSE	Human	IsMasterProtein			NaN	0	79	20	550	20	30.8	5.92	286	20	0.346817	-0.0561719	-0.836433	P60174	Triosephosphate isomerase OS=Homo sapiens GN=TPI1 PE=1 SV=3
1.78871	1.80897	1.83789	1.87441	1.76455	1.8529	1.83228	1.7564	1.78002	FALSE	Human	IsMasterProtein			NaN	0	31	52	84	42	213.5	7.2	1848	52	0.197656	0.0187676	0.513955	Q9ULV0	Unconventional myosin-Vb OS=Homo sapiens GN=MYO5B PE=1 SV=3
-2.09868	-2.03593	-2.08116	-2.15488	-2.08858	-2.04598	-2.07475	-2.03927	-2.09016	FALSE	Human	IsMasterProtein			NaN	0	72	31	156	2	55.6	9.54	502	31	0.266826	-0.024557	-0.667532	O95793-3	Isoform 3 of Double-stranded RNA-binding protein Staufen homolog 1 OS=Homo sapiens GN=STAU1
-3.17405	-3.08491	-3.0308	-3.00822	-3.18901	-3.01445	-3.17713	-3.16459	-3.13196	FALSE	Human	IsMasterProtein			NaN	0	93	23	2330	1	19.6	9.88	177	23	0.132107	0.0260259	0.359029	F8VRG4	Keratin, type II cytoskeletal 8 (Fragment) OS=Homo sapiens GN=KRT8 PE=1 SV=1
3.37328	3.36065	3.33933	3.23654	3.40223	3.30524	3.33391	3.35297	3.3587	FALSE	Human	IsMasterProtein			NaN	0	46	33	183	33	109.9	5.39	962	33	0.367009	-0.0430858	-0.877981	O43592	Exportin-T OS=Homo sapiens GN=XPOT PE=1 SV=2
4.19982	4.12625	4.18704	4.12669	4.26302	4.16723	4.19851	4.22369	4.23079	FALSE	Human	IsMasterProtein			NaN	0	45	30	297	2	83.2	8.4	726	30	0.11441	0.0146081	0.31515	A0A087X0V5	2'-5'-oligoadenylate synthase 2 OS=Homo sapiens GN=OAS2 PE=1 SV=1
3.4567	3.38694	3.42389	3.51489	3.35425	3.43633	3.44063	3.30798	3.3335	FALSE	Human	IsMasterProtein			NaN	0	51	34	160	34	83.4	7.01	751	34	0.0889457	0.0126474	0.250133	Q96RP9	Elongation factor G, mitochondrial OS=Homo sapiens GN=GFM1 PE=1 SV=2
4.19822	4.20113	4.19753	4.08669	4.1792	4.14417	4.14376	4.18957	4.16777	FALSE	Human	IsMasterProtein			NaN	0	68	22	283	19	47.3	5.88	418	22	1.08485	-0.0622735	-2.30756	P61158	Actin-related protein 3 OS=Homo sapiens GN=ACTR3 PE=1 SV=3
3.3896	3.341	3.35814	3.48124	3.31509	3.40457	3.39463	3.27368	3.3058	FALSE	Human	IsMasterProtein			NaN	0	40	30	166	30	88.3	8.65	773	30	0.303859	0.0373902	0.74668	P50416	Carnitine O-palmitoyltransferase 1, liver isoform OS=Homo sapiens GN=CPT1A PE=1 SV=2
-3.91521	-3.80377	-3.80826	-3.85116	-3.73996	-3.80958	-3.76308	-3.82503	-3.65718	FALSE	Human	IsMasterProtein			NaN	0	49	32	135	1	88	6.3	770	32	0.360587	0.0421795	0.864807	P40763	Signal transducer and activator of transcription 3 OS=Homo sapiens GN=STAT3 PE=1 SV=2
1.9167	1.94652	1.94995	1.84142	1.96877	1.9319	1.90335	2.09005	2.05554	FALSE	Human	IsMasterProtein			NaN	0	22	46	65	45	270.5	4.81	2468	46	0.237371	-0.0236926	-0.603159	P46821	Microtubule-associated protein 1B OS=Homo sapiens GN=MAP1B PE=1 SV=2
2.227	2.1552	2.18519	2.34242	2.14881	2.24316	2.23503	2.12796	2.14565	FALSE	Human	IsMasterProtein			NaN	0	56	22	199	5	50.6	9.38	454	22	0.394099	0.0556647	0.933184	P42167	Lamina-associated polypeptide 2, isoforms beta/gamma OS=Homo sapiens GN=TMPO PE=1 SV=2
-2.52197	-2.33141	-2.48733	-2.47362	-2.55725	-2.42647	-2.38601	-2.42543	-2.49294	FALSE	Human	IsMasterProtein			NaN	0	12	29	252	2	234.1	5.8	2029	29	0.216009	-0.0388776	-0.555553	B1PS43	Myosin heavy chain 11 smooth muscle isoform OS=Homo sapiens GN=MYH11 PE=1 SV=1
4.89943	4.90982	4.86238	4.73639	4.96958	4.86112	4.8781	4.98678	4.98693	FALSE	Human	IsMasterProtein			NaN	0	71	23	362	18	28.7	6.02	249	23	0.194116	-0.0348482	-0.505852	Q06323	Proteasome activator complex subunit 1 OS=Homo sapiens GN=PSME1 PE=1 SV=1
3.36685	3.3475	3.27295	3.15889	3.29724	3.27333	3.27503	3.28004	3.26729	FALSE	Human	IsMasterProtein			NaN	0	61	27	218	1	70.9	7.39	649	27	0.769988	-0.085948	-1.67206	Q16881	Thioredoxin reductase 1, cytoplasmic OS=Homo sapiens GN=TXNRD1 PE=1 SV=3
2.23572	2.2559	2.21797	2.1367	2.29658	2.23024	2.24548	2.31817	2.31737	FALSE	Human	IsMasterProtein			NaN	0	44	43	89	43	138.3	6.32	1249	43	0.117223	-0.0153532	-0.322191	P29144	Tripeptidyl-peptidase 2 OS=Homo sapiens GN=TPP2 PE=1 SV=4
2.81787	2.7657	2.82024	2.86123	2.84429	2.85405	2.82165	2.81634	2.81859	FALSE	Human	IsMasterProtein	+	T24_Con	NaN	0	37	35	130	34	131.4	6.4	1212	35	1.31675	0.0519199	2.81192	P55011	Solute carrier family 12 member 2 OS=Homo sapiens GN=SLC12A2 PE=1 SV=1
-4.6441	-4.66476	-4.72324	-4.58179	-4.7292	-4.62167	-4.36491	-4.78456	-4.76615	FALSE	Human	IsMasterProtein			NaN	0	61	27	217	1	71.1	7.53	651	27	0.264724	0.0331454	0.662982	A0A087WSY9	Thioredoxin reductase 1, cytoplasmic OS=Homo sapiens GN=TXNRD1 PE=4 SV=1
2.5952	2.56341	2.56633	2.61515	2.55112	2.58126	2.57837	2.55687	2.53065	FALSE	Human	IsMasterProtein			NaN	0	43	40	99	39	133.8	6.87	1174	40	0.131266	0.00752997	0.356967	P30876	DNA-directed RNA polymerase II subunit RPB2 OS=Homo sapiens GN=POLR2B PE=1 SV=1
3.89791	3.82089	3.86425	3.94109	3.7303	3.85409	3.83915	3.74521	3.74721	FALSE	Human	IsMasterProtein			NaN	0	49	40	154	3	89.4	5.81	764	40	0.10632	-0.0191859	-0.294745	P17480	Nucleolar transcription factor 1 OS=Homo sapiens GN=UBTF PE=1 SV=1
3.24172	3.20387	3.20909	3.18354	3.28614	3.20567	3.21722	3.29254	3.2624	FALSE	Human	IsMasterProtein			NaN	0	42	30	127	30	92.2	7.64	819	30	0.0724372	0.00689117	0.206652	Q8IXQ6-2	Isoform 2 of Poly [ADP-ribose] polymerase 9 OS=Homo sapiens GN=PARP9
4.06813	4.0739	4.03199	3.93997	4.1151	4.05034	4.07424	4.11778	4.14452	FALSE	Human	IsMasterProtein			NaN	0	85	25	259	24	32.6	5.86	289	25	0.162991	-0.0228743	-0.433386	Q15181	Inorganic pyrophosphatase OS=Homo sapiens GN=PPA1 PE=1 SV=2
1.93247	1.94785	1.96361	1.84391	1.99429	1.92272	1.92085	2.02385	2.01471	FALSE	Human	IsMasterProtein			NaN	0	31	47	202	33	177.2	5.39	1591	47	0.246763	-0.0276658	-0.623835	O43432-3	Isoform 3 of Eukaryotic translation initiation factor 4 gamma 3 OS=Homo sapiens GN=EIF4G3
2.70272	2.69745	2.68173	2.8119	2.63335	2.72578	2.72428	2.57262	2.62928	FALSE	Human	IsMasterProtein			NaN	0	47	35	123	35	106.3	5.43	925	35	0.223372	0.0297104	0.572055	P57740	Nuclear pore complex protein Nup107 OS=Homo sapiens GN=NUP107 PE=1 SV=1
3.0224	3.03612	3.01139	2.99923	3.28356	3.07461	3.06584	3.23991	3.249	FALSE	Human	IsMasterProtein			NaN	0	59	38	153	37	77.5	7.75	676	38	0.488999	0.0958273	1.12285	Q05655	Protein kinase C delta type OS=Homo sapiens GN=PRKCD PE=1 SV=2
3.81055	3.76827	3.77516	3.68725	3.79932	3.74132	3.753	3.78321	3.7901	FALSE	Human	IsMasterProtein			NaN	0	59	26	238	26	52.9	7.65	456	26	0.530306	-0.0420356	-1.20415	O00232	26S proteasome non-ATPase regulatory subunit 12 OS=Homo sapiens GN=PSMD12 PE=1 SV=3
3.54328	3.49579	3.53663	3.58559	3.45006	3.56967	3.54663	3.45471	3.4703	FALSE	Human	IsMasterProtein			NaN	0	33	33	153	2	108.7	7.56	957	33	0.076748	0.00987498	0.218115	O75400	Pre-mRNA-processing factor 40 homolog A OS=Homo sapiens GN=PRPF40A PE=1 SV=2
1.86426	1.83345	1.86649	1.83293	1.92013	1.87586	1.85107	1.9403	1.92637	FALSE	Human	IsMasterProtein			NaN	0	20	43	72	35	290.3	6.47	2581	43	0.324046	0.0215741	0.789106	Q9HCK8	Chromodomain-helicase-DNA-binding protein 8 OS=Homo sapiens GN=CHD8 PE=1 SV=5
3.5779	3.51768	3.546	3.71239	3.50045	3.59585	3.60714	3.45583	3.4673	FALSE	Human	IsMasterProtein			NaN	0	64	37	157	13	66.2	9.25	586	37	0.365297	0.0557066	0.874473	Q9NVI7-2	Isoform 2 of ATPase family AAA domain-containing protein 3A OS=Homo sapiens GN=ATAD3A
3.49569	3.43583	3.4804	3.61311	3.41544	3.48377	3.51071	3.38175	3.42819	FALSE	Human	IsMasterProtein			NaN	0	53	31	154	31	68.7	7.96	621	31	0.214224	0.0334663	0.551537	Q9H845	Acyl-CoA dehydrogenase family member 9, mitochondrial OS=Homo sapiens GN=ACAD9 PE=1 SV=1
-1.67819	-1.71055	-1.58949	-1.64174	-1.64311	-1.59066	-1.53443	-1.62772	-1.60196	FALSE	Human	IsMasterProtein			NaN	0	31	32	158	1	106.8	7.43	939	32	0.355408	0.0342448	0.854155	O75400-3	Isoform 3 of Pre-mRNA-processing factor 40 homolog A OS=Homo sapiens GN=PRPF40A
2.46363	2.36952	2.41251	2.54142	2.32713	2.48707	2.44728	2.34344	2.32011	FALSE	Human	IsMasterProtein			NaN	0	54	30	68	4	82.8	7.31	736	30	0.202418	0.0366481	0.524815	Q6PJT7	Zinc finger CCCH domain-containing protein 14 OS=Homo sapiens GN=ZC3H14 PE=1 SV=1
-3.01307	-2.84551	-3.04344	-3.07105	-2.94335	-2.98634	-3.05802	-3.07941	-2.95064	FALSE	Human	IsMasterProtein			NaN	0	86	20	505	1	28.5	4.92	257	20	0.172835	-0.0329058	-0.456552	P29692-3	Isoform 3 of Elongation factor 1-delta OS=Homo sapiens GN=EEF1D
2.28034	2.18337	2.24638	2.30475	2.18799	2.22947	2.2359	2.20608	2.21206	FALSE	Human	IsMasterProtein			NaN	0	40	42	88	42	154.8	6.34	1377	42	0.0306117	0.00403945	0.0909019	Q9UBW7	Zinc finger MYM-type protein 2 OS=Homo sapiens GN=ZMYM2 PE=1 SV=1
-4.92898	-4.99335	-4.91143	-4.83401	-4.99794	-4.79399	-5.06105	-4.80958	-5.05096	FALSE	Human	IsMasterProtein			NaN	0	93	18	261	1	29.8	5.11	281	18	0.442823	0.0692711	1.03117	H0Y5C6	Filamin-A (Fragment) OS=Homo sapiens GN=FLNA PE=1 SV=1
2.55027	2.50106	2.54665	2.56731	2.39917	2.54162	2.51713	2.40845	2.42066	FALSE	Human	IsMasterProtein			NaN	0	28	42	103	42	205	6.24	1838	42	0.212789	-0.0299585	-0.548303	O15031	Plexin-B2 OS=Homo sapiens GN=PLXNB2 PE=1 SV=3
-6.68066	-6.82651	-6.55742	-6.70678	-6.81445	-6.49252	-6.58431	-7.21482	-7.0541	FALSE	Human	IsMasterProtein			NaN	0	14	22	408	1	186.9	5.85	1640	22	0.0473861	0.0169477	0.138374	P53675	Clathrin heavy chain 2 OS=Homo sapiens GN=CLTCL1 PE=1 SV=2
3.96514	3.95188	3.91645	3.80191	3.94949	3.91223	3.94582	3.92991	3.93529	FALSE	Human	IsMasterProtein			NaN	0	60	25	277	20	53.1	6.23	471	25	0.535299	-0.0566101	-1.21394	P23381	Tryptophan--tRNA ligase, cytoplasmic OS=Homo sapiens GN=WARS PE=1 SV=2
3.12669	3.12264	3.11451	2.99107	3.13321	3.08745	3.08811	3.14599	3.11267	FALSE	Human	IsMasterProtein			NaN	0	52	30	142	30	72.6	6.29	637	30	0.531232	-0.0507016	-1.20596	O14744	Protein arginine N-methyltransferase 5 OS=Homo sapiens GN=PRMT5 PE=1 SV=4
3.75714	3.68059	3.70549	3.76174	3.61736	3.72272	3.71987	3.54599	3.58737	FALSE	Human	IsMasterProtein			NaN	0	66	24	234	23	54.4	5.68	468	24	0.101928	-0.0137985	-0.283573	Q96HE7	ERO1-like protein alpha OS=Homo sapiens GN=ERO1L PE=1 SV=2
4.24338	4.20039	4.18603	4.08344	4.23353	4.19809	4.17899	4.23099	4.22247	FALSE	Human	IsMasterProtein			NaN	0	54	33	253	2	72.3	9.35	660	33	0.324108	-0.0382444	-0.789234	Q13310-3	Isoform 3 of Polyadenylate-binding protein 4 OS=Homo sapiens GN=PABPC4
2.60344	2.60046	2.59838	2.49397	2.69811	2.59998	2.61709	2.69384	2.68569	FALSE	Human	IsMasterProtein			NaN	0	49	32	133	1	87.9	6.3	769	32	0.0192195	-0.00340557	-0.0577596	P40763-2	Isoform Del-701 of Signal transducer and activator of transcription 3 OS=Homo sapiens GN=STAT3
-2.48189	-2.47009	-2.47873	-2.32598	-2.67465	-2.52218	-2.41826	-2.68954	-2.75567	FALSE	Human	IsMasterProtein			NaN	0	48	39	116	1	98.6	10.02	882	39	0.109994	-0.030701	-0.304039	Q8TDD1-2	Isoform 2 of ATP-dependent RNA helicase DDX54 OS=Homo sapiens GN=DDX54
-5.14625	-5.09062	-5.17302	-5.08741	-4.83001	-4.35228	-5.36491	-5.20306	-5.23068	FALSE	Human	IsMasterProtein			NaN	0	45	29	295	1	78.7	8.02	687	29	0.811474	0.380066	1.75365	P29728-2	Isoform p69 of 2'-5'-oligoadenylate synthase 2 OS=Homo sapiens GN=OAS2
3.18655	3.22126	3.15946	3.06513	3.23459	3.15355	3.18073	3.26664	3.26048	FALSE	Human	IsMasterProtein			NaN	0	52	28	154	28	69.2	6.18	611	28	0.295674	-0.0379976	-0.729342	P09960	Leukotriene A-4 hydrolase OS=Homo sapiens GN=LTA4H PE=1 SV=2
2.84182	2.7907	2.8342	2.91572	2.71916	2.85901	2.84799	2.72621	2.73688	FALSE	Human	IsMasterProtein			NaN	0	58	35	139	5	75.5	4.87	667	35	0.0514338	0.00905768	0.149609	Q13438	Protein OS-9 OS=Homo sapiens GN=OS9 PE=1 SV=1
2.97351	2.91191	2.95517	3.05042	2.88187	2.9973	2.97721	2.8772	2.89008	FALSE	Human	IsMasterProtein			NaN	0	51	34	136	34	79.4	8.88	705	34	0.217898	0.0296676	0.559795	O15226-2	Isoform 2 of NF-kappa-B-repressing factor OS=Homo sapiens GN=NKRF
3.08576	3.06262	3.05789	3.0102	3.12139	3.09034	3.05329	3.14898	3.1396	FALSE	Human	IsMasterProtein			NaN	0	71	31	154	2	54.7	9.51	494	31	0.0524615	0.00521771	0.152449	Q5JW30	Double-stranded RNA-binding protein Staufen homolog 1 OS=Homo sapiens GN=STAU1 PE=1 SV=1
2.61825	2.63083	2.61646	2.52427	2.63019	2.58234	2.56705	2.68573	2.65184	FALSE	Human	IsMasterProtein			NaN	0	32	42	86	42	155.1	8.09	1369	42	0.623526	-0.0429111	-1.38623	Q7Z478	ATP-dependent RNA helicase DHX29 OS=Homo sapiens GN=DHX29 PE=1 SV=2
4.40466	4.45343	4.38742	4.2968	4.61951	4.43657	4.43179	4.61717	4.63257	FALSE	Human	IsMasterProtein			NaN	0	56	20	338	19	36.8	6.99	338	20	0.138539	0.0357885	0.374737	P09467	Fructose-1,6-bisphosphatase 1 OS=Homo sapiens GN=FBP1 PE=1 SV=5
3.21769	3.16242	3.17921	3.23801	3.1086	3.2017	3.16736	3.08546	3.12392	FALSE	Human	IsMasterProtein			NaN	0	35	38	112	38	132.7	5.76	1150	38	0.0294901	-0.00367037	-0.0876724	Q8IX12	Cell division cycle and apoptosis regulator protein 1 OS=Homo sapiens GN=CCAR1 PE=1 SV=2
2.90592	2.93379	2.93969	2.81971	3.04182	2.92338	2.90566	3.04941	3.04767	FALSE	Human	IsMasterProtein			NaN	0	75	30	152	23	61.1	6.76	541	30	0.00929858	0.0018363	0.028249	Q9H223	EH domain-containing protein 4 OS=Homo sapiens GN=EHD4 PE=1 SV=1
2.94294	2.95108	2.96095	2.85716	2.95811	2.93025	2.92798	2.98337	2.97958	FALSE	Human	IsMasterProtein			NaN	0	43	39	121	38	110.4	6.49	974	39	0.525205	-0.0364782	-1.19414	Q96A65	Exocyst complex component 4 OS=Homo sapiens GN=EXOC4 PE=1 SV=1
2.71471	2.6321	2.67517	2.77017	2.58215	2.70345	2.68637	2.53403	2.57006	FALSE	Human	IsMasterProtein			NaN	0	57	30	124	30	83.6	6.19	746	30	0.065391	0.0112611	0.187741	Q14137	Ribosome biogenesis protein BOP1 OS=Homo sapiens GN=BOP1 PE=1 SV=2
-5.00381	-5.24331	-4.9072	-5.03892	-5.06993	-4.98098	-5.03462	-5.19482	-5.03694	FALSE	Human	IsMasterProtein			NaN	0	55	32	251	1	70.7	9.26	644	32	0.0730078	0.0214938	0.208173	Q13310	Polyadenylate-binding protein 4 OS=Homo sapiens GN=PABPC4 PE=1 SV=1
2.26707	2.2111	2.25239	2.30402	2.17849	2.25244	2.25029	2.13995	2.18339	FALSE	Human	IsMasterProtein			NaN	0	21	40	78	40	244.1	6.13	2190	40	0.0120733	0.00146619	0.036566	Q8N201	Integrator complex subunit 1 OS=Homo sapiens GN=INTS1 PE=1 SV=2
4.20772	4.16547	4.19767	4.2512	4.17006	4.23852	4.1969	4.12926	4.18026	FALSE	Human	IsMasterProtein			NaN	0	60	20	388	12	40.9	6.99	365	20	0.452057	0.0296424	1.04959	P01892	HLA class I histocompatibility antigen, A-2 alpha chain OS=Homo sapiens GN=HLA-A PE=1 SV=1
5.51573	5.49758	5.48532	5.59207	5.38065	5.52578	5.51963	5.34774	5.38004	FALSE	Human	IsMasterProtein			NaN	0	68	20	557	20	35.5	8.68	338	20	0.000230788	-4.46637e-05	-0.000708357	P40926	Malate dehydrogenase, mitochondrial OS=Homo sapiens GN=MDH2 PE=1 SV=3
4.76161	4.78936	4.7105	4.60313	4.79869	4.71896	4.74674	4.79021	4.8222	FALSE	Human	IsMasterProtein			NaN	0	62	23	390	23	39.8	8.43	361	23	0.312647	-0.0468992	-0.765206	P00338-3	Isoform 3 of L-lactate dehydrogenase A chain OS=Homo sapiens GN=LDHA
2.63606	2.64103	2.61131	2.4887	2.64818	2.5554	2.5739	2.67462	2.6206	FALSE	Human	IsMasterProtein			NaN	0	57	26	106	26	64.9	8.87	585	26	0.623698	-0.0653735	-1.38656	Q9BY44	Eukaryotic translation initiation factor 2A OS=Homo sapiens GN=EIF2A PE=1 SV=3
2.51611	2.522	2.47993	2.37607	2.57071	2.46968	2.49818	2.60141	2.54909	FALSE	Human	IsMasterProtein			NaN	0	43	29	115	26	93.2	7.97	851	29	0.229934	-0.0338634	-0.586677	P08237-3	Isoform 3 of ATP-dependent 6-phosphofructokinase, muscle type OS=Homo sapiens GN=PFKM
-4.46901	-4.65567	-4.56349	-4.62541	-4.51233	-4.52671	-4.65026	-4.49498	-4.49251	FALSE	Human	IsMasterProtein			NaN	0	29	40	72	1	166.8	5.64	1505	40	0.0416958	0.00790342	0.122439	H0YAC6	Lipopolysaccharide-responsive and beige-like anchor protein (Fragment) OS=Homo sapiens GN=LRBA PE=1 SV=1
3.30877	3.30296	3.31129	3.23033	3.2871	3.26481	3.27951	3.29924	3.28167	FALSE	Human	IsMasterProtein	+	T24_Con	NaN	0	66	31	185	31	68.3	5.52	617	31	1.31596	-0.0469215	-2.81014	P38606	V-type proton ATPase catalytic subunit A OS=Homo sapiens GN=ATP6V1A PE=1 SV=2
2.55142	2.48932	2.5033	2.6196	2.42811	2.57915	2.51197	2.39021	2.3912	FALSE	Human	IsMasterProtein			NaN	0	64	14	158	14	47.7	5.22	440	14	0.170423	0.027609	0.450899	Q13501	Sequestosome-1 OS=Homo sapiens GN=SQSTM1 PE=1 SV=1
-1.96034	-1.91791	-1.95594	-1.8834	-2.07395	-1.95898	-1.87665	-2.07874	-2.06979	FALSE	Human	IsMasterProtein			NaN	0	75	19	970	1	29.4	4.61	265	19	0.182995	-0.0273777	-0.480219	P06748-2	Isoform 2 of Nucleophosmin OS=Homo sapiens GN=NPM1
2.77429	2.80105	2.79218	2.65957	2.77716	2.74869	2.73425	2.80958	2.78331	FALSE	Human	IsMasterProtein			NaN	0	51	31	113	27	70.2	5.41	629	31	0.770443	-0.060701	-1.67296	Q14651	Plastin-1 OS=Homo sapiens GN=PLS1 PE=1 SV=2
-2.54204	-2.56385	-2.55676	-2.47744	-2.53322	-2.60611	-2.56055	-2.67246	-2.68114	FALSE	Human	IsMasterProtein			NaN	0	48	38	149	1	87.4	9.89	745	38	0.150884	0.0152926	0.40455	E9PKP7	Nucleolar transcription factor 1 OS=Homo sapiens GN=UBTF PE=1 SV=1
3.04401	3.0125	3.02358	3.07891	3.00078	3.06249	3.05768	2.93324	2.96082	FALSE	Human	IsMasterProtein			NaN	0	42	31	187	31	107.8	6.28	948	31	0.334607	0.0206938	0.811122	Q9NZ08-2	Isoform 2 of Endoplasmic reticulum aminopeptidase 1 OS=Homo sapiens GN=ERAP1
4.98823	4.96727	4.97346	5.13836	4.90479	5.0222	5.0275	4.87076	4.92463	FALSE	Human	IsMasterProtein			NaN	0	47	24	613	19	39.6	9.01	378	24	0.268622	0.0454642	0.671415	P51991	Heterogeneous nuclear ribonucleoprotein A3 OS=Homo sapiens GN=HNRNPA3 PE=1 SV=2
3.31141	3.24764	3.27569	3.30932	3.21689	3.26884	3.26595	3.2116	3.20332	FALSE	Human	IsMasterProtein			NaN	0	57	35	131	29	75	9.66	668	35	0.151966	-0.0132316	-0.407143	O94776	Metastasis-associated protein MTA2 OS=Homo sapiens GN=MTA2 PE=1 SV=1
4.56404	4.54516	4.59081	4.62888	4.54933	4.60519	4.58266	4.54173	4.59753	FALSE	Human	IsMasterProtein			NaN	0	57	20	806	10	49.2	6.3	449	20	0.4412	0.0277991	1.02793	P55795	Heterogeneous nuclear ribonucleoprotein H2 OS=Homo sapiens GN=HNRNPH2 PE=1 SV=1
2.07127	2.12465	2.08701	2.02489	2.07224	2.08713	2.03556	2.06652	2.07873	FALSE	Human	IsMasterProtein			NaN	0	28	39	76	38	207.7	6.39	1834	39	0.599567	-0.032889	-1.33954	P55196-5	Isoform 5 of Afadin OS=Homo sapiens GN=MLLT4
3.02188	2.93869	2.97708	3.10801	2.88736	3.04246	3.01521	2.90259	2.9002	FALSE	Human	IsMasterProtein			NaN	0	44	36	113	35	81.6	7.14	717	36	0.1825	0.03339	0.479071	Q9H307	Pinin OS=Homo sapiens GN=PNN PE=1 SV=4
4.91987	4.90251	4.89062	4.71045	4.95701	4.8288	4.83917	4.97583	4.99021	FALSE	Human	IsMasterProtein			NaN	0	81	22	647	22	35.1	7.69	317	22	0.43107	-0.0722473	-1.00767	P63244	Guanine nucleotide-binding protein subunit beta-2-like 1 OS=Homo sapiens GN=GNB2L1 PE=1 SV=3
3.97263	3.92345	3.9331	3.83752	3.9499	3.9164	3.91445	3.94586	3.96538	FALSE	Human	IsMasterProtein			NaN	0	61	28	311	28	45.5	5.62	389	28	0.499322	-0.0417848	-1.14322	Q15008	26S proteasome non-ATPase regulatory subunit 6 OS=Homo sapiens GN=PSMD6 PE=1 SV=1
-0.504762	-0.479811	-0.557622	-0.477854	-0.601478	-0.464647	-0.509301	-0.537103	-0.558986	FALSE	Human	IsMasterProtein			NaN	0	63	23	196	1	54.6	7.75	509	23	0.00394831	-0.000594248	-0.0120672	H0YM31	Phosphoenolpyruvate carboxykinase [GTP], mitochondrial OS=Homo sapiens GN=PCK2 PE=1 SV=2
2.50449	2.44285	2.45999	2.47295	2.43826	2.43755	2.4688	2.40652	2.41926	FALSE	Human	IsMasterProtein			NaN	0	55	40	95	40	91.9	6.65	822	40	0.376221	-0.0195244	-0.896819	Q9UKN8	General transcription factor 3C polypeptide 4 OS=Homo sapiens GN=GTF3C4 PE=1 SV=2
2.59537	2.54582	2.55888	2.6271	2.52652	2.58653	2.58108	2.51579	2.51487	FALSE	Human	IsMasterProtein			NaN	0	35	36	103	36	141.1	6.13	1274	36	0.152189	0.0133561	0.407677	Q92797	Symplekin OS=Homo sapiens GN=SYMPK PE=1 SV=2
2.64494	2.61019	2.62542	2.76531	2.52087	2.68965	2.67382	2.51447	2.52803	FALSE	Human	IsMasterProtein			NaN	0	48	39	113	1	98.5	10.02	881	39	0.163824	0.031757	0.435354	Q8TDD1	ATP-dependent RNA helicase DDX54 OS=Homo sapiens GN=DDX54 PE=1 SV=2
3.09603	3.06736	3.0831	3.20519	3.0252	3.12415	3.1218	2.98693	2.99857	FALSE	Human	IsMasterProtein			NaN	0	48	30	183	30	83.3	6.61	732	30	0.274224	0.036019	0.683493	P48449	Lanosterol synthase OS=Homo sapiens GN=LSS PE=1 SV=1
2.85375	2.83965	2.8061	2.69089	2.87665	2.79115	2.79372	2.90425	2.90231	FALSE	Human	IsMasterProtein			NaN	0	48	41	101	2	112.3	5.22	981	41	0.351246	-0.0469381	-0.845577	Q9Y4E8	Ubiquitin carboxyl-terminal hydrolase 15 OS=Homo sapiens GN=USP15 PE=1 SV=3
2.40134	2.38511	2.35984	2.45813	2.33559	2.39067	2.38317	2.3095	2.29744	FALSE	Human	IsMasterProtein			NaN	0	41	35	89	33	107.1	10.08	977	35	0.124065	0.0126978	0.339213	Q96T37	Putative RNA-binding protein 15 OS=Homo sapiens GN=RBM15 PE=1 SV=2
2.96987	2.99111	2.97913	2.86187	2.99645	2.96728	2.94179	3.02019	3.02546	FALSE	Human	IsMasterProtein			NaN	0	52	38	130	38	94.6	6.83	831	38	0.389304	-0.0381711	-0.923455	P49589-3	Isoform 3 of Cysteine--tRNA ligase, cytoplasmic OS=Homo sapiens GN=CARS
-2.59305	-2.69708	-2.70157	-2.9108	-2.54672	-2.70731	-2.71985	-2.48775	-2.59241	FALSE	Human	IsMasterProtein			NaN	0	36	34	84	1	115	8.46	1012	34	0.199958	-0.0577097	-0.519212	P40818-2	Isoform 2 of Ubiquitin carboxyl-terminal hydrolase 8 OS=Homo sapiens GN=USP8
2.67783	2.68737	2.66099	2.5781	2.70668	2.65324	2.65567	2.72184	2.71849	FALSE	Human	IsMasterProtein			NaN	0	31	42	91	42	178.9	6.92	1636	42	0.315806	-0.0293923	-0.771844	Q9H3S7	Tyrosine-protein phosphatase non-receptor type 23 OS=Homo sapiens GN=PTPN23 PE=1 SV=1
3.42911	3.3671	3.39943	3.5568	3.33388	3.46151	3.44187	3.37469	3.33735	FALSE	Human	IsMasterProtein			NaN	0	51	29	118	29	69.4	9.67	669	29	0.319062	0.0521816	0.778673	Q96PK6	RNA-binding protein 14 OS=Homo sapiens GN=RBM14 PE=1 SV=2
2.82705	2.80938	2.82819	2.90575	2.79829	2.83512	2.82827	2.75669	2.77628	FALSE	Human	IsMasterProtein			NaN	0	40	25	166	25	103	6.93	919	25	0.316696	0.0248443	0.773713	Q96HY7	Probable 2-oxoglutarate dehydrogenase E1 component DHKTD1, mitochondrial OS=Homo sapiens GN=DHTKD1 PE=1 SV=2
5.17709	5.24819	5.16138	5.02789	4.95874	5.09681	5.0111	4.99826	5.03638	FALSE	Human	IsMasterProtein	+	T24_Con	NaN	0	70	31	360	4	32.8	4.77	284	31	1.60232	-0.167737	-3.49607	P09493-10	Isoform 10 of Tropomyosin alpha-1 chain OS=Homo sapiens GN=TPM1
3.46296	2.7404	2.68928	3.4173	3.21776	2.71122	2.92395	2.97196	3.08334	FALSE	Human	IsMasterProtein			NaN	0	42	31	612	23	66	8.12	644	31	0.175686	0.151217	0.463219	P04264	Keratin, type II cytoskeletal 1 OS=Homo sapiens GN=KRT1 PE=1 SV=6
3.55828	3.51585	3.55084	3.60572	3.41758	3.56778	3.55956	3.41108	3.42796	FALSE	Human	IsMasterProtein			NaN	0	70	25	218	24	46.9	5.26	406	25	0.0668765	-0.0112965	-0.191746	Q9BS26	Endoplasmic reticulum resident protein 44 OS=Homo sapiens GN=ERP44 PE=1 SV=1
3.10631	3.07182	3.10372	3.19461	3.03317	3.11746	3.12965	2.97074	3.01819	FALSE	Human	IsMasterProtein			NaN	0	45	32	147	32	91.9	8.9	837	32	0.166198	0.0211311	0.440961	Q13724	Mannosyl-oligosaccharide glucosidase OS=Homo sapiens GN=MOGS PE=1 SV=5
2.12611	2.08931	1.93379	1.81942	1.98811	2.01292	2.0518	1.8575	1.86681	FALSE	Human	IsMasterProtein			NaN	0	80	19	350	1	36.7	7.49	323	19	0.576377	-0.109588	-1.2943	P52895	Aldo-keto reductase family 1 member C2 OS=Homo sapiens GN=AKR1C2 PE=1 SV=3
3.20179	3.22905	3.22084	3.32683	3.17306	3.24554	3.22805	3.16122	3.15664	FALSE	Human	IsMasterProtein			NaN	0	53	33	129	33	77.9	7.15	698	33	0.278283	0.0312487	0.692217	P33121	Long-chain-fatty-acid--CoA ligase 1 OS=Homo sapiens GN=ACSL1 PE=1 SV=1
4.9393	4.89652	4.91554	4.85186	4.92385	4.92468	4.87717	4.94141	4.98293	FALSE	Human	IsMasterProtein			NaN	0	61	19	523	19	34.3	9.72	297	19	0.247992	-0.0169924	-0.626529	P46777	60S ribosomal protein L5 OS=Homo sapiens GN=RPL5 PE=1 SV=3
2.351	2.40545	2.3487	2.35015	2.41695	2.3946	2.37589	2.4148	2.41965	FALSE	Human	IsMasterProtein			NaN	0	47	37	114	33	102.3	6.05	917	37	0.281008	0.0188507	0.69806	P52789	Hexokinase-2 OS=Homo sapiens GN=HK2 PE=1 SV=2
3.50841	3.44845	3.48228	3.55519	3.4018	3.48888	3.49468	3.37701	3.39659	FALSE	Human	IsMasterProtein			NaN	0	72	23	188	22	37.9	7.39	334	23	0.0155866	0.00224257	0.0470258	Q9H2U2	Inorganic pyrophosphatase 2, mitochondrial OS=Homo sapiens GN=PPA2 PE=1 SV=2
2.78281	2.77393	2.78126	2.79264	2.59855	2.7575	2.71872	2.59302	2.62687	FALSE	Human	IsMasterProtein			NaN	0	40	37	99	37	116	5.68	1048	37	0.455173	-0.0631028	-1.05579	P06756	Integrin alpha-V OS=Homo sapiens GN=ITGAV PE=1 SV=2
4.60109	4.57269	4.57286	4.48911	4.5812	4.51486	4.5345	4.56265	4.59177	FALSE	Human	IsMasterProtein			NaN	0	64	21	564	21	42.4	5.35	371	21	0.862711	-0.0538197	-1.85508	H7C2I1	Protein arginine N-methyltransferase 1 OS=Homo sapiens GN=PRMT1 PE=1 SV=1
2.53992	2.54966	2.52768	2.61254	2.44709	2.57475	2.54006	2.42625	2.48603	FALSE	Human	IsMasterProtein			NaN	0	31	40	79	38	151.6	4.7	1339	40	0.0383712	0.00570409	0.11305	G3V599	cTAGE family member 5 OS=Homo sapiens GN=CTAGE5 PE=4 SV=1
1.99485	1.95331	1.98668	1.99469	2.0016	2.02749	2.01326	2.07364	2.03908	FALSE	Human	IsMasterProtein			NaN	0	22	38	59	37	274.6	7.59	2525	38	0.852441	0.0296473	1.83468	Q9Y618	Nuclear receptor corepressor 2 OS=Homo sapiens GN=NCOR2 PE=1 SV=2
3.84804	3.79615	3.84644	3.94931	3.76194	3.86195	3.87287	3.70035	3.73578	FALSE	Human	IsMasterProtein			NaN	0	57	20	346	20	46.5	6.16	416	20	0.185052	0.027522	0.484982	Q9HDC9	Adipocyte plasma membrane-associated protein OS=Homo sapiens GN=APMAP PE=1 SV=2
4.02097	3.95477	4.02154	4.12524	4.01063	4.04986	4.07048	3.98118	4.02633	FALSE	Human	IsMasterProtein			NaN	0	48	21	352	21	65.3	5.27	585	21	0.712524	0.0628166	1.55965	Q08380	Galectin-3-binding protein OS=Homo sapiens GN=LGALS3BP PE=1 SV=1
2.1669	2.15124	2.13617	2.06622	2.37753	2.11278	2.14892	2.37373	2.36331	FALSE	Human	IsMasterProtein			NaN	0	32	36	85	35	157.1	6.61	1401	36	0.128426	0.0340715	0.349985	Q15021	Condensin complex subunit 1 OS=Homo sapiens GN=NCAPD2 PE=1 SV=3
2.93328	2.91232	2.92676	2.90879	2.82113	2.91122	2.88183	2.78464	2.80216	FALSE	Human	IsMasterProtein			NaN	0	45	42	119	39	116.1	9.39	1006	42	0.653567	-0.0437384	-1.44473	O94832	Unconventional myosin-Id OS=Homo sapiens GN=MYO1D PE=1 SV=2
3.73126	3.72405	3.6874	3.60384	3.72231	3.67883	3.6834	3.74414	3.74478	FALSE	Human	IsMasterProtein			NaN	0	73	27	218	27	36.1	5.08	315	27	0.546086	-0.045909	-1.23507	P05198	Eukaryotic translation initiation factor 2 subunit 1 OS=Homo sapiens GN=EIF2S1 PE=1 SV=3
2.51079	2.5009	2.48539	2.44032	2.5127	2.49039	2.48504	2.52018	2.50268	FALSE	Human	IsMasterProtein			NaN	0	36	32	102	31	114.7	7.68	1008	32	0.32456	-0.0178916	-0.790179	Q9H2U1	ATP-dependent RNA helicase DHX36 OS=Homo sapiens GN=DHX36 PE=1 SV=2
3.38584	3.32876	3.32758	3.32147	3.25412	3.32804	3.28878	3.2409	3.21284	FALSE	Human	IsMasterProtein			NaN	0	60	30	126	30	67.7	7.8	592	30	0.690313	-0.0461849	-1.51633	O00186	Syntaxin-binding protein 3 OS=Homo sapiens GN=STXBP3 PE=1 SV=2
2.39929	2.37939	2.36583	2.23046	2.40693	2.32368	2.33558	2.39376	2.38365	FALSE	Human	IsMasterProtein			NaN	0	64	36	84	36	75	6.37	661	36	0.517241	-0.0611497	-1.17849	Q96PZ0	Pseudouridylate synthase 7 homolog OS=Homo sapiens GN=PUS7 PE=1 SV=2
2.60721	2.53096	2.56746	2.56326	2.52478	2.5531	2.56025	2.52732	2.53469	FALSE	Human	IsMasterProtein			NaN	0	46	31	101	31	92.8	6.52	852	31	0.360761	-0.0214966	-0.865164	O60341	Lysine-specific histone demethylase 1A OS=Homo sapiens GN=KDM1A PE=1 SV=2
2.34038	2.33543	2.33693	2.37558	2.29256	2.39227	2.36647	2.29201	2.2976	FALSE	Human	IsMasterProtein			NaN	0	38	33	106	31	137.1	5.43	1283	33	0.198022	0.01589	0.514793	Q6WKZ4	Rab11 family-interacting protein 1 OS=Homo sapiens GN=RAB11FIP1 PE=1 SV=3
3.48331	3.48432	3.49554	3.37571	3.48281	3.4505	3.44214	3.50418	3.48154	FALSE	Human	IsMasterProtein			NaN	0	56	25	231	25	55.7	8.75	504	25	0.737243	-0.0513866	-1.60794	P61011	Signal recognition particle 54 kDa protein OS=Homo sapiens GN=SRP54 PE=1 SV=1
3.82843	3.78653	3.83341	3.92494	3.73651	3.84029	3.83584	3.73541	3.76512	FALSE	Human	IsMasterProtein			NaN	0	47	25	211	9	61.4	7.8	558	25	0.114333	0.017789	0.314956	P00367	Glutamate dehydrogenase 1, mitochondrial OS=Homo sapiens GN=GLUD1 PE=1 SV=2
-3.88802	-3.99163	-4.01498	-4.10032	-4.01112	-4.0089	-4.01805	-4.05018	-3.89206	FALSE	Human	IsMasterProtein			NaN	0	86	21	470	1	29.1	5.03	262	21	0.695632	-0.0752374	-1.5267	P29692-4	Isoform 4 of Elongation factor 1-delta OS=Homo sapiens GN=EEF1D
-1.22878	-1.21273	-1.10256	-1.09664	-1.21488	-1.07074	-1.10756	-1.15055	-1.14786	FALSE	Human	IsMasterProtein			NaN	0	58	27	115	1	66.3	8.18	584	27	0.380858	0.0539347	0.906273	Q5JTV8-3	Isoform 3 of Torsin-1A-interacting protein 1 OS=Homo sapiens GN=TOR1AIP1
2.63026	2.57077	2.59581	2.75464	2.4981	2.66003	2.63843	2.47999	2.49216	FALSE	Human	IsMasterProtein			NaN	0	39	40	98	40	145.7	6.44	1282	40	0.192748	0.0386395	0.502715	Q14692	Ribosome biogenesis protein BMS1 homolog OS=Homo sapiens GN=BMS1 PE=1 SV=1
2.134	2.14823	2.14975	2.10538	2.17885	2.18928	2.14384	2.19431	2.17263	FALSE	Human	IsMasterProtein			NaN	0	34	40	67	39	151.3	7.68	1356	40	0.19819	0.0138452	0.515175	Q8TEW0	Partitioning defective 3 homolog OS=Homo sapiens GN=PARD3 PE=1 SV=2
2.97971	3.00132	2.97273	2.84392	3.03109	2.96698	2.95101	3.05026	3.03764	FALSE	Human	IsMasterProtein			NaN	0	52	27	139	27	63.4	8.28	583	27	0.268057	-0.0372557	-0.670194	Q8N1G4	Leucine-rich repeat-containing protein 47 OS=Homo sapiens GN=LRRC47 PE=1 SV=1
3.68528	3.62191	3.66121	3.82623	3.53875	3.73029	3.71496	3.52653	3.54756	FALSE	Human	IsMasterProtein			NaN	0	49	24	174	24	59.5	8.92	529	24	0.186735	0.042287	0.488872	Q9Y2X3	Nucleolar protein 58 OS=Homo sapiens GN=NOP58 PE=1 SV=1
2.76665	2.76066	2.73968	2.63022	2.72402	2.71936	2.6932	2.75719	2.75369	FALSE	Human	IsMasterProtein			NaN	0	47	30	106	13	80.5	6.92	738	30	0.955069	-0.0644652	-2.04035	Q92615	La-related protein 4B OS=Homo sapiens GN=LARP4B PE=1 SV=3
4.35404	4.3989	4.33378	4.26121	4.54271	4.3188	4.38196	4.55702	4.58058	FALSE	Human	IsMasterProtein			NaN	0	81	23	277	22	26.5	5.54	225	23	0.0466634	0.0119985	0.136359	P21266	Glutathione S-transferase Mu 3 OS=Homo sapiens GN=GSTM3 PE=1 SV=3
2.61687	2.64079	2.60513	2.54474	2.62817	2.64245	2.62451	2.63234	2.63269	FALSE	Human	IsMasterProtein			NaN	0	40	44	87	36	135.7	6.29	1202	44	0.187463	-0.0158083	-0.490552	Q13136	Liprin-alpha-1 OS=Homo sapiens GN=PPFIA1 PE=1 SV=1
1.76593	1.78837	1.77698	1.69471	1.79471	1.74317	1.74433	1.83135	1.83379	FALSE	Human	IsMasterProtein			NaN	0	37	34	67	34	134.2	7.2	1222	34	0.483388	-0.0328967	-1.11176	Q96JH7	Deubiquitinating protein VCIP135 OS=Homo sapiens GN=VCPIP1 PE=1 SV=2
2.05083	2.06092	2.07615	2.02884	1.92198	2.06267	2.02881	1.95985	1.92473	FALSE	Human	IsMasterProtein			NaN	0	24	39	60	39	214	7.06	1943	39	0.605439	-0.0581355	-1.35098	Q5T5P2	Sickle tail protein homolog OS=Homo sapiens GN=KIAA1217 PE=1 SV=2
2.25925	2.25216	2.27816	2.16868	2.32063	2.25818	2.24373	2.3285	2.32206	FALSE	Human	IsMasterProtein			NaN	0	34	40	82	40	151.5	7.85	1371	40	0.113622	-0.0140219	-0.313172	Q5VZK9	Leucine-rich repeat-containing protein 16A OS=Homo sapiens GN=LRRC16A PE=1 SV=1
3.08516	3.02721	3.07755	3.21835	2.96465	3.09948	3.11441	2.98021	2.97662	FALSE	Human	IsMasterProtein			NaN	0	58	27	118	1	66.2	8.18	583	27	0.152595	0.0308561	0.40865	Q5JTV8	Torsin-1A-interacting protein 1 OS=Homo sapiens GN=TOR1AIP1 PE=1 SV=2
2.66355	2.64705	2.64076	2.54763	2.75874	2.62485	2.64907	2.71282	2.72053	FALSE	Human	IsMasterProtein			NaN	0	34	28	167	27	119.4	4.82	1038	28	0.0366799	-0.00671617	-0.108251	O95373	Importin-7 OS=Homo sapiens GN=IPO7 PE=1 SV=1
2.28846	2.25643	2.27449	2.31954	2.28901	2.30114	2.30121	2.23446	2.28214	FALSE	Human	IsMasterProtein			NaN	0	55	31	106	23	79.1	9.41	698	31	1.10291	0.0301023	2.34551	Q13330-3	Isoform 3 of Metastasis-associated protein MTA1 OS=Homo sapiens GN=MTA1
1.93903	1.93892	1.91935	1.86736	1.95158	1.91336	1.9304	1.95208	1.94064	FALSE	Human	IsMasterProtein			NaN	0	55	40	111	27	87.6	8.13	759	40	0.357993	-0.0216671	-0.859474	Q13619	Cullin-4A OS=Homo sapiens GN=CUL4A PE=1 SV=3
-2.46035	-2.40679	-2.41848	-2.37579	-2.67704	-2.4766	-2.39745	-2.63039	-2.65788	FALSE	Human	IsMasterProtein			NaN	0	57	31	133	1	69.3	4.82	613	31	0.379167	-0.0812687	-0.902828	Q13438-7	Isoform 7 of Protein OS-9 OS=Homo sapiens GN=OS9
-1.70585	-1.84285	-1.76984	-1.63853	-1.91598	-1.56492	-1.62876	-1.88983	-1.86905	FALSE	Human	IsMasterProtein			NaN	0	61	11	800	2	27.8	6.55	262	11	0.227982	0.0663737	0.582336	H7C469	Uncharacterized protein (Fragment) OS=Homo sapiens PE=3 SV=2
2.93615	2.85858	2.89323	2.93938	2.83558	2.93942	2.90278	2.83874	2.81635	FALSE	Human	IsMasterProtein			NaN	0	56	32	121	32	77.5	9.5	683	32	0.0750631	0.00881163	0.213644	O43395	U4/U6 small nuclear ribonucleoprotein Prp3 OS=Homo sapiens GN=PRPF3 PE=1 SV=2
1.58812	1.53682	1.54765	1.64372	1.52375	1.61244	1.59495	1.5498	1.57657	FALSE	Human	IsMasterProtein			NaN	0	43	31	66	31	114.9	9.19	1045	31	0.384199	0.0357715	0.913077	Q6PJG2	ELM2 and SANT domain-containing protein 1 OS=Homo sapiens GN=ELMSAN1 PE=1 SV=2
4.86611	4.9453	4.90196	5.05869	4.75639	4.9742	4.89725	4.7623	4.81579	FALSE	Human	IsMasterProtein			NaN	0	44	24	335	24	34.7	7.84	313	24	0.0975466	0.0253062	0.272358	P51572-2	Isoform 2 of B-cell receptor-associated protein 31 OS=Homo sapiens GN=BCAP31
4.56806	4.53593	4.56259	4.60913	4.52211	4.59462	4.55968	4.50015	4.5538	FALSE	Human	IsMasterProtein			NaN	0	52	19	823	8	51.2	6.8	472	19	0.276639	0.0197568	0.688685	G8JLB6	Heterogeneous nuclear ribonucleoprotein H OS=Homo sapiens GN=HNRNPH1 PE=1 SV=1
1.57074	1.61616	1.61024	1.63948	1.55296	1.6247	1.58715	1.57155	1.53954	FALSE	Human	IsMasterProtein			NaN	0	17	38	58	37	343.3	9.19	3159	38	0.077541	0.00666952	0.220215	Q96L91	E1A-binding protein p400 OS=Homo sapiens GN=EP400 PE=1 SV=4
2.8161	2.76098	2.79292	2.83098	2.74282	2.82234	2.79524	2.72903	2.7341	FALSE	Human	IsMasterProtein			NaN	0	68	29	107	29	58.3	7.42	521	29	0.0965491	0.0087115	0.269794	O43172-2	Isoform 2 of U4/U6 small nuclear ribonucleoprotein Prp4 OS=Homo sapiens GN=PRPF4
3.14921	3.07282	3.1433	3.25866	2.97068	3.13238	3.12488	2.96294	2.98089	FALSE	Human	IsMasterProtein			NaN	0	61	24	136	24	49.9	9.11	450	24	0.00453595	-0.00120362	-0.013854	Q9Y6N5	Sulfide:quinone oxidoreductase, mitochondrial OS=Homo sapiens GN=SQRDL PE=1 SV=1
2.15602	2.16285	2.17405	2.09138	2.12932	2.15855	2.15563	2.19819	2.17329	FALSE	Human	IsMasterProtein			NaN	0	32	45	64	45	162.4	7.03	1416	45	0.875822	-0.0378896	-1.88118	Q9BZF9	Uveal autoantigen with coiled-coil domains and ankyrin repeats OS=Homo sapiens GN=UACA PE=1 SV=2
4.9354	4.9397	4.89244	4.80935	4.94251	4.89499	4.87253	4.95762	4.95757	FALSE	Human	IsMasterProtein			NaN	0	67	22	470	22	29.6	10.15	263	22	0.408834	-0.0402333	-0.962978	P62701	40S ribosomal protein S4, X isoform OS=Homo sapiens GN=RPS4X PE=1 SV=2
4.17899	4.13464	4.11733	4.33658	4.00998	4.21318	4.19502	3.95199	3.99283	FALSE	Human	IsMasterProtein			NaN	0	48	28	222	3	54.9	10.13	490	28	0.166937	0.0429282	0.4427	O76021	Ribosomal L1 domain-containing protein 1 OS=Homo sapiens GN=RSL1D1 PE=1 SV=3
3.01681	2.96112	3.00227	3.1363	2.84383	3.04922	3.03501	2.83817	2.86176	FALSE	Human	IsMasterProtein			NaN	0	44	36	126	36	83.6	9.25	731	36	0.064585	0.0163831	0.185563	Q13823	Nucleolar GTP-binding protein 2 OS=Homo sapiens GN=GNL2 PE=1 SV=1
3.00511	2.95964	2.97028	2.886	3.00233	2.95984	2.9306	3.01804	2.99701	FALSE	Human	IsMasterProtein			NaN	0	63	28	121	27	56.5	6.42	523	28	0.324366	-0.0289489	-0.789774	Q9Y6G9	Cytoplasmic dynein 1 light intermediate chain 1 OS=Homo sapiens GN=DYNC1LI1 PE=1 SV=3
0.206282	0.188506	0.175843	0.273528	0.0617564	0.191491	0.185969	0.0839749	0.0962464	FALSE	Human	IsMasterProtein			NaN	0	56	38	95	8	77.4	5.44	678	38	0.0830515	-0.0146186	-0.234736	Q13948	Protein CASP OS=Homo sapiens GN=CUX1 PE=1 SV=2
5.61936	5.70185	5.58502	5.82955	5.48466	5.68677	5.65674	5.44676	5.52213	FALSE	Human	IsMasterProtein			NaN	0	60	25	910	2	32.3	5.08	293	25	0.107726	0.031587	0.298309	P07910-2	Isoform C1 of Heterogeneous nuclear ribonucleoproteins C1/C2 OS=Homo sapiens GN=HNRNPC
2.31269	2.34946	2.32687	2.18741	2.39451	2.31051	2.30227	2.40976	2.39238	FALSE	Human	IsMasterProtein			NaN	0	55	30	93	30	80.6	6.84	715	30	0.203402	-0.0321952	-0.527052	Q9H6S3	Epidermal growth factor receptor kinase substrate 8-like protein 2 OS=Homo sapiens GN=EPS8L2 PE=1 SV=2
1.22764	1.18453	1.2	1.12235	1.25394	1.17525	1.1992	1.28233	1.25451	FALSE	Human	IsMasterProtein			NaN	0	50	35	520	14	70	5.74	639	35	0.192416	-0.0202057	-0.501951	P54652	Heat shock-related 70 kDa protein 2 OS=Homo sapiens GN=HSPA2 PE=1 SV=1
2.64091	2.58087	2.62321	2.67363	2.59541	2.62359	2.63399	2.5683	2.59217	FALSE	Human	IsMasterProtein			NaN	0	30	40	88	39	160.8	6.4	1443	40	0.212525	0.0158776	0.547706	Q10570	Cleavage and polyadenylation specificity factor subunit 1 OS=Homo sapiens GN=CPSF1 PE=1 SV=2
3.12984	3.11858	3.12466	3.09294	3.0662	3.13522	3.09948	3.11151	3.11685	FALSE	Human	IsMasterProtein			NaN	0	64	23	144	22	39.6	5.19	352	23	0.573937	-0.0262452	-1.28953	Q9NYL9	Tropomodulin-3 OS=Homo sapiens GN=TMOD3 PE=1 SV=1
2.83497	2.86068	2.84331	2.6422	2.79808	2.75529	2.72167	2.80945	2.79654	FALSE	Human	IsMasterProtein			NaN	0	53	29	116	21	70.8	5.6	630	29	1.14253	-0.114462	-2.42946	P13797	Plastin-3 OS=Homo sapiens GN=PLS3 PE=1 SV=4
2.1017	2.08206	2.11694	2.06397	2.08767	2.0844	2.08501	2.07801	2.07002	FALSE	Human	IsMasterProtein			NaN	0	25	44	80	38	242.4	6.8	2140	44	0.794709	-0.0215527	-1.72063	Q96N67	Dedicator of cytokinesis protein 7 OS=Homo sapiens GN=DOCK7 PE=1 SV=4
4.55376	4.55527	4.52013	4.38461	4.54741	4.5002	4.49501	4.56069	4.59483	FALSE	Human	IsMasterProtein			NaN	0	77	28	328	27	35.9	6.13	319	28	0.589971	-0.0656466	-1.32082	P09525	Annexin A4 OS=Homo sapiens GN=ANXA4 PE=1 SV=4
2.04	1.98636	2.02738	2.0435	1.97895	2.03372	2.01312	1.97079	1.94423	FALSE	Human	IsMasterProtein			NaN	0	24	43	66	39	243.2	7.09	2180	43	0.0103346	0.000809034	0.0313602	Q93074-2	Isoform 2 of Mediator of RNA polymerase II transcription subunit 12 OS=Homo sapiens GN=MED12
2.40357	2.44099	2.35442	2.26953	2.34184	2.36849	2.38761	2.31462	2.32531	FALSE	Human	IsMasterProtein			NaN	0	57	26	105	26	63.9	5.49	564	26	0.877374	-0.0730348	-1.88427	O95361	Tripartite motif-containing protein 16 OS=Homo sapiens GN=TRIM16 PE=1 SV=3
2.13059	2.09156	2.10826	2.19677	2.06644	2.10983	2.11156	2.05165	2.04763	FALSE	Human	IsMasterProtein			NaN	0	35	35	82	35	155.2	7.4	1410	35	0.13077	0.0142118	0.355748	Q7Z3K3	Pogo transposable element with ZNF domain OS=Homo sapiens GN=POGZ PE=1 SV=2
3.15286	3.14527	3.13686	3.019	3.1674	3.06652	3.10047	3.16748	3.16947	FALSE	Human	IsMasterProtein			NaN	0	50	35	130	35	89.4	7.11	764	35	0.620023	-0.0606902	-1.3794	Q13617-2	Isoform 2 of Cullin-2 OS=Homo sapiens GN=CUL2
-1.53613	-1.63103	-1.60298	-1.80233	-1.68131	-1.76957	-1.66631	-1.5231	-1.66456	FALSE	Human	IsMasterProtein	+	T24_Con	NaN	0	47	40	99	1	109.7	5.16	956	40	1.60994	-0.161022	-3.51546	Q9Y4E8-3	Isoform 3 of Ubiquitin carboxyl-terminal hydrolase 15 OS=Homo sapiens GN=USP15
2.39225	2.34578	2.3997	2.42239	2.27518	2.36453	2.35331	2.28302	2.3232	FALSE	Human	IsMasterProtein			NaN	0	52	31	73	31	88.1	5.27	767	31	0.212575	-0.0252113	-0.547821	Q92805	Golgin subfamily A member 1 OS=Homo sapiens GN=GOLGA1 PE=1 SV=3
2.08968	2.08619	2.09781	2.1032	2.09911	2.07039	2.07534	2.08989	2.11823	FALSE	Human	IsMasterProtein			NaN	0	41	38	72	35	116.1	5.3	1037	38	0.00991232	-0.000327428	-0.030093	O00291	Huntingtin-interacting protein 1 OS=Homo sapiens GN=HIP1 PE=1 SV=5
-3.18858	-3.28764	-3.2752	-3.32333	-3.25001	-3.28138	-3.22863	-3.36705	-3.3795	FALSE	Human	IsMasterProtein			NaN	0	51	35	79	1	97	5.86	871	35	0.384286	-0.0344332	-0.913253	Q12959-3	Isoform 3 of Disks large homolog 1 OS=Homo sapiens GN=DLG1
3.96275	3.95319	3.93874	3.76014	3.97489	3.889	3.88327	4.027	4.02922	FALSE	Human	IsMasterProtein			NaN	0	70	17	523	8	28.1	4.83	246	17	0.540592	-0.0768812	-1.22431	P31946	14-3-3 protein beta/alpha OS=Homo sapiens GN=YWHAB PE=1 SV=3
4.69139	4.63135	4.61264	4.55858	4.61137	4.62734	4.60935	4.61033	4.61006	FALSE	Human	IsMasterProtein			NaN	0	51	23	297	23	47.7	11.06	427	23	0.660707	-0.0460318	-1.45864	P36578	60S ribosomal protein L4 OS=Homo sapiens GN=RPL4 PE=1 SV=5
5.48177	5.629	5.45694	5.37547	5.53177	5.49496	5.45759	5.55678	5.59799	FALSE	Human	IsMasterProtein			NaN	0	67	22	711	14	22.7	8.34	204	22	0.315824	-0.055172	-0.771882	E9PK25	Cofilin-1 OS=Homo sapiens GN=CFL1 PE=1 SV=1
2.46989	2.47481	2.50094	2.36387	2.29147	2.42704	2.36002	2.35767	2.33639	FALSE	Human	IsMasterProtein	+	T24_Con	NaN	0	61	32	77	1	73.5	7.01	689	32	1.39949	-0.121088	-3.00215	O15231	Zinc finger protein 185 OS=Homo sapiens GN=ZNF185 PE=1 SV=3
3.83664	3.81885	3.81887	3.60402	3.83083	3.74116	3.74988	3.85514	3.81981	FALSE	Human	IsMasterProtein			NaN	0	63	23	245	23	35.5	8.12	318	23	0.682876	-0.0994462	-1.50183	P27695	DNA-(apurinic or apyrimidinic site) lyase OS=Homo sapiens GN=APEX1 PE=1 SV=2
3.40545	3.36609	3.33866	3.27815	3.40773	3.34714	3.36631	3.37106	3.3879	FALSE	Human	IsMasterProtein			NaN	0	44	30	159	23	102.3	4.98	898	30	0.240665	-0.025732	-0.610428	Q92973	Transportin-1 OS=Homo sapiens GN=TNPO1 PE=1 SV=2
3.6235	3.57496	3.59781	3.70945	3.4746	3.64987	3.635	3.46021	3.45709	FALSE	Human	IsMasterProtein			NaN	0	52	26	173	26	57.6	9.42	514	26	0.060533	0.0125457	0.174573	O60832	H/ACA ribonucleoprotein complex subunit 4 OS=Homo sapiens GN=DKC1 PE=1 SV=3
-2.24396	-2.20693	-2.2416	-2.39954	-2.43881	-2.28574	-2.28876	-2.28168	-2.37879	FALSE	Human	IsMasterProtein	+	T24_Con	NaN	0	61	32	76	1	73.6	7.01	690	32	1.41264	-0.143865	-3.03293	O15231-3	Isoform 3 of Zinc finger protein 185 OS=Homo sapiens GN=ZNF185
2.36898	2.32823	2.34912	2.2574	2.39276	2.30738	2.32917	2.41442	2.40926	FALSE	Human	IsMasterProtein			NaN	0	48	34	85	32	95.3	7.05	835	34	0.290282	-0.0296003	-0.717875	Q8N1G2	Cap-specific mRNA (nucleoside-2'-O-)-methyltransferase 1 OS=Homo sapiens GN=CMTR1 PE=1 SV=1
2.16543	2.18231	2.17239	2.12109	2.14396	2.17705	2.129	2.19184	2.16015	FALSE	Human	IsMasterProtein			NaN	0	23	41	69	39	220.6	8.16	2000	41	0.698897	-0.0260069	-1.53306	Q9HCD6-2	Isoform 2 of Protein TANC2 OS=Homo sapiens GN=TANC2
4.75695	4.74109	4.75196	4.51649	4.72581	4.71007	4.66432	4.78685	4.77372	FALSE	Human	IsMasterProtein			NaN	0	67	20	431	4	33.5	4.32	290	20	0.666822	-0.0992106	-1.47055	Q01105	Protein SET OS=Homo sapiens GN=SET PE=1 SV=3
1.34341	1.24677	1.37183	1.36826	1.20383	1.35155	1.35261	1.23935	1.24686	FALSE	Human	IsMasterProtein			NaN	0	15	40	62	37	596	6.64	5762	40	0.0693057	-0.0127925	-0.198274	Q9HC84	Mucin-5B OS=Homo sapiens GN=MUC5B PE=1 SV=3
2.26498	2.20573	2.21768	2.15841	2.51054	2.18484	2.20578	2.48853	2.48765	FALSE	Human	IsMasterProtein			NaN	0	30	37	113	36	149.2	6.74	1328	37	0.183255	0.0551333	0.480822	Q9NVI1	Fanconi anemia group I protein OS=Homo sapiens GN=FANCI PE=1 SV=4
0.662173	0.676965	0.610013	0.578638	0.603043	0.593183	0.6285	0.709521	0.627702	FALSE	Human	IsMasterProtein			NaN	0	21	39	99	20	274.1	6.52	2603	39	1.26737	-0.0580959	-2.70116	O75179	Ankyrin repeat domain-containing protein 17 OS=Homo sapiens GN=ANKRD17 PE=1 SV=3
2.2732	2.24252	2.27613	2.20539	2.23676	2.22476	2.22893	2.23663	2.22523	FALSE	Human	IsMasterProtein	+	T24_Con	NaN	0	55	31	94	31	83.2	6.62	738	31	1.37786	-0.0416443	-2.95184	Q14746	Conserved oligomeric Golgi complex subunit 2 OS=Homo sapiens GN=COG2 PE=1 SV=1
3.57141	3.5989	3.53964	3.41887	3.56224	3.52185	3.54184	3.58849	3.57944	FALSE	Human	IsMasterProtein			NaN	0	57	26	159	26	64.1	6.13	572	26	0.682173	-0.0689996	-1.50046	P48163	NADP-dependent malic enzyme OS=Homo sapiens GN=ME1 PE=1 SV=1
1.99706	1.988	1.98654	1.93399	2.06523	2.00972	1.97577	2.09712	2.06796	FALSE	Human	IsMasterProtein			NaN	0	29	45	89	44	218.5	5.68	1922	45	0.118766	0.0124472	0.326044	Q9UPY3	Endoribonuclease Dicer OS=Homo sapiens GN=DICER1 PE=1 SV=3
2.90992	2.92499	2.92808	2.78226	2.91082	2.86939	2.87389	2.91902	2.88776	FALSE	Human	IsMasterProtein			NaN	0	56	29	150	29	69.4	6.68	617	29	0.807246	-0.0668431	-1.74531	Q8TAT6-2	Isoform 2 of Nuclear protein localization protein 4 homolog OS=Homo sapiens GN=NPLOC4
2.55702	2.54829	2.5778	2.51548	2.52724	2.52312	2.50306	2.549	2.5357	FALSE	Human	IsMasterProtein	+	T24_Con	NaN	0	50	38	79	38	87.8	5.45	775	38	1.8479	-0.0390936	-4.15575	Q96CN9	GRIP and coiled-coil domain-containing protein 1 OS=Homo sapiens GN=GCC1 PE=1 SV=1
3.14962	3.06608	3.13419	3.23227	3.05496	3.14272	3.14073	3.02383	3.04812	FALSE	Human	IsMasterProtein			NaN	0	67	27	144	27	47.3	9.36	403	27	0.176879	0.0266834	0.466002	Q7L0Y3	Mitochondrial ribonuclease P protein 1 OS=Homo sapiens GN=TRMT10C PE=1 SV=2
2.18548	2.18528	2.16004	2.09786	2.09661	2.12442	2.12668	2.10167	2.10866	FALSE	Human	IsMasterProtein	+	T24_Con	NaN	0	41	39	66	38	124.5	5.72	1117	39	2.32948	-0.0706377	-5.6996	Q69YQ0	Cytospin-A OS=Homo sapiens GN=SPECC1L PE=1 SV=2
2.2072	2.2133	2.20578	2.13037	2.23835	2.16591	2.17127	2.22964	2.24721	FALSE	Human	IsMasterProtein			NaN	0	38	33	79	33	116.9	6.7	1046	33	0.406901	-0.0305519	-0.959078	O15294	UDP-N-acetylglucosamine--peptide N-acetylglucosaminyltransferase 110 kDa subunit OS=Homo sapiens GN=OGT PE=1 SV=3
2.35717	2.35075	2.36641	2.31531	2.34247	2.36771	2.3356	2.36448	2.35884	FALSE	Human	IsMasterProtein			NaN	0	49	35	79	1	99.9	6.04	893	35	0.442383	-0.0162787	-1.03029	Q12959-4	Isoform 4 of Disks large homolog 1 OS=Homo sapiens GN=DLG1
2.99814	3.00153	2.98829	2.88961	3.01406	2.96109	2.97205	3.04039	3.01786	FALSE	Human	IsMasterProtein			NaN	0	39	38	97	31	121.2	6.04	1094	38	0.493714	-0.0410682	-1.13215	O00203	AP-3 complex subunit beta-1 OS=Homo sapiens GN=AP3B1 PE=1 SV=3
-2.74445	-2.76719	-2.63753	-2.52891	-2.73709	-2.78352	-2.64662	-2.78276	-2.6839	FALSE	Human	IsMasterProtein			NaN	0	52	26	213	1	48.2	10.02	430	26	0.139831	0.0332162	0.377877	J3QSV6	Ribosomal L1 domain-containing protein 1 (Fragment) OS=Homo sapiens GN=RSL1D1 PE=1 SV=1
2.59597	2.58141	2.61367	2.65653	2.57689	2.6343	2.64135	2.53444	2.58006	FALSE	Human	IsMasterProtein			NaN	0	65	22	107	22	47.3	7.49	427	22	0.428462	0.0255547	1.00244	O75955	Flotillin-1 OS=Homo sapiens GN=FLOT1 PE=1 SV=3
2.1354	2.15207	2.15334	2.17994	1.99199	2.14931	2.12948	2.02059	2.05256	FALSE	Human	IsMasterProtein			NaN	0	37	39	70	2	141.6	5.4	1272	39	0.273152	-0.0398543	-0.681186	Q9HCH5-8	Isoform 6 of Synaptotagmin-like protein 2 OS=Homo sapiens GN=SYTL2
3.43356	3.4135	3.36647	3.22801	3.44113	3.33768	3.35848	3.46663	3.42237	FALSE	Human	IsMasterProtein			NaN	0	45	26	152	18	67.3	8.34	599	26	0.460096	-0.0689039	-1.06558	P61221	ATP-binding cassette sub-family E member 1 OS=Homo sapiens GN=ABCE1 PE=1 SV=1
3.20083	3.20308	3.17646	3.15732	3.19504	3.16869	3.17399	3.17987	3.19261	FALSE	Human	IsMasterProtein			NaN	0	46	24	145	24	63.5	4.68	587	24	0.634358	-0.0197759	-1.40732	P46060	Ran GTPase-activating protein 1 OS=Homo sapiens GN=RANGAP1 PE=1 SV=1
-3.01307	-3.1905	-3.19223	-3.05666	-3.20746	-3.17806	-3.08058	-3.24209	-3.21319	FALSE	Human	IsMasterProtein			NaN	0	56	33	121	1	67.4	6.34	611	33	0.0719827	-0.0154591	-0.205438	P29590-2	Isoform PML-5 of Protein PML OS=Homo sapiens GN=PML
2.56191	2.48709	2.54226	2.58424	2.51453	2.51655	2.5361	2.49082	2.49365	FALSE	Human	IsMasterProtein			NaN	0	33	40	98	31	145.7	5.52	1268	40	0.0889717	0.00801524	0.2502	Q8N3U4-2	Isoform 2 of Cohesin subunit SA-2 OS=Homo sapiens GN=STAG2
1.8323	1.82832	1.80323	1.69299	1.91747	1.79899	1.8017	1.93003	1.88158	FALSE	Human	IsMasterProtein			NaN	0	32	34	73	34	150.2	5.94	1332	34	0.0993508	-0.0181348	-0.276984	O95163	Elongator complex protein 1 OS=Homo sapiens GN=IKBKAP PE=1 SV=3
4.41768	4.37896	4.41015	4.5136	4.2443	4.4219	4.42944	4.24986	4.32746	FALSE	Human	IsMasterProtein			NaN	0	71	23	355	6	38	4.63	323	23	0.0381983	-0.00899696	-0.11256	O43852-3	Isoform 3 of Calumenin OS=Homo sapiens GN=CALU
-5.30446	-5.39284	-5.19864	-5.36636	-5.287	-5.36382	-5.07078	-5.38471	-5.37586	FALSE	Human	IsMasterProtein			NaN	0	21	17	395	1	113	5.38	1026	17	0.26017	-0.0404151	-0.653105	P13637-3	Isoform 3 of Sodium/potassium-transporting ATPase subunit alpha-3 OS=Homo sapiens GN=ATP1A3
2.64595	2.59764	2.63024	2.7695	2.51416	2.70317	2.65237	2.51588	2.50396	FALSE	Human	IsMasterProtein			NaN	0	40	34	77	34	107.3	6.54	960	34	0.18468	0.0376673	0.484121	Q9Y4C8	Probable RNA-binding protein 19 OS=Homo sapiens GN=RBM19 PE=1 SV=3
5.92185	6.00021	5.83576	5.80507	5.95763	5.92062	5.92498	5.94263	5.98528	FALSE	Human	IsMasterProtein			NaN	0	75	19	644	3	32.6	8.48	292	19	0.138972	-0.0248315	-0.37579	Q32Q12	Nucleoside diphosphate kinase OS=Homo sapiens GN=NME1-NME2 PE=1 SV=1
2.23657	2.31465	2.25756	2.27102	1.96315	2.26461	2.16441	1.9356	1.95379	FALSE	Human	IsMasterProtein			NaN	0	30	30	69	26	139.4	6.24	1253	30	0.423009	-0.103333	-0.991503	P32004-2	Isoform 2 of Neural cell adhesion molecule L1 OS=Homo sapiens GN=L1CAM
1.15435	1.1732	1.10754	1.06491	1.18922	1.13012	1.1263	1.20765	1.18619	FALSE	Human	IsMasterProtein			NaN	0	11	40	56	40	531.9	6.04	4861	40	0.155132	-0.0169451	-0.414713	Q15751	Probable E3 ubiquitin-protein ligase HERC1 OS=Homo sapiens GN=HERC1 PE=1 SV=2
2.74503	2.75426	2.76157	2.62499	2.82214	2.67046	2.69189	2.82821	2.81631	FALSE	Human	IsMasterProtein			NaN	0	47	35	102	35	104.7	5.77	934	35	0.328632	-0.0477548	-0.798679	P43246	DNA mismatch repair protein Msh2 OS=Homo sapiens GN=MSH2 PE=1 SV=1
4.1786	4.20902	4.14761	4.06695	4.22412	4.1174	4.15216	4.21319	4.20553	FALSE	Human	IsMasterProtein			NaN	0	70	18	231	2	38.2	6.79	362	18	0.354239	-0.042254	-0.851748	Q15366-3	Isoform 3 of Poly(rC)-binding protein 2 OS=Homo sapiens GN=PCBP2
3.62387	3.5866	3.60743	3.63589	3.42387	3.59384	3.55824	3.40095	3.42	FALSE	Human	IsMasterProtein			NaN	0	33	25	125	25	88.4	5.39	798	25	0.345409	-0.0547656	-0.83352	P05556	Integrin beta-1 OS=Homo sapiens GN=ITGB1 PE=1 SV=2
2.09731	2.07718	2.07621	2.15883	2.1104	2.11164	2.10198	2.06108	2.07932	FALSE	Human	IsMasterProtein			NaN	0	35	35	71	31	132.7	7.58	1162	35	1.17501	0.0433882	2.49907	Q9Y2K7	Lysine-specific demethylase 2A OS=Homo sapiens GN=KDM2A PE=1 SV=3
3.68571	3.65242	3.66402	3.70093	3.61541	3.66365	3.66826	3.58528	3.62455	FALSE	Human	IsMasterProtein			NaN	0	62	17	186	17	55.1	6.61	504	17	0.0995915	-0.00738589	-0.277601	Q9UMS4	Pre-mRNA-processing factor 19 OS=Homo sapiens GN=PRPF19 PE=1 SV=1
2.2133	2.21057	2.19065	2.13153	2.30467	2.21621	2.20326	2.31241	2.31111	FALSE	Human	IsMasterProtein			NaN	0	23	46	89	43	258.1	6.29	2298	46	0.0889631	0.0126322	0.250178	Q9Y3R5	Protein dopey-2 OS=Homo sapiens GN=DOPEY2 PE=1 SV=5
1.44989	1.45095	1.47419	1.58422	1.4018	1.46797	1.48694	1.39847	1.42819	FALSE	Human	IsMasterProtein			NaN	0	20	48	94	34	307.9	6.43	2701	48	0.18646	0.0263184	0.488235	Q14571	Inositol 1,4,5-trisphosphate receptor type 2 OS=Homo sapiens GN=ITPR2 PE=1 SV=2
2.89299	2.88048	2.87328	2.76568	2.93408	2.86921	2.83685	2.93372	2.929	FALSE	Human	IsMasterProtein			NaN	0	54	23	185	23	63.9	6.05	548	23	0.202545	-0.0259264	-0.525103	O15371	Eukaryotic translation initiation factor 3 subunit D OS=Homo sapiens GN=EIF3D PE=1 SV=1
0.0745553	0.0555237	0.0409403	0.115934	0.0407346	0.161222	0.111049	-0.0140947	-0.0693641	FALSE	Human	IsMasterProtein			NaN	0	61	25	704	2	33.7	5.08	306	25	0.601222	0.0489572	1.34276	P07910	Heterogeneous nuclear ribonucleoproteins C1/C2 OS=Homo sapiens GN=HNRNPC PE=1 SV=4
1.9725	1.90113	1.92736	2.04033	1.87017	1.98323	1.99284	1.80592	1.81841	FALSE	Human	IsMasterProtein			NaN	0	35	26	97	26	124.9	4.41	1180	26	0.222761	0.0309134	0.57069	C9JFV4	Proline-, glutamic acid- and leucine-rich protein 1 OS=Homo sapiens GN=PELP1 PE=1 SV=2
3.06783	3.07926	3.03992	2.95179	3.07759	3.04271	3.0644	3.07343	3.06978	FALSE	Human	IsMasterProtein			NaN	0	46	25	204	18	62.9	6.25	548	25	0.414946	-0.0383072	-0.975293	O43776	Asparagine--tRNA ligase, cytoplasmic OS=Homo sapiens GN=NARS PE=1 SV=1
-2.17072	-2.04265	-2.14456	-2.10169	-2.32661	-2.1416	-2.17812	-2.28875	-2.27191	FALSE	Human	IsMasterProtein			NaN	0	35	26	102	1	99.3	6.95	901	26	0.372059	-0.0706586	-0.888317	E9PB18	UPF0577 protein KIAA1324 (Fragment) OS=Homo sapiens GN=KIAA1324 PE=4 SV=1
2.24575	2.26548	2.242	2.12804	2.23563	2.21393	2.20768	2.25624	2.27403	FALSE	Human	IsMasterProtein			NaN	0	50	33	81	33	98.6	4.64	896	33	0.804437	-0.0585439	-1.73978	P42566	Epidermal growth factor receptor substrate 15 OS=Homo sapiens GN=EPS15 PE=1 SV=2
1.99489	1.9968	2.03476	1.90658	2.10972	2.00486	1.99668	2.17661	2.16698	FALSE	Human	IsMasterProtein			NaN	0	32	45	87	36	158.1	5.9	1354	45	0.00967569	-0.00176509	-0.0293823	Q13464	Rho-associated protein kinase 1 OS=Homo sapiens GN=ROCK1 PE=1 SV=1
3.5278	3.53651	3.52561	3.53527	3.52217	3.54316	3.54729	3.50723	3.52373	FALSE	Human	IsMasterProtein			NaN	0	75	18	228	10	33.2	5.36	295	18	0.196187	0.00355776	0.510598	P54920	Alpha-soluble NSF attachment protein OS=Homo sapiens GN=NAPA PE=1 SV=3
1.52407	1.60625	1.58427	1.53132	1.57644	1.56435	1.53906	1.60223	1.58429	FALSE	Human	IsMasterProtein			NaN	0	24	40	61	39	224.2	7.17	2071	40	0.193789	-0.0141539	-0.505104	Q9P2D3	HEAT repeat-containing protein 5B OS=Homo sapiens GN=HEATR5B PE=1 SV=2
2.49025	2.48047	2.49834	2.46128	2.4874	2.50073	2.45713	2.51661	2.52892	FALSE	Human	IsMasterProtein			NaN	0	48	34	90	34	88.6	9.42	812	34	0.198653	-0.00654999	-0.516233	Q9Y446-2	Isoform PKP3b of Plakophilin-3 OS=Homo sapiens GN=PKP3
3.31119	3.2934	3.25889	3.09532	3.36716	3.2482	3.24519	3.40397	3.35639	FALSE	Human	IsMasterProtein			NaN	0	57	26	142	25	49.2	5.58	431	26	0.252031	-0.0509317	-0.63537	P55010	Eukaryotic translation initiation factor 5 OS=Homo sapiens GN=EIF5 PE=1 SV=2
2.82992	2.7404	2.81318	2.87654	2.70322	2.80372	2.79834	2.71064	2.68079	FALSE	Human	IsMasterProtein			NaN	0	49	28	91	28	69.2	7.58	633	28	2.30538e-05	-4.05312e-06	-7.0776e-05	O76031	ATP-dependent Clp protease ATP-binding subunit clpX-like, mitochondrial OS=Homo sapiens GN=CLPX PE=1 SV=2
4.00336	3.94503	3.96339	4.15586	3.84709	4.04365	4.00464	3.83464	3.85517	FALSE	Human	IsMasterProtein			NaN	0	67	20	418	3	39.6	9.79	372	20	0.18687	0.0449382	0.489183	O75367	Core histone macro-H2A.1 OS=Homo sapiens GN=H2AFY PE=1 SV=4
0.0882619	-0.0106775	0.055831	-0.284127	0.0338538	-0.0281203	-0.0725374	0.117958	0.023694	FALSE	Human	IsMasterProtein			NaN	0	64	19	414	3	32.1	4.22	277	19	0.605581	-0.13727	-1.35126	Q01105-2	Isoform 2 of Protein SET OS=Homo sapiens GN=SET
2.2809	2.27615	2.30196	2.38152	2.23835	2.31964	2.31837	2.22751	2.24488	FALSE	Human	IsMasterProtein			NaN	0	49	24	135	24	80.4	7.78	725	24	0.2522	0.0268335	0.635738	Q96RQ3	Methylcrotonoyl-CoA carboxylase subunit alpha, mitochondrial OS=Homo sapiens GN=MCCC1 PE=1 SV=3
3.99718	3.95729	3.98091	4.08242	3.90151	4.01538	4.01097	3.8645	3.89607	FALSE	Human	IsMasterProtein			NaN	0	61	18	330	18	40.2	6.95	356	18	0.146589	0.0213126	0.394227	Q12907	Vesicular integral-membrane protein VIP36 OS=Homo sapiens GN=LMAN2 PE=1 SV=1
2.26387	2.24928	2.25424	2.30086	2.25472	2.26905	2.26145	2.22166	2.22961	FALSE	Human	IsMasterProtein			NaN	0	53	25	109	25	70.1	8.51	619	25	0.597187	0.0190794	1.3349	Q9UBU9	Nuclear RNA export factor 1 OS=Homo sapiens GN=NXF1 PE=1 SV=1
3.37105	3.33079	3.34118	3.45784	3.28057	3.38054	3.40036	3.20641	3.25761	FALSE	Human	IsMasterProtein			NaN	0	89	15	216	15	26.9	7.78	261	15	0.182989	0.0253121	0.480205	Q99714	3-hydroxyacyl-CoA dehydrogenase type-2 OS=Homo sapiens GN=HSD17B10 PE=1 SV=3
2.69212	2.62413	2.65544	2.7706	2.64447	2.70378	2.68046	2.59907	2.637	FALSE	Human	IsMasterProtein			NaN	0	40	27	108	27	86.4	8.76	773	27	0.520544	0.0490514	1.18498	Q96TA2	ATP-dependent zinc metalloprotease YME1L1 OS=Homo sapiens GN=YME1L1 PE=1 SV=2
2.33431	2.35346	2.3408	2.30832	2.10404	2.28273	2.23378	2.14234	2.14775	FALSE	Human	IsMasterProtein			NaN	0	52	30	88	30	75.3	6.83	679	30	0.796134	-0.111161	-1.72343	Q8IVT2	Mitotic interactor and substrate of PLK1 OS=Homo sapiens GN=MISP PE=1 SV=1
3.24585	3.19874	3.21474	3.30166	3.1333	3.24883	3.22904	3.1283	3.15074	FALSE	Human	IsMasterProtein			NaN	0	62	28	158	28	58.8	5.38	501	28	0.0544817	0.00815352	0.158015	Q12874	Splicing factor 3A subunit 3 OS=Homo sapiens GN=SF3A3 PE=1 SV=1
2.21498	2.17203	2.19143	2.17164	2.27349	2.21863	2.17006	2.26321	2.26492	FALSE	Human	IsMasterProtein			NaN	0	35	33	63	31	115.2	8.48	1048	33	0.373112	0.0284445	0.890469	O75362	Zinc finger protein 217 OS=Homo sapiens GN=ZNF217 PE=1 SV=1
3.09052	3.06941	3.0493	2.92263	3.15563	3.00461	3.0202	3.1357	3.1241	FALSE	Human	IsMasterProtein			NaN	0	69	26	143	25	54.4	8.66	483	26	0.239582	-0.0421184	-0.60804	P26196	Probable ATP-dependent RNA helicase DDX6 OS=Homo sapiens GN=DDX6 PE=1 SV=2
3.06759	3.0769	3.04431	2.93987	3.07321	3.04193	3.05675	3.09208	3.08186	FALSE	Human	IsMasterProtein			NaN	0	57	21	141	21	56.2	8.5	522	21	0.465772	-0.0445924	-1.07686	P00390	Glutathione reductase, mitochondrial OS=Homo sapiens GN=GSR PE=1 SV=2
3.23727	3.24254	3.22887	3.23584	3.28704	3.27612	3.33316	3.28144	3.26337	FALSE	Human	IsMasterProtein			NaN	0	63	24	151	21	55.3	7.2	478	24	0.871931	0.0301053	1.87343	P09914	Interferon-induced protein with tetratricopeptide repeats 1 OS=Homo sapiens GN=IFIT1 PE=1 SV=2
2.2039	2.20745	2.21666	2.24128	2.21439	2.20237	2.17943	2.21533	2.21475	FALSE	Human	IsMasterProtein			NaN	0	33	32	76	32	135.1	6.07	1194	32	0.341846	0.0100087	0.826144	O75054	Immunoglobulin superfamily member 3 OS=Homo sapiens GN=IGSF3 PE=2 SV=3
2.94628	2.8951	2.93134	2.85943	2.97959	2.90222	2.88978	3.01233	3.00705	FALSE	Human	IsMasterProtein			NaN	0	49	27	110	4	65.1	9.66	588	27	0.0981443	-0.0104916	-0.273892	Q9NUQ6-3	Isoform 3 of SPATS2-like protein OS=Homo sapiens GN=SPATS2L
1.13155	1.10961	1.15146	1.23031	1.15011	1.21454	1.16669	1.16449	1.15514	FALSE	Human	IsMasterProtein			NaN	0	13	36	49	35	431.8	9.07	3972	36	1.15976	0.0674481	2.4663	Q03164-3	Isoform 3 of Histone-lysine N-methyltransferase 2A OS=Homo sapiens GN=KMT2A
2.22103	2.23538	2.22966	2.20168	2.17039	2.22684	2.22411	2.18448	2.17518	FALSE	Human	IsMasterProtein			NaN	0	52	22	103	22	71.4	4.45	649	22	0.796417	-0.0290519	-1.72399	Q16643	Drebrin OS=Homo sapiens GN=DBN1 PE=1 SV=4
3.69617	3.6997	3.64265	3.55779	3.59904	3.65631	3.65278	3.5907	3.58821	FALSE	Human	IsMasterProtein			NaN	0	48	22	282	22	56.6	6.71	533	22	1.0376	-0.0751284	-2.20921	O43175	D-3-phosphoglycerate dehydrogenase OS=Homo sapiens GN=PHGDH PE=1 SV=4
0.52901	0.535667	0.54364	0.575547	0.528315	0.572545	0.596309	0.513602	0.497594	FALSE	Human	IsMasterProtein			NaN	0	21	36	107	21	232.9	6.23	2059	36	0.647342	0.022697	1.43261	Q12873-3	Isoform 3 of Chromodomain-helicase-DNA-binding protein 3 OS=Homo sapiens GN=CHD3
2.35243	2.363	2.34096	2.2863	2.39665	2.34868	2.36395	2.40102	2.38388	FALSE	Human	IsMasterProtein			NaN	0	35	33	82	32	132.7	6.49	1211	33	0.0902063	-0.00825405	-0.253408	Q9P2R3-4	Isoform 4 of Rabankyrin-5 OS=Homo sapiens GN=ANKFY1
3.95149	3.90167	3.88223	3.79363	3.98101	3.88949	3.88636	3.94758	3.95125	FALSE	Human	IsMasterProtein			NaN	0	42	21	275	21	62.1	8.4	551	21	0.153259	-0.0237507	-0.410239	P19525	Interferon-induced, double-stranded RNA-activated protein kinase OS=Homo sapiens GN=EIF2AK2 PE=1 SV=2
3.88978	3.86753	3.87321	3.7637	3.87915	3.8243	3.84855	3.88823	3.8757	FALSE	Human	IsMasterProtein			NaN	0	67	23	223	23	42.9	5.81	376	23	0.733967	-0.0544558	-1.60153	Q9UNM6	26S proteasome non-ATPase regulatory subunit 13 OS=Homo sapiens GN=PSMD13 PE=1 SV=2
-6.66614	-6.57064	-6.72669	-6.41334	-6.54805	-6.59487	-6.57044	-6.50149	-6.56109	FALSE	Human	IsMasterProtein			NaN	0	59	27	61	1	68.3	7.94	605	27	0.892767	0.135733	1.915	G3V256	Zinc finger CCCH domain-containing protein 14 OS=Homo sapiens GN=ZC3H14 PE=1 SV=1
2.12938	2.09698	2.13685	2.05531	2.12327	2.08764	2.10399	2.15183	2.12621	FALSE	Human	IsMasterProtein			NaN	0	61	24	84	23	60.1	7.85	542	24	0.629554	-0.0323327	-1.39797	D6W592	Heterogeneous nuclear ribonucleoprotein L-like OS=Homo sapiens GN=HNRPLL PE=1 SV=1
2.34274	2.30646	2.32186	2.42357	2.25221	2.32402	2.32353	2.23398	2.2383	FALSE	Human	IsMasterProtein			NaN	0	23	43	70	34	211.2	8.1	1828	43	0.0657165	0.00957878	0.188619	O14647	Chromodomain-helicase-DNA-binding protein 2 OS=Homo sapiens GN=CHD2 PE=1 SV=2
2.34668	2.35562	2.34357	2.19223	2.3875	2.31748	2.3242	2.44196	2.40276	FALSE	Human	IsMasterProtein			NaN	0	15	37	62	31	299.5	6.48	2833	37	0.361132	-0.0495554	-0.865926	Q9H4A3-7	Isoform 6 of Serine/threonine-protein kinase WNK1 OS=Homo sapiens GN=WNK1
3.6533	3.62444	3.6324	3.58182	3.65492	3.62018	3.62581	3.65332	3.63999	FALSE	Human	IsMasterProtein			NaN	0	41	32	194	31	91.7	6.8	825	32	0.318826	-0.0177404	-0.77818	O43747-2	Isoform 2 of AP-1 complex subunit gamma-1 OS=Homo sapiens GN=AP1G1
2.06809	2.03447	2.0634	2.07729	2.00834	2.04205	2.0239	2.01182	2.01883	FALSE	Human	IsMasterProtein			NaN	0	36	35	68	33	133.2	7.55	1154	35	0.22109	-0.0127626	-0.566951	P23458	Tyrosine-protein kinase JAK1 OS=Homo sapiens GN=JAK1 PE=1 SV=2
4.34159	4.37725	4.30274	4.22851	4.41983	4.32403	4.35365	4.39592	4.42419	FALSE	Human	IsMasterProtein			NaN	0	62	21	354	21	25	6.38	224	21	0.0992733	-0.0164061	-0.276786	P30041	Peroxiredoxin-6 OS=Homo sapiens GN=PRDX6 PE=1 SV=3
2.92558	2.96997	2.90457	2.80986	2.9859	2.8929	2.95854	2.99841	3.00183	FALSE	Human	IsMasterProtein			NaN	0	47	23	120	23	72.5	5.74	650	23	0.274085	-0.0371505	-0.683193	Q9H4A4	Aminopeptidase B OS=Homo sapiens GN=RNPEP PE=1 SV=2
2.71829	2.6894	2.69645	2.80475	2.6028	2.73592	2.71411	2.56297	2.57612	FALSE	Human	IsMasterProtein			NaN	0	49	27	110	25	72	8.47	643	27	0.0770126	0.0131085	0.218816	Q6P1M0	Long-chain fatty acid transport protein 4 OS=Homo sapiens GN=SLC27A4 PE=1 SV=1
2.52127	2.44063	2.49903	2.61633	2.49646	2.55737	2.5445	2.46177	2.47466	FALSE	Human	IsMasterProtein			NaN	0	46	32	79	32	89.1	8.37	810	32	0.761303	0.069744	1.65504	O75152	Zinc finger CCCH domain-containing protein 11A OS=Homo sapiens GN=ZC3H11A PE=1 SV=3
1.88677	1.92299	1.90445	1.80741	1.98271	1.91688	1.9078	1.9994	2.003	FALSE	Human	IsMasterProtein			NaN	0	53	34	77	34	83.5	5.94	723	34	0.0152392	-0.00240016	-0.045995	Q6UWE0	E3 ubiquitin-protein ligase LRSAM1 OS=Homo sapiens GN=LRSAM1 PE=1 SV=1
2.34603	2.31412	2.36139	2.42267	2.23047	2.37257	2.33982	2.21856	2.22002	FALSE	Human	IsMasterProtein			NaN	0	42	31	82	29	101.1	6.96	889	31	0.00772952	0.00139308	0.0235233	Q9BZF1	Oxysterol-binding protein-related protein 8 OS=Homo sapiens GN=OSBPL8 PE=1 SV=3
2.89836	2.85385	2.90177	2.99026	2.79377	2.90509	2.8998	2.78559	2.81011	FALSE	Human	IsMasterProtein			NaN	0	31	27	133	27	100.2	8.05	890	27	0.0694332	0.0117077	0.198616	O76024	Wolframin OS=Homo sapiens GN=WFS1 PE=1 SV=2
-4.34832	-4.27161	-4.10992	-4.23798	-4.37154	-4.2467	-4.17058	-4.24208	-4.15704	FALSE	Human	IsMasterProtein			NaN	0	36	38	69	0	139.8	5.41	1256	38	0.196323	-0.0421235	-0.510907	Q9HCH5-7	Isoform 5 of Synaptotagmin-like protein 2 OS=Homo sapiens GN=SYTL2
2.51596	2.45602	2.49902	2.58502	2.41229	2.50912	2.53128	2.39984	2.42243	FALSE	Human	IsMasterProtein			NaN	0	46	27	93	27	81.1	6.07	719	27	0.0784414	0.0118136	0.222596	Q9H8H0	Nucleolar protein 11 OS=Homo sapiens GN=NOL11 PE=1 SV=1
-4.8477	-4.97738	-4.9544	-4.97455	-5.21734	-4.98098	-5.02277	-4.91643	-5.06038	FALSE	Human	IsMasterProtein			NaN	0	43	28	87	2	100.5	5.8	925	28	0.665619	-0.13113	-1.46821	P57737	Coronin-7 OS=Homo sapiens GN=CORO7 PE=1 SV=2
1.95338	1.99117	1.95357	1.98809	1.86756	1.94255	1.93504	1.85898	1.88552	FALSE	Human	IsMasterProtein			NaN	0	27	36	65	35	177.5	5.12	1609	36	0.37413	-0.0333064	-0.892549	P11047	Laminin subunit gamma-1 OS=Homo sapiens GN=LAMC1 PE=1 SV=3
0.937889	0.89413	0.944386	0.988704	0.975561	0.947206	0.944449	0.960155	0.944259	FALSE	Human	IsMasterProtein			NaN	0	21	34	109	16	181.2	7.2	1590	34	1.05917	0.0450212	2.25394	P51531	Probable global transcription activator SNF2L2 OS=Homo sapiens GN=SMARCA2 PE=1 SV=2
1.80543	1.79386	1.83021	1.7891	1.78395	1.80952	1.79749	1.78793	1.80235	FALSE	Human	IsMasterProtein			NaN	0	33	37	64	36	155.5	8.48	1390	37	0.517803	-0.0156435	-1.17959	O14802	DNA-directed RNA polymerase III subunit RPC1 OS=Homo sapiens GN=POLR3A PE=1 SV=2
4.03171	3.99356	3.99428	3.89488	4.10544	3.97803	3.96993	4.11315	4.11072	FALSE	Human	IsMasterProtein			NaN	0	85	17	291	17	28.8	4.69	261	17	0.0773217	-0.0137293	-0.219634	P12004	Proliferating cell nuclear antigen OS=Homo sapiens GN=PCNA PE=1 SV=1
3.10508	3.10193	3.07415	3.03376	3.37387	3.1131	3.11607	3.36019	3.36019	FALSE	Human	IsMasterProtein			NaN	0	55	20	195	20	57.8	5.4	529	20	0.31676	0.0798612	0.773846	P52292	Importin subunit alpha-1 OS=Homo sapiens GN=KPNA2 PE=1 SV=1
3.50227	3.45207	3.48115	3.57825	3.39069	3.4823	3.51631	3.35357	3.39364	FALSE	Human	IsMasterProtein			NaN	0	57	22	151	21	46.5	6.39	432	22	0.0315691	0.00525101	0.0936525	Q96I99	Succinyl-CoA ligase [GDP-forming] subunit beta, mitochondrial OS=Homo sapiens GN=SUCLG2 PE=1 SV=2
2.19193	2.18501	2.19695	2.17453	2.21543	2.19449	2.18271	2.18694	2.19348	FALSE	Human	IsMasterProtein			NaN	0	58	23	321	8	49.1	5.68	427	23	0.102779	0.00351596	0.285743	O00148	ATP-dependent RNA helicase DDX39A OS=Homo sapiens GN=DDX39A PE=1 SV=2
-6.73268	-6.99228	-6.91006	-6.53644	-6.91526	-6.87972	-6.54988	-6.54927	-6.79067	FALSE	Human	IsMasterProtein			NaN	0	24	39	99	1	197.2	6.24	1756	39	0.285445	0.1012	0.707554	F8VYC4	RANBP2-like and GRIP domain-containing protein 1 OS=Homo sapiens GN=RGPD1 PE=4 SV=1
1.96282	1.98217	1.9441	1.8354	1.98846	1.92836	1.91157	2.01519	2.02316	FALSE	Human	IsMasterProtein			NaN	0	38	32	77	32	113.3	7.68	1023	32	0.424632	-0.04562	-0.994762	Q8ND04-2	Isoform 2 of Protein SMG8 OS=Homo sapiens GN=SMG8
5.90615	5.97634	5.89273	5.78543	5.93291	5.89091	5.90433	5.95644	5.99613	FALSE	Human	IsMasterProtein			NaN	0	80	18	648	14	22.1	8.13	199	18	0.470223	-0.0553217	-1.08569	Q06830	Peroxiredoxin-1 OS=Homo sapiens GN=PRDX1 PE=1 SV=1
2.60238	2.64122	2.62568	2.45808	2.60097	2.57468	2.49091	2.63624	2.67357	FALSE	Human	IsMasterProtein			NaN	0	79	18	115	18	36	7.02	329	18	0.800385	-0.0785152	-1.7318	O00151	PDZ and LIM domain protein 1 OS=Homo sapiens GN=PDLIM1 PE=1 SV=4
2.25097	2.23002	2.22959	2.07573	2.26074	2.14468	2.1649	2.28603	2.26705	FALSE	Human	IsMasterProtein			NaN	0	37	31	81	31	108.9	7.14	958	31	0.633047	-0.0764753	-1.40477	Q9Y2L1	Exosome complex exonuclease RRP44 OS=Homo sapiens GN=DIS3 PE=1 SV=2
2.77027	2.72754	2.73968	2.76879	2.69636	2.78513	2.73904	2.68424	2.72564	FALSE	Human	IsMasterProtein			NaN	0	38	31	90	26	103.5	5.97	930	31	0.0485877	0.00426531	0.141718	P98175	RNA-binding protein 10 OS=Homo sapiens GN=RBM10 PE=1 SV=3
5.26848	5.27287	5.23228	5.12315	5.26817	5.21182	5.20586	5.28371	5.29784	FALSE	Human	IsMasterProtein			NaN	0	81	21	574	14	26.7	9.66	243	21	0.573089	-0.0568287	-1.28787	P23396	40S ribosomal protein S3 OS=Homo sapiens GN=RPS3 PE=1 SV=2
2.66374	2.68046	2.66021	2.5188	2.68733	2.63379	2.65761	2.68618	2.71806	FALSE	Human	IsMasterProtein			NaN	0	64	25	117	25	56.8	6.48	514	25	0.474513	-0.0548265	-1.09419	Q13228-4	Isoform 4 of Selenium-binding protein 1 OS=Homo sapiens GN=SELENBP1
1.46166	1.46738	1.45437	1.38479	1.52686	1.4364	1.46282	1.55158	1.53852	FALSE	Human	IsMasterProtein			NaN	0	22	37	57	37	240.5	5.82	2177	37	0.101593	-0.0117861	-0.282717	Q5TH69	Brefeldin A-inhibited guanine nucleotide-exchange protein 3 OS=Homo sapiens GN=ARFGEF3 PE=1 SV=3
2.23628	2.25449	2.2289	2.10236	2.31378	2.18846	2.2287	2.29618	2.30857	FALSE	Human	IsMasterProtein			NaN	0	62	27	91	27	74.4	5.53	644	27	0.245064	-0.038354	-0.620105	Q14166	Tubulin--tyrosine ligase-like protein 12 OS=Homo sapiens GN=TTLL12 PE=1 SV=2
2.31974	2.30718	2.37158	2.27678	2.32542	2.29288	2.33785	2.34431	2.37099	FALSE	Human	IsMasterProtein			NaN	0	47	38	80	38	108.9	7.31	980	38	0.638538	-0.0344708	-1.41547	Q8WTW3	Conserved oligomeric Golgi complex subunit 1 OS=Homo sapiens GN=COG1 PE=1 SV=1
2.99142	2.97028	2.9971	3.02425	2.96659	3.02187	3.00723	2.99316	3.00178	FALSE	Human	IsMasterProtein			NaN	0	33	24	121	15	92.3	6.23	815	24	0.365767	0.0179694	0.875436	E9PSI1	Transmembrane 9 superfamily member 1 OS=Homo sapiens GN=TM9SF1 PE=4 SV=1
1.963	1.89655	1.94361	1.91296	1.93474	1.9288	1.91132	1.91415	1.90626	FALSE	Human	IsMasterProtein			NaN	0	47	25	72	25	79.5	8.92	756	25	0.16056	-0.00888324	-0.427627	E9PAU2	Ribonucleoprotein PTB-binding 1 OS=Homo sapiens GN=RAVER1 PE=1 SV=1
2.66819	2.61783	2.6663	2.76227	2.56318	2.66533	2.66245	2.51942	2.52683	FALSE	Human	IsMasterProtein			NaN	0	53	26	137	26	74.4	8.16	660	26	0.0753601	0.012822	0.214433	Q15067	Peroxisomal acyl-coenzyme A oxidase 1 OS=Homo sapiens GN=ACOX1 PE=1 SV=3
2.31341	2.25105	2.27501	2.33472	2.20045	2.32451	2.32124	2.13757	2.18107	FALSE	Human	IsMasterProtein			NaN	0	43	27	110	27	87.1	5.88	770	27	0.0493579	0.00673556	0.143857	P42892	Endothelin-converting enzyme 1 OS=Homo sapiens GN=ECE1 PE=1 SV=2
3.58824	3.57076	3.56087	3.43407	3.62506	3.53737	3.55749	3.68922	3.68289	FALSE	Human	IsMasterProtein			NaN	0	65	24	169	22	38.2	5.38	331	24	0.299451	-0.0411228	-0.737354	Q9Y266	Nuclear migration protein nudC OS=Homo sapiens GN=NUDC PE=1 SV=1
2.64101	2.63035	2.6153	2.50741	2.65382	2.59784	2.60799	2.67706	2.68001	FALSE	Human	IsMasterProtein			NaN	0	42	33	90	31	89.4	7.3	807	33	0.418365	-0.0425298	-0.982171	P22059	Oxysterol-binding protein 1 OS=Homo sapiens GN=OSBP PE=1 SV=1
3.56139	3.54358	3.56964	3.70724	3.50271	3.5802	3.60047	3.44735	3.50688	FALSE	Human	IsMasterProtein			NaN	0	50	21	234	21	56.6	6.18	505	21	0.254461	0.0385115	0.640675	Q9UHG3	Prenylcysteine oxidase 1 OS=Homo sapiens GN=PCYOX1 PE=1 SV=3
2.27338	2.31876	2.25853	2.14939	2.31139	2.23824	2.27562	2.36186	2.34956	FALSE	Human	IsMasterProtein			NaN	0	58	28	84	28	65	5.67	567	28	0.430538	-0.0505497	-1.0066	Q92696	Geranylgeranyl transferase type-2 subunit alpha OS=Homo sapiens GN=RABGGTA PE=1 SV=2
2.46563	2.47812	2.47232	2.31446	2.4214	2.44231	2.43237	2.44718	2.44333	FALSE	Human	IsMasterProtein			NaN	0	44	30	81	28	96.6	6.25	899	30	0.932439	-0.0793024	-1.99462	Q00653-4	Isoform 4 of Nuclear factor NF-kappa-B p100 subunit OS=Homo sapiens GN=NFKB2
-2.62439	-2.67871	-2.61508	-2.75311	-2.68953	-2.6315	-2.70842	-2.61586	-2.75906	FALSE	Human	IsMasterProtein			NaN	0	44	30	59	1	86.6	9.64	778	30	0.573606	-0.0519859	-1.28888	E9PC69	Serine/threonine-protein kinase MARK2 OS=Homo sapiens GN=MARK2 PE=1 SV=3
1.8079	1.80252	1.74856	1.64945	1.90185	1.75746	1.79385	1.86716	1.85931	FALSE	Human	IsMasterProtein			NaN	0	36	33	80	33	136.5	6.34	1230	33	0.0781073	-0.0167456	-0.221713	J3KR97	Tubulin-specific chaperone D OS=Homo sapiens GN=TBCD PE=1 SV=1
2.44748	2.44759	2.42106	2.3353	2.53159	2.43055	2.42677	2.59299	2.57878	FALSE	Human	IsMasterProtein			NaN	0	53	27	73	27	61.9	6.52	546	27	0.0368168	-0.00623099	-0.108639	P40222	Alpha-taxilin OS=Homo sapiens GN=TXLNA PE=1 SV=3
2.92557	2.92448	2.92595	2.82195	2.98746	2.92345	2.91871	3.04593	3.00307	FALSE	Human	IsMasterProtein			NaN	0	63	27	124	5	53.9	6.58	478	27	0.107747	-0.0143778	-0.29836	Q9NUU7	ATP-dependent RNA helicase DDX19A OS=Homo sapiens GN=DDX19A PE=1 SV=1
3.76802	3.77989	3.7222	3.62771	3.8215	3.75554	3.75007	3.80274	3.81492	FALSE	Human	IsMasterProtein			NaN	0	50	22	264	22	47.9	7.69	432	22	0.134916	-0.0217865	-0.365904	P22234-2	Isoform 2 of Multifunctional protein ADE2 OS=Homo sapiens GN=PAICS
3.20662	3.20751	3.20318	3.07081	3.25559	3.12942	3.14571	3.27766	3.24613	FALSE	Human	IsMasterProtein			NaN	0	47	34	117	34	89.6	8	776	34	0.420848	-0.0538317	-0.987163	Q13616	Cullin-1 OS=Homo sapiens GN=CUL1 PE=1 SV=2
2.90932	2.85948	2.85159	2.95394	2.80208	2.8711	2.90895	2.72964	2.76292	FALSE	Human	IsMasterProtein			NaN	0	55	30	115	30	73.5	8.02	645	30	0.0156607	0.00224296	0.0472454	Q6PI48	Aspartate--tRNA ligase, mitochondrial OS=Homo sapiens GN=DARS2 PE=1 SV=1
-3.01083	-3.03548	-3.19671	-2.94962	-3.19105	-3.07177	-3.02159	-3.1976	-3.24741	FALSE	Human	IsMasterProtein			NaN	0	38	30	94	1	73.7	9.47	700	30	0.0380708	0.0101941	0.112198	Q14978-3	Isoform 3 of Nucleolar and coiled-body phosphoprotein 1 OS=Homo sapiens GN=NOLC1
3.70063	3.65465	3.68923	3.79074	3.62214	3.73577	3.7247	3.59492	3.68152	FALSE	Human	IsMasterProtein			NaN	0	66	24	216	24	47.6	5.97	432	24	0.269682	0.0347162	0.673703	Q8NBS9	Thioredoxin domain-containing protein 5 OS=Homo sapiens GN=TXNDC5 PE=1 SV=2
3.13314	3.09305	3.12796	3.24925	3.05776	3.17475	3.15447	3.04126	3.05695	FALSE	Human	IsMasterProtein			NaN	0	58	27	106	27	49.8	9.44	447	27	0.302835	0.0425382	0.744517	Q9Y4P3	Transducin beta-like protein 2 OS=Homo sapiens GN=TBL2 PE=1 SV=1
5.31187	5.26916	5.28247	5.45065	5.21346	5.35351	5.35281	5.11753	5.2067	FALSE	Human	IsMasterProtein			NaN	0	74	17	1064	16	30.8	8.54	283	17	0.297878	0.051374	0.734019	P21796	Voltage-dependent anion-selective channel protein 1 OS=Homo sapiens GN=VDAC1 PE=1 SV=2
2.24777	2.25294	2.25696	2.14037	2.31116	2.2581	2.26304	2.31448	2.31141	FALSE	Human	IsMasterProtein			NaN	0	51	27	100	27	68.8	6.07	621	27	0.115074	-0.0160115	-0.316814	O95671	N-acetylserotonin O-methyltransferase-like protein OS=Homo sapiens GN=ASMTL PE=1 SV=3
-6.5285	-6.55692	-6.24207	-6.47358	-6.67519	-6.6489	-6.39515	-6.62766	-6.4586	FALSE	Human	IsMasterProtein			NaN	0	55	18	180	1	46.3	9.03	414	18	0.589137	-0.156726	-1.3192	G5E972	Thymopentin OS=Homo sapiens GN=TMPO PE=1 SV=1
4.10776	4.26744	4.0851	3.97716	4.25296	4.09949	4.09974	4.25681	4.25753	FALSE	Human	IsMasterProtein			NaN	0	49	19	239	1	30.8	8.88	274	19	0.167184	-0.043563	-0.443283	P15559	NAD(P)H dehydrogenase [quinone] 1 OS=Homo sapiens GN=NQO1 PE=1 SV=1
2.82505	2.82637	2.78219	2.63324	2.87186	2.73238	2.75661	2.87035	2.8648	FALSE	Human	IsMasterProtein			NaN	0	59	28	99	26	66.6	6.46	591	28	0.389834	-0.0653796	-0.924529	P17812	CTP synthase 1 OS=Homo sapiens GN=CTPS1 PE=1 SV=2
1.96933	2.01467	2.0032	1.85899	2.07974	1.92217	1.97822	2.13267	2.14586	FALSE	Human	IsMasterProtein			NaN	0	66	24	454	9	46.5	5.48	408	24	0.248659	-0.0420985	-0.627991	Q14240-2	Isoform 2 of Eukaryotic initiation factor 4A-II OS=Homo sapiens GN=EIF4A2
2.49087	2.48634	2.45966	2.35249	2.55984	2.46866	2.47355	2.55988	2.54564	FALSE	Human	IsMasterProtein			NaN	0	65	21	94	7	54.5	7.74	493	21	0.110919	-0.0186234	-0.306373	E7ETB3	Aspartyl aminopeptidase OS=Homo sapiens GN=DNPEP PE=1 SV=2
-2.85526	-2.89932	-3.02339	-3.10618	-2.90093	-2.98634	-2.923	-3.26959	-3.01572	FALSE	Human	IsMasterProtein			NaN	0	15	38	103	1	290.9	5.86	2555	38	0.388302	-0.0718307	-0.921418	O00507	Probable ubiquitin carboxyl-terminal hydrolase FAF-Y OS=Homo sapiens GN=USP9Y PE=2 SV=2
2.26482	2.26544	2.27946	2.15405	2.31922	2.23451	2.253	2.33922	2.32534	FALSE	Human	IsMasterProtein			NaN	0	49	31	75	20	83.9	8.78	744	31	0.286172	-0.0339833	-0.709106	Q15418-2	Isoform 2 of Ribosomal protein S6 kinase alpha-1 OS=Homo sapiens GN=RPS6KA1
2.2703	2.22816	2.27658	2.27628	2.23181	2.25319	2.27143	2.2144	2.20421	FALSE	Human	IsMasterProtein			NaN	0	36	29	85	29	117.9	5.8	1042	29	0.0814388	-0.00458678	-0.230499	Q68E01-2	Isoform 2 of Integrator complex subunit 3 OS=Homo sapiens GN=INTS3
2.52437	2.52359	2.50045	2.38955	2.55548	2.49227	2.49484	2.57815	2.55851	FALSE	Human	IsMasterProtein			NaN	0	38	26	87	26	92.5	5.69	846	26	0.308349	-0.0370391	-0.756157	Q14694-2	Isoform 2 of Ubiquitin carboxyl-terminal hydrolase 10 OS=Homo sapiens GN=USP10
2.6024	2.55043	2.63122	2.70406	2.49619	2.60909	2.59387	2.47393	2.46743	FALSE	Human	IsMasterProtein			NaN	0	49	25	108	24	80.4	8.38	720	25	0.044585	0.00842897	0.130551	O95573	Long-chain-fatty-acid--CoA ligase 3 OS=Homo sapiens GN=ACSL3 PE=1 SV=3
-4.57884	-4.6058	-4.85133	-4.85783	-4.80107	-4.91316	-4.85363	-5.13578	-5.03462	FALSE	Human	IsMasterProtein			NaN	0	79	18	261	1	33.8	8.53	297	18	0.90093	-0.178704	-1.93133	B4DK69	Aldo-keto reductase family 1 member C2 OS=Homo sapiens GN=AKR1C2 PE=2 SV=1
2.51903	2.46764	2.52238	2.48298	2.45051	2.44816	2.47306	2.46063	2.45226	FALSE	Human	IsMasterProtein			NaN	0	45	27	81	27	75.2	6.38	658	27	0.947141	-0.0424654	-2.0243	Q9H089	Large subunit GTPase 1 homolog OS=Homo sapiens GN=LSG1 PE=1 SV=2
2.00601	1.91026	1.94536	2.12644	1.89286	2.04706	1.99745	1.87641	1.91028	FALSE	Human	IsMasterProtein			NaN	0	34	36	59	36	131.5	7.09	1167	36	0.388354	0.068243	0.921525	Q76FK4	Nucleolar protein 8 OS=Homo sapiens GN=NOL8 PE=1 SV=1
-5.95294	-5.85355	-6.13901	-5.93157	-5.79355	-5.90247	-5.93795	-6.02955	-6.11829	FALSE	Human	IsMasterProtein			NaN	0	59	32	119	1	62	6.42	560	32	0.493624	0.105968	1.13198	P29590-4	Isoform PML-6 of Protein PML OS=Homo sapiens GN=PML
2.34891	2.3438	2.35015	2.26595	2.5095	2.34565	2.36561	2.53194	2.48012	FALSE	Human	IsMasterProtein			NaN	0	40	38	70	38	123.5	7.21	1098	38	0.133997	0.0260802	0.363658	Q8NHU6	Tudor domain-containing protein 7 OS=Homo sapiens GN=TDRD7 PE=1 SV=2
4.37831	4.34715	4.37224	4.36644	4.36179	4.34634	4.33773	4.31807	4.3672	FALSE	Human	IsMasterProtein			NaN	0	57	23	333	9	50.6	5.88	443	23	0.273413	-0.00770871	-0.681747	Q13838-2	Isoform 2 of Spliceosome RNA helicase DDX39B OS=Homo sapiens GN=DDX39B
3.83805	3.87245	3.72781	3.63871	3.7409	3.77661	3.78508	3.69275	3.73321	FALSE	Human	IsMasterProtein			NaN	0	80	20	284	2	36.8	7.88	323	20	0.71518	-0.0940302	-1.56483	Q04828	Aldo-keto reductase family 1 member C1 OS=Homo sapiens GN=AKR1C1 PE=1 SV=1
3.01124	2.97971	2.98145	2.99064	3.06447	3.07725	3.09624	3.05187	3.04666	FALSE	Human	IsMasterProtein			NaN	0	68	24	131	23	56	5.2	490	24	0.858663	0.05332	1.84704	O14879	Interferon-induced protein with tetratricopeptide repeats 3 OS=Homo sapiens GN=IFIT3 PE=1 SV=1
2.8668	2.89992	2.8846	2.75143	2.91916	2.83975	2.84457	2.97768	2.95573	FALSE	Human	IsMasterProtein			NaN	0	43	29	117	27	68.2	6.73	612	29	0.403281	-0.0469953	-0.951767	Q96G03	Phosphoglucomutase-2 OS=Homo sapiens GN=PGM2 PE=1 SV=4
4.31301	4.27547	4.28188	4.39164	4.22466	4.30686	4.32044	4.15965	4.20606	FALSE	Human	IsMasterProtein			NaN	0	58	25	307	25	47.5	9.01	430	25	0.13049	0.0176029	0.35506	P00505	Aspartate aminotransferase, mitochondrial OS=Homo sapiens GN=GOT2 PE=1 SV=3
2.97939	2.95708	2.97896	3.07611	2.89473	2.9999	3.00352	2.86928	2.87617	FALSE	Human	IsMasterProtein			NaN	0	57	21	147	21	44.8	8.13	400	21	0.127286	0.0184338	0.347174	Q9BTV4	Transmembrane protein 43 OS=Homo sapiens GN=TMEM43 PE=1 SV=1
3.4889	3.42344	3.4543	3.59959	3.37554	3.50365	3.4945	3.34125	3.35881	FALSE	Human	IsMasterProtein			NaN	0	60	22	255	22	33.8	10.18	321	22	0.214841	0.037376	0.552924	P22087	rRNA 2'-O-methyltransferase fibrillarin OS=Homo sapiens GN=FBL PE=1 SV=2
-3.64479	-3.64484	-3.54183	-3.51474	-3.63954	-3.62848	-3.68627	-3.64795	-3.50927	FALSE	Human	IsMasterProtein			NaN	0	53	25	126	1	61	6.01	534	25	0.111745	0.0162317	0.308452	P13674	Prolyl 4-hydroxylase subunit alpha-1 OS=Homo sapiens GN=P4HA1 PE=1 SV=2
3.07595	3.07365	3.06321	2.97419	3.07575	3.01451	3.02772	3.10453	3.10948	FALSE	Human	IsMasterProtein			NaN	0	85	21	211	21	36.5	5.64	325	21	0.764127	-0.0494548	-1.66057	Q13347	Eukaryotic translation initiation factor 3 subunit I OS=Homo sapiens GN=EIF3I PE=1 SV=1
2.70745	2.6462	2.68889	2.76468	2.6183	2.70825	2.70707	2.60319	2.60459	FALSE	Human	IsMasterProtein			NaN	0	58	19	143	18	42.4	8.46	387	19	0.128595	0.0162305	0.3504	A0A087WZN1	Isocitrate dehydrogenase 3 (NAD+) beta, isoform CRA_d OS=Homo sapiens GN=IDH3B PE=1 SV=1
1.62481	1.63836	1.67049	1.54963	1.6783	1.64639	1.60128	1.70713	1.69787	FALSE	Human	IsMasterProtein			NaN	0	50	32	58	32	98.6	8.4	904	32	0.184049	-0.019782	-0.48266	Q86UK7	Zinc finger protein 598 OS=Homo sapiens GN=ZNF598 PE=1 SV=1
4.03574	4.05669	3.99362	3.85618	4.00329	3.98187	3.99777	3.99167	3.99314	FALSE	Human	IsMasterProtein			NaN	0	80	16	297	16	24.4	8.25	220	16	0.75782	-0.0815712	-1.64821	P37802-2	Isoform 2 of Transgelin-2 OS=Homo sapiens GN=TAGLN2
-3.09456	-3.16593	-3.11136	-3.22347	-2.98527	-3.13026	-3.09975	-3.06919	-3.17782	FALSE	Human	IsMasterProtein			NaN	0	80	18	221	2	33.8	8.24	321	18	0.0519122	0.0109537	0.150932	F8VZX2	Poly(rC)-binding protein 2 OS=Homo sapiens GN=PCBP2 PE=1 SV=1
1.86465	1.81071	1.86151	1.9483	1.76108	1.89268	1.8387	1.75832	1.76686	FALSE	Human	IsMasterProtein			NaN	0	33	29	53	29	129.4	8.19	1237	29	0.13799	0.0217301	0.373401	Q8N1G0	Zinc finger protein 687 OS=Homo sapiens GN=ZNF687 PE=1 SV=1
2.49971	2.46544	2.4691	2.33176	2.48251	2.4665	2.43116	2.56687	2.53325	FALSE	Human	IsMasterProtein			NaN	0	28	34	72	32	150	5.54	1299	34	0.449031	-0.0511613	-1.04356	Q6Y7W6	PERQ amino acid-rich with GYF domain-containing protein 2 OS=Homo sapiens GN=GIGYF2 PE=1 SV=1
4.17923	4.16141	4.10405	3.97425	4.20922	4.09394	4.11099	4.199	4.20995	FALSE	Human	IsMasterProtein			NaN	0	69	17	462	11	27.7	4.78	245	17	0.319494	-0.0557613	-0.779578	P27348	14-3-3 protein theta OS=Homo sapiens GN=YWHAQ PE=1 SV=1
-3.05874	-2.91915	-3.04459	-2.90873	-3.23873	-2.97384	-3.06652	-3.11775	-3.13636	FALSE	Human	IsMasterProtein			NaN	0	37	26	128	2	85.9	10.4	747	26	0.107936	-0.0329421	-0.29884	Q9NYF8-4	Isoform 4 of Bcl-2-associated transcription factor 1 OS=Homo sapiens GN=BCLAF1
2.05665	2.04052	2.03998	1.97094	2.07089	2.03579	2.01717	2.07766	2.07497	FALSE	Human	IsMasterProtein			NaN	0	49	29	87	24	74.2	6.23	673	29	0.266217	-0.0198432	-0.666215	P51116	Fragile X mental retardation syndrome-related protein 2 OS=Homo sapiens GN=FXR2 PE=1 SV=2
5.42511	5.43317	5.37509	5.37145	5.41193	5.41421	5.38284	5.41125	5.5122	FALSE	Human	IsMasterProtein			NaN	0	79	16	581	14	20.7	4.36	187	16	0.20098	-0.0119265	-0.52154	H0Y7A7	Calmodulin (Fragment) OS=Homo sapiens GN=CALM2 PE=1 SV=1
2.82051	2.82058	2.83502	2.67518	2.92141	2.7955	2.81647	2.92976	2.94705	FALSE	Human	IsMasterProtein			NaN	0	56	32	130	32	84.1	6.19	746	32	0.14608	-0.0280023	-0.392999	Q96TA1	Niban-like protein 1 OS=Homo sapiens GN=FAM129B PE=1 SV=3
2.01602	2.0156	2.01071	2.13899	1.9671	2.05128	2.07396	1.91339	1.9374	FALSE	Human	IsMasterProtein			NaN	0	34	31	81	30	131.1	7.58	1144	31	0.316002	0.0383456	0.772255	Q16706	Alpha-mannosidase 2 OS=Homo sapiens GN=MAN2A1 PE=1 SV=2
2.47486	2.42511	2.46691	2.39691	2.43028	2.47633	2.42108	2.42651	2.422	FALSE	Human	IsMasterProtein			NaN	0	35	20	108	20	71.7	9.58	673	20	0.31117	-0.0211218	-0.7621	Q15637-5	Isoform 5 of Splicing factor 1 OS=Homo sapiens GN=SF1
4.21891	4.20857	4.18179	4.37867	4.11176	4.25636	4.24645	4.09748	4.15509	FALSE	Human	IsMasterProtein			NaN	0	67	34	223	10	42.3	10.05	391	34	0.230613	0.0458364	0.588186	P38159	RNA-binding motif protein, X chromosome OS=Homo sapiens GN=RBMX PE=1 SV=3
2.65569	2.59233	2.6403	2.70269	2.5683	2.68366	2.63128	2.56075	2.57389	FALSE	Human	IsMasterProtein			NaN	0	32	34	91	32	118.2	8.47	1029	34	0.182661	0.0221116	0.479445	O15042	U2 snRNP-associated SURP motif-containing protein OS=Homo sapiens GN=U2SURP PE=1 SV=2
4.73937	4.70538	4.72505	4.80955	4.65973	4.76291	4.72124	4.61508	4.65557	FALSE	Human	IsMasterProtein			NaN	0	84	19	448	19	23.5	6.7	207	19	0.173653	0.0207909	0.458468	P51149	Ras-related protein Rab-7a OS=Homo sapiens GN=RAB7A PE=1 SV=1
4.48221	4.47368	4.46606	4.33407	4.49934	4.4342	4.43731	4.55394	4.5719	FALSE	Human	IsMasterProtein			NaN	0	74	21	445	15	28.3	4.89	247	21	0.460041	-0.0514491	-1.06547	P61981	14-3-3 protein gamma OS=Homo sapiens GN=YWHAG PE=1 SV=2
2.12717	2.13338	2.14738	2.25527	2.04137	2.16756	2.14405	1.99264	2.055	FALSE	Human	IsMasterProtein			NaN	0	46	23	95	23	77.6	7.25	700	23	0.108691	0.0187572	0.300748	O15254	Peroxisomal acyl-coenzyme A oxidase 3 OS=Homo sapiens GN=ACOX3 PE=1 SV=2
2.26878	2.26409	2.25462	2.15011	2.2495	2.22347	2.22212	2.26906	2.25045	FALSE	Human	IsMasterProtein			NaN	0	31	34	90	33	136.4	7.44	1174	34	0.847092	-0.0548064	-1.82407	A0A087X256	WASH complex subunit 7 OS=Homo sapiens GN=KIAA1033 PE=1 SV=1
3.61664	3.62964	3.5796	3.48161	3.69952	3.57317	3.59388	3.70431	3.69755	FALSE	Human	IsMasterProtein			NaN	0	80	23	274	23	38.3	5.53	338	23	0.135579	-0.0238616	-0.367523	O95433	Activator of 90 kDa heat shock protein ATPase homolog 1 OS=Homo sapiens GN=AHSA1 PE=1 SV=1
1.9362	1.96249	1.94218	1.91959	1.77149	1.8974	1.84128	1.79967	1.78445	FALSE	Human	IsMasterProtein			NaN	0	24	36	57	34	197.4	8.29	1783	36	0.833744	-0.0841252	-1.79764	O43166-2	Isoform 2 of Signal-induced proliferation-associated 1-like protein 1 OS=Homo sapiens GN=SIPA1L1
2.81303	2.7416	2.79415	2.85814	2.73356	2.8386	2.82087	2.69008	2.73953	FALSE	Human	IsMasterProtein			NaN	0	53	26	128	2	60.9	6.01	534	26	0.242698	0.0271752	0.614905	P13674-2	Isoform 2 of Prolyl 4-hydroxylase subunit alpha-1 OS=Homo sapiens GN=P4HA1
1.84355	1.83534	1.79257	1.7115	1.90857	1.78074	1.78006	1.90428	1.90321	FALSE	Human	IsMasterProtein			NaN	0	20	42	65	40	250.6	5.97	2209	42	0.146292	-0.02355	-0.393512	P50748	Kinetochore-associated protein 1 OS=Homo sapiens GN=KNTC1 PE=1 SV=1
-2.69368	-2.76622	-2.65944	-2.721	-2.90428	-2.74007	-2.8046	-2.90267	-2.89313	FALSE	Human	IsMasterProtein			NaN	0	72	25	990	2	32.4	5.36	297	25	0.548456	-0.0820014	-1.23971	H7BY16	Nucleolin (Fragment) OS=Homo sapiens GN=NCL PE=1 SV=3
2.72186	2.65503	2.69322	2.83197	2.66051	2.73341	2.75072	2.61157	2.62461	FALSE	Human	IsMasterProtein			NaN	0	32	16	127	16	87.2	8.02	808	16	0.414267	0.0519283	0.973926	Q03518	Antigen peptide transporter 1 OS=Homo sapiens GN=TAP1 PE=1 SV=2
3.52922	3.47299	3.51794	3.61076	3.43541	3.5018	3.53116	3.39173	3.4196	FALSE	Human	IsMasterProtein			NaN	0	58	23	158	23	52.9	7.25	455	23	0.0595767	0.00927258	0.171968	P07099	Epoxide hydrolase 1 OS=Homo sapiens GN=EPHX1 PE=1 SV=1
3.4794	3.46406	3.45501	3.34071	3.48891	3.41195	3.43411	3.52571	3.48313	FALSE	Human	IsMasterProtein			NaN	0	58	23	163	23	51.1	8.4	472	23	0.531019	-0.0522978	-1.20554	P41091	Eukaryotic translation initiation factor 2 subunit 3 OS=Homo sapiens GN=EIF2S3 PE=1 SV=3
3.48001	3.4774	3.45665	3.32159	3.48878	3.39481	3.42179	3.4918	3.49195	FALSE	Human	IsMasterProtein			NaN	0	41	26	186	26	70.9	6.65	607	26	0.642139	-0.0696297	-1.42248	B0QY89	Eukaryotic translation initiation factor 3 subunit L OS=Homo sapiens GN=EIF3L PE=1 SV=1
2.33794	2.305	2.29039	2.46198	2.25517	2.37923	2.36221	2.22392	2.23537	FALSE	Human	IsMasterProtein			NaN	0	53	25	73	25	51.6	9.86	458	25	0.368305	0.0543526	0.880636	Q1ED39	Lysine-rich nucleolar protein 1 OS=Homo sapiens GN=KNOP1 PE=1 SV=1
2.02489	2.00306	1.98784	1.86887	1.99472	1.95778	1.92838	2.01439	1.97623	FALSE	Human	IsMasterProtein			NaN	0	44	30	57	1	87.9	9.72	788	30	0.767725	-0.0648107	-1.66763	Q7KZI7	Serine/threonine-protein kinase MARK2 OS=Homo sapiens GN=MARK2 PE=1 SV=2
2.71579	2.72583	2.68915	2.58906	2.69981	2.68541	2.66546	2.71906	2.70546	FALSE	Human	IsMasterProtein			NaN	0	38	34	97	33	111	5.54	1000	34	0.646612	-0.0521638	-1.43119	Q9Y6Y8	SEC23-interacting protein OS=Homo sapiens GN=SEC23IP PE=1 SV=1
1.03309	0.959422	1.0301	1.14031	0.856628	0.985335	1.04773	0.891212	0.944296	FALSE	Human	IsMasterProtein			NaN	0	72	21	310	4	38.1	4.58	323	21	0.0542289	-0.0134459	-0.15732	O43852-4	Isoform 4 of Calumenin OS=Homo sapiens GN=CALU
2.7569	2.6954	2.70709	2.81107	2.69146	2.73057	2.7509	2.624	2.628	FALSE	Human	IsMasterProtein			NaN	0	55	24	107	24	59.7	7.39	527	24	0.242806	0.0245703	0.615142	P04040	Catalase OS=Homo sapiens GN=CAT PE=1 SV=3
2.10068	2.12866	2.09289	1.99234	2.10255	2.05647	2.07509	2.15158	2.13472	FALSE	Human	IsMasterProtein			NaN	0	30	40	66	40	175.4	7.53	1564	40	0.777919	-0.0569601	-1.68763	Q6PGP7	Tetratricopeptide repeat protein 37 OS=Homo sapiens GN=TTC37 PE=1 SV=1
-2.72319	-2.6232	-2.68664	-2.59678	-2.70944	-2.57211	-2.66816	-2.73743	-2.57265	FALSE	Human	IsMasterProtein			NaN	0	43	32	113	3	85.7	7.05	781	32	0.429015	0.051564	1.00355	P29590-13	Isoform PML-13 of Protein PML OS=Homo sapiens GN=PML
2.1618	2.12757	2.14823	2.21572	2.13993	2.17692	2.14889	2.11436	2.15442	FALSE	Human	IsMasterProtein			NaN	0	33	34	64	32	135.3	6.16	1233	34	0.58808	0.0316598	1.31714	A2ABF8	Histone-lysine N-methyltransferase EHMT2 OS=Homo sapiens GN=EHMT2 PE=1 SV=1
2.8991	2.86708	2.87404	2.93615	2.7908	2.86273	2.85828	2.75948	2.78606	FALSE	Human	IsMasterProtein			NaN	0	46	23	123	23	72.3	6.27	642	23	0.145305	-0.0168467	-0.391131	Q8WVM8	Sec1 family domain-containing protein 1 OS=Homo sapiens GN=SCFD1 PE=1 SV=4
2.73612	2.79075	2.70592	2.63761	2.79434	2.72786	2.76252	2.77585	2.79398	FALSE	Human	IsMasterProtein			NaN	0	76	17	160	17	33.8	5.49	302	17	0.178575	-0.0243247	-0.469953	P19623	Spermidine synthase OS=Homo sapiens GN=SRM PE=1 SV=1
1.92669	1.92246	1.95418	1.89313	1.89453	1.92144	1.91961	1.95975	1.92007	FALSE	Human	IsMasterProtein			NaN	0	25	38	61	34	193.3	8.12	1697	38	1.08929	-0.0314098	-2.31687	Q9NZM3	Intersectin-2 OS=Homo sapiens GN=ITSN2 PE=1 SV=3
3.46214	3.40628	3.42974	3.3791	3.43506	3.42859	3.42804	3.34827	3.38736	FALSE	Human	IsMasterProtein			NaN	0	61	17	278	17	53.5	9.09	475	17	0.31518	-0.0184692	-0.770529	P26368	Splicing factor U2AF 65 kDa subunit OS=Homo sapiens GN=U2AF2 PE=1 SV=4
3.01645	2.96942	2.97614	2.98165	2.96845	2.93306	2.96212	2.92459	2.94782	FALSE	Human	IsMasterProtein			NaN	0	43	26	124	26	91.8	6.43	790	26	0.565634	-0.0262824	-1.27331	Q09161	Nuclear cap-binding protein subunit 1 OS=Homo sapiens GN=NCBP1 PE=1 SV=1
2.7688	2.76006	2.78243	2.77422	2.81453	2.77975	2.81557	2.83944	2.86098	FALSE	Human	IsMasterProtein			NaN	0	65	22	115	22	47	5.44	434	22	0.601609	0.0190736	1.34352	O60664	Perilipin-3 OS=Homo sapiens GN=PLIN3 PE=1 SV=3
1.9808	2.06593	2.03189	2.11372	1.84135	2.03871	2.04184	1.78904	1.87514	FALSE	Human	IsMasterProtein			NaN	0	20	36	52	36	262.5	5.71	2386	36	0.121598	-0.0282835	-0.333094	P02751	Fibronectin OS=Homo sapiens GN=FN1 PE=1 SV=4
2.32799	2.3392	2.33682	2.26792	2.36624	2.33869	2.32304	2.34462	2.33842	FALSE	Human	IsMasterProtein			NaN	0	54	32	93	30	83.6	6.79	729	32	0.129428	-0.0103904	-0.35245	Q9UHD2	Serine/threonine-protein kinase TBK1 OS=Homo sapiens GN=TBK1 PE=1 SV=1
-2.67183	-2.5791	-2.64188	-2.85497	-2.82754	-2.75487	-2.71794	-2.65032	-2.68529	FALSE	Human	IsMasterProtein	+	T24_Con	NaN	0	68	31	116	2	51.7	6.05	460	31	1.9606	-0.181524	-4.48477	E5RK69	Annexin OS=Homo sapiens GN=ANXA6 PE=1 SV=1
2.19425	2.11721	2.15323	2.27102	2.1319	2.2135	2.18971	2.15836	2.15665	FALSE	Human	IsMasterProtein			NaN	0	29	34	68	34	164.6	8.41	1463	34	0.476135	0.0505774	1.0974	Q99590	Protein SCAF11 OS=Homo sapiens GN=SCAF11 PE=1 SV=2
2.71199	2.67842	2.69518	2.78953	2.69019	2.72081	2.72413	2.63527	2.68443	FALSE	Human	IsMasterProtein			NaN	0	51	29	117	29	84.7	6.05	738	29	0.548018	0.0383183	1.23886	O60568	Procollagen-lysine,2-oxoglutarate 5-dioxygenase 3 OS=Homo sapiens GN=PLOD3 PE=1 SV=1
3.20048	3.2058	3.18196	3.07525	3.21455	3.17274	3.16913	3.26727	3.23694	FALSE	Human	IsMasterProtein			NaN	0	75	20	144	20	38.4	5.12	350	20	0.427292	-0.0418998	-1.0001	Q9Y3F4	Serine-threonine kinase receptor-associated protein OS=Homo sapiens GN=STRAP PE=1 SV=1
2.39919	2.41144	2.38004	2.23558	2.48293	2.32405	2.34487	2.49463	2.47161	FALSE	Human	IsMasterProtein			NaN	0	50	24	92	24	60.1	6.62	529	24	0.27117	-0.0493711	-0.676914	C9JA08	60S ribosomal export protein NMD3 OS=Homo sapiens GN=NMD3 PE=1 SV=1
2.32623	2.33744	2.29539	2.18482	2.35719	2.26241	2.26844	2.36017	2.35387	FALSE	Human	IsMasterProtein			NaN	0	45	30	114	30	93.5	6.42	855	30	0.428605	-0.0515442	-1.00273	Q86Y56	HEAT repeat-containing protein 2 OS=Homo sapiens GN=HEATR2 PE=1 SV=4
3.69405	3.67944	3.68428	3.76788	3.61668	3.70979	3.7299	3.57383	3.6223	FALSE	Human	IsMasterProtein			NaN	0	62	17	208	17	35.1	8.38	333	17	0.0988324	0.0121965	0.275656	P13804	Electron transfer flavoprotein subunit alpha, mitochondrial OS=Homo sapiens GN=ETFA PE=1 SV=1
2.29089	2.29562	2.31597	2.2631	2.25196	2.26068	2.27794	2.27236	2.27338	FALSE	Human	IsMasterProtein	+	T24_Con	NaN	0	44	32	81	32	94	5.57	828	32	2.13383	-0.0422461	-5.0272	Q96JB2	Conserved oligomeric Golgi complex subunit 3 OS=Homo sapiens GN=COG3 PE=1 SV=3
3.39987	3.4183	3.37277	3.26526	3.47373	3.37519	3.38207	3.49197	3.4709	FALSE	Human	IsMasterProtein			NaN	0	58	29	176	23	57.4	5.88	509	29	0.155274	-0.025586	-0.415051	P12081	Histidine--tRNA ligase, cytoplasmic OS=Homo sapiens GN=HARS PE=1 SV=2
2.10497	2.07651	2.07127	2.06538	2.04476	2.08556	2.05404	2.02489	2.02509	FALSE	Human	IsMasterProtein			NaN	0	42	33	69	33	105.1	6.43	926	33	0.531581	-0.0190156	-1.20665	O14936	Peripheral plasma membrane protein CASK OS=Homo sapiens GN=CASK PE=1 SV=3
3.07383	3.06064	3.03929	2.93623	3.03835	3.03584	3.01	3.04281	3.04096	FALSE	Human	IsMasterProtein			NaN	0	56	15	159	15	52.1	5.52	466	15	0.708108	-0.0544461	-1.55103	Q13283	Ras GTPase-activating protein-binding protein 1 OS=Homo sapiens GN=G3BP1 PE=1 SV=1
2.79304	2.75218	2.74543	2.75061	2.72188	2.74393	2.79972	2.69674	2.68671	FALSE	Human	IsMasterProtein			NaN	0	37	27	94	27	80.6	6.64	704	27	0.649305	-0.024738	-1.43643	Q9BYT8	Neurolysin, mitochondrial OS=Homo sapiens GN=NLN PE=1 SV=1
2.70061	2.69358	2.6641	2.56951	2.77933	2.64144	2.63852	2.74159	2.75161	FALSE	Human	IsMasterProtein			NaN	0	37	27	96	26	104.1	5.57	923	27	0.13346	-0.0226705	-0.362345	Q9Y5L0	Transportin-3 OS=Homo sapiens GN=TNPO3 PE=1 SV=3
2.56249	2.53892	2.55712	2.7236	2.48499	2.60406	2.60372	2.40917	2.46671	FALSE	Human	IsMasterProtein			NaN	0	50	27	129	18	74.3	8.62	676	27	0.301564	0.0513716	0.741827	Q9UJS0-2	Isoform 2 of Calcium-binding mitochondrial carrier protein Aralar2 OS=Homo sapiens GN=SLC25A13
3.06574	3.03187	3.04305	2.91563	3.15183	2.9743	2.98944	3.12732	3.11629	FALSE	Human	IsMasterProtein			NaN	0	47	25	120	25	68.1	7.21	616	25	0.1742	-0.0329647	-0.459748	P27694	Replication protein A 70 kDa DNA-binding subunit OS=Homo sapiens GN=RPA1 PE=1 SV=2
2.39191	2.33232	2.35119	2.27033	2.30601	2.29515	2.274	2.34614	2.31411	FALSE	Human	IsMasterProtein	+	T24_Con	NaN	0	32	37	72	37	140.4	6.54	1227	37	1.52958	-0.0679727	-3.31411	Q92620	Pre-mRNA-splicing factor ATP-dependent RNA helicase PRP16 OS=Homo sapiens GN=DHX38 PE=1 SV=2
2.51147	2.51122	2.51975	2.36034	2.55799	2.4769	2.47885	2.60249	2.58316	FALSE	Human	IsMasterProtein			NaN	0	53	26	112	24	70.8	6.86	624	26	0.355531	-0.0490675	-0.854408	O43252	Bifunctional 3'-phosphoadenosine 5'-phosphosulfate synthase 1 OS=Homo sapiens GN=PAPSS1 PE=1 SV=2
2.17047	2.20678	2.17825	2.05884	2.21228	2.12332	2.14336	2.21236	2.21238	FALSE	Human	IsMasterProtein			NaN	0	45	34	70	26	97.1	9.19	859	34	0.513589	-0.0536851	-1.17131	Q9UKV8	Protein argonaute-2 OS=Homo sapiens GN=AGO2 PE=1 SV=3
2.60211	2.53254	2.56532	2.68478	2.5232	2.62707	2.59935	2.5197	2.52756	FALSE	Human	IsMasterProtein			NaN	0	33	32	64	32	108.9	8.44	977	32	0.36633	0.0450284	0.87659	E7ERS3	Zinc finger CCCH domain-containing protein 18 OS=Homo sapiens GN=ZC3H18 PE=1 SV=1
1.79456	1.78365	1.7557	1.87439	1.74289	1.81342	1.79774	1.76304	1.76763	FALSE	Human	IsMasterProtein			NaN	0	35	34	64	33	145.8	9.17	1336	34	0.335143	0.0322614	0.812235	Q9C0J8	pre-mRNA 3' end processing protein WDR33 OS=Homo sapiens GN=WDR33 PE=1 SV=2
2.73146	2.70288	2.7118	2.8232	2.67318	2.75454	2.76014	2.60152	2.62576	FALSE	Human	IsMasterProtein			NaN	0	56	25	123	25	51.3	8.32	452	25	0.324768	0.0349243	0.790615	O43615	Mitochondrial import inner membrane translocase subunit TIM44 OS=Homo sapiens GN=TIMM44 PE=1 SV=2
3.08868	3.04803	3.0646	3.24002	2.96876	3.12316	3.11807	2.95204	2.96114	FALSE	Human	IsMasterProtein			NaN	0	43	29	127	29	73.5	9.64	648	29	0.21271	0.043541	0.548125	Q15397	Pumilio domain-containing protein KIAA0020 OS=Homo sapiens GN=KIAA0020 PE=1 SV=3
2.2752	2.44942	2.23396	2.19908	2.29817	2.25734	2.227	2.25192	2.26468	FALSE	Human	IsMasterProtein			NaN	0	28	38	62	1	165.8	8.31	1515	38	0.399528	-0.0679957	-0.944179	B2RTR1	CLASP2 protein OS=Homo sapiens GN=CLASP2 PE=1 SV=1
1.06695	1.08113	1.07454	1.07335	1.03645	1.10969	1.03078	1.04627	1.01645	FALSE	Human	IsMasterProtein			NaN	0	26	35	42	34	194.5	8.32	1781	35	0.016075	-0.00104392	-0.0484737	O60292	Signal-induced proliferation-associated 1-like protein 3 OS=Homo sapiens GN=SIPA1L3 PE=1 SV=3
2.2247	2.23064	2.20302	2.05731	2.49377	2.149	2.16286	2.51432	2.4427	FALSE	Human	IsMasterProtein			NaN	0	45	28	88	28	90	7.15	792	28	0.0353608	0.013912	0.104497	P23921	Ribonucleoside-diphosphate reductase large subunit OS=Homo sapiens GN=RRM1 PE=1 SV=1
2.69282	2.66335	2.66203	2.59935	2.56951	2.67093	2.60358	2.57845	2.55329	FALSE	Human	IsMasterProtein			NaN	0	55	29	78	29	57.1	9.67	517	29	0.872446	-0.0594676	-1.87445	O00515	Ladinin-1 OS=Homo sapiens GN=LAD1 PE=1 SV=2
2.30156	2.30627	2.32719	2.22878	2.37265	2.29727	2.29414	2.38651	2.35598	FALSE	Human	IsMasterProtein			NaN	0	41	28	102	28	89.6	6.3	808	28	0.103009	-0.0121081	-0.286328	Q96KG9	N-terminal kinase-like protein OS=Homo sapiens GN=SCYL1 PE=1 SV=1
2.18902	2.18131	2.1956	2.12769	2.15741	2.17614	2.16321	2.13858	2.13764	FALSE	Human	IsMasterProtein			NaN	0	71	24	94	17	56.5	5.81	511	24	1.11665	-0.0348996	-2.37449	P21281	V-type proton ATPase subunit B, brain isoform OS=Homo sapiens GN=ATP6V1B2 PE=1 SV=3
2.80752	2.75724	2.76181	2.67758	2.83397	2.74592	2.7368	2.84984	2.8374	FALSE	Human	IsMasterProtein			NaN	0	48	31	104	31	72.4	7.49	634	31	0.182757	-0.0230365	-0.479667	Q9UG63-2	Isoform 2 of ATP-binding cassette sub-family F member 2 OS=Homo sapiens GN=ABCF2
1.79986	1.88234	1.81909	1.7694	1.83649	1.80531	1.79427	1.86219	1.86612	FALSE	Human	IsMasterProtein			NaN	0	21	32	60	32	192.5	5.66	1724	32	0.403051	-0.0300299	-0.951303	Q9UKK3	Poly [ADP-ribose] polymerase 4 OS=Homo sapiens GN=PARP4 PE=1 SV=3
3.7543	3.74693	3.72989	3.61971	3.8073	3.71081	3.72865	3.80298	3.81731	FALSE	Human	IsMasterProtein			NaN	0	62	22	206	22	49	5.71	437	22	0.222082	-0.0310998	-0.56917	P62495	Eukaryotic peptide chain release factor subunit 1 OS=Homo sapiens GN=ETF1 PE=1 SV=3
2.44648	2.46314	2.48495	2.50786	2.43789	2.49864	2.4935	2.41027	2.44089	FALSE	Human	IsMasterProtein			NaN	0	31	22	174	22	105.3	6	952	22	0.27015	0.016607	0.674713	P10253	Lysosomal alpha-glucosidase OS=Homo sapiens GN=GAA PE=1 SV=4
2.01677	2.04799	1.96536	1.76383	1.89795	1.87435	1.83248	1.8762	1.87662	FALSE	Human	IsMasterProtein	+	T24_Con	NaN	0	52	28	97	22	70.2	5.43	627	28	1.58077	-0.164668	-3.44157	P13796	Plastin-2 OS=Homo sapiens GN=LCP1 PE=1 SV=6
-5.14127	-5.04235	-5.23	-4.99642	-5.51843	-5.0139	-4.96718	-5.14634	-5.60432	FALSE	Human	IsMasterProtein			NaN	0	67	18	402	1	39.2	9.83	369	18	0.0751139	-0.0383817	-0.213779	O75367-2	Isoform 1 of Core histone macro-H2A.1 OS=Homo sapiens GN=H2AFY
2.30312	2.32208	2.30075	2.19415	2.32388	2.28047	2.28928	2.3575	2.32509	FALSE	Human	IsMasterProtein			NaN	0	62	27	80	27	64.8	7.27	578	27	0.476088	-0.0424871	-1.09731	Q15813-2	Isoform 2 of Tubulin-specific chaperone E OS=Homo sapiens GN=TBCE
-5.41153	-5.40807	-5.35408	-5.56469	-5.40895	-5.35818	-5.26937	-5.37537	-5.43275	FALSE	Human	IsMasterProtein			NaN	0	34	38	60	1	138.8	8.34	1273	38	0.33541	-0.052711	-0.812789	E3W994	CLIP-associating protein 2 OS=Homo sapiens GN=CLASP2 PE=1 SV=2
3.17439	3.17905	3.12701	3.04353	3.03867	3.12412	3.13022	3.03099	3.00399	FALSE	Human	IsMasterProtein	+	T24_Con	NaN	0	56	25	164	25	64.3	6.86	561	25	1.32373	-0.0913763	-2.82775	P08243	Asparagine synthetase [glutamine-hydrolyzing] OS=Homo sapiens GN=ASNS PE=1 SV=4
3.01586	2.98585	2.99066	2.79492	3.12131	2.93578	2.92922	3.15114	3.11358	FALSE	Human	IsMasterProtein			NaN	0	56	19	163	18	42.6	8.62	380	19	0.188367	-0.0467858	-0.492636	P39748	Flap endonuclease 1 OS=Homo sapiens GN=FEN1 PE=1 SV=1
2.13021	2.14315	2.1063	2.0468	2.23141	2.13436	2.13648	2.23885	2.24313	FALSE	Human	IsMasterProtein			NaN	0	37	31	70	31	108.3	6.15	968	31	0.0705959	0.0109734	0.201731	M0QZR4	Rho guanine nucleotide exchange factor 1 OS=Homo sapiens GN=ARHGEF1 PE=1 SV=1
2.27013	2.22242	2.21743	2.2757	2.20317	2.23576	2.26434	2.14334	2.17547	FALSE	Human	IsMasterProtein			NaN	0	25	37	74	37	195.9	6.73	1749	37	0.0192189	0.00155203	0.0577577	Q5SRE5	Nucleoporin NUP188 homolog OS=Homo sapiens GN=NUP188 PE=1 SV=1
3.36665	3.31818	3.33571	3.53649	3.22009	3.41719	3.38305	3.18089	3.2125	FALSE	Human	IsMasterProtein			NaN	0	57	20	242	18	40	9.69	372	20	0.212314	0.0510748	0.547232	Q9P0M6	Core histone macro-H2A.2 OS=Homo sapiens GN=H2AFY2 PE=1 SV=3
3.33427	3.23211	3.24834	3.42812	3.16326	3.31273	3.33085	3.13705	3.1445	FALSE	Human	IsMasterProtein			NaN	0	38	31	84	2	74.7	9.47	709	31	0.132148	0.0297941	0.35913	Q14978-2	Isoform Beta of Nucleolar and coiled-body phosphoprotein 1 OS=Homo sapiens GN=NOLC1
2.53776	2.54763	2.54587	2.49643	2.57706	2.57329	2.57104	2.60587	2.61061	FALSE	Human	IsMasterProtein			NaN	0	54	35	78	33	79.8	5.74	708	35	0.06837	0.0051771	0.195763	Q96T51	RUN and FYVE domain-containing protein 1 OS=Homo sapiens GN=RUFY1 PE=1 SV=2
2.31498	2.30825	2.33905	2.37965	2.28891	2.34292	2.34812	2.27177	2.29674	FALSE	Human	IsMasterProtein			NaN	0	39	27	96	27	83.5	5.69	741	27	0.229898	0.0164017	0.586599	Q99567	Nuclear pore complex protein Nup88 OS=Homo sapiens GN=NUP88 PE=1 SV=2
2.96512	2.95852	2.96237	2.92324	2.95885	2.95217	2.94174	2.94253	2.95142	FALSE	Human	IsMasterProtein			NaN	0	58	20	188	18	45.9	7.96	397	20	0.710243	-0.017252	-1.5552	Q5U5J2	CSNK2A1 protein OS=Homo sapiens GN=CSNK2A1 PE=1 SV=1
-3.85122	-3.77113	-3.77237	-3.71461	-3.78112	-3.64905	-3.57389	-3.75812	-3.93718	FALSE	Human	IsMasterProtein			NaN	0	63	28	69	1	67.5	8.72	624	28	0.832164	0.0833108	1.79451	Q7Z2W4-3	Isoform 3 of Zinc finger CCCH-type antiviral protein 1 OS=Homo sapiens GN=ZC3HAV1
3.85896	3.8141	3.8206	3.76359	3.8341	3.77732	3.786	3.78353	3.80211	FALSE	Human	IsMasterProtein			NaN	0	66	18	242	4	37.5	6.33	330	18	0.701157	-0.0395477	-1.53747	P62136	Serine/threonine-protein phosphatase PP1-alpha catalytic subunit OS=Homo sapiens GN=PPP1CA PE=1 SV=1
1.38113	1.38332	1.39729	1.46867	1.22066	1.48015	1.41411	1.29357	1.31455	FALSE	Human	IsMasterProtein			NaN	0	44	36	67	21	105	8	935	36	0.0100194	0.00257905	0.0304144	Q9HCH5-13	Isoform 10 of Synaptotagmin-like protein 2 OS=Homo sapiens GN=SYTL2
2.379	2.35669	2.33483	2.2075	2.44284	2.3291	2.32257	2.4601	2.45076	FALSE	Human	IsMasterProtein			NaN	0	57	34	87	33	75.7	6.84	665	34	0.165419	-0.0303598	-0.439123	Q9H6T3	RNA polymerase II-associated protein 3 OS=Homo sapiens GN=RPAP3 PE=1 SV=2
4.24866	4.3383	4.20629	4.09075	4.10877	4.15912	4.10174	4.1616	4.1969	FALSE	Human	IsMasterProtein	+	T24_Con	NaN	0	60	28	351	1	32.7	4.73	284	28	1.52185	-0.144872	-3.29512	P67936-2	Isoform 2 of Tropomyosin alpha-4 chain OS=Homo sapiens GN=TPM4
2.57477	2.61178	2.58059	2.46333	2.6235	2.54017	2.5383	2.64512	2.6334	FALSE	Human	IsMasterProtein			NaN	0	48	36	93	36	100	6.9	868	36	0.417346	-0.0467102	-0.980123	P52735-2	Isoform 2 of Guanine nucleotide exchange factor VAV2 OS=Homo sapiens GN=VAV2
2.05344	2.01822	2.05804	2.18032	1.97997	2.08947	2.09629	1.98231	1.98871	FALSE	Human	IsMasterProtein			NaN	0	41	29	78	29	94	9.99	851	29	0.270414	0.040023	0.675283	Q9H8H2	Probable ATP-dependent RNA helicase DDX31 OS=Homo sapiens GN=DDX31 PE=1 SV=2
2.13404	2.09168	2.10754	2.19499	2.03308	2.13776	2.13222	2.00352	2.0366	FALSE	Human	IsMasterProtein			NaN	0	30	20	74	20	104.9	9.19	927	20	0.0780478	0.0108539	0.221556	J3QK89	Calcium homeostasis endoplasmic reticulum protein OS=Homo sapiens GN=CHERP PE=1 SV=1
3.66346	3.62702	3.65084	3.48619	3.69007	3.57588	3.59685	3.71785	3.71196	FALSE	Human	IsMasterProtein			NaN	0	80	24	189	24	38.4	5.3	346	24	0.45317	-0.0630611	-1.0518	Q9UBE0	SUMO-activating enzyme subunit 1 OS=Homo sapiens GN=SAE1 PE=1 SV=1
2.29369	2.291	2.2805	2.17635	2.34619	2.26979	2.2571	2.36341	2.34541	FALSE	Human	IsMasterProtein			NaN	0	29	40	72	40	174.7	6.76	1532	40	0.188463	-0.0242868	-0.492857	P35573	Glycogen debranching enzyme OS=Homo sapiens GN=AGL PE=1 SV=3
1.98925	1.97794	1.98552	1.96628	2.00186	1.98946	1.98401	1.98967	1.99678	FALSE	Human	IsMasterProtein			NaN	0	22	38	53	38	236.7	7.06	2102	38	0.0512653	0.00163221	0.149143	J3KN10	Phosphatidylinositol 4-kinase alpha OS=Homo sapiens GN=PI4KA PE=1 SV=1
1.79119	1.91331	1.8065	1.84138	1.93519	1.86691	1.81122	1.94639	1.95136	FALSE	Human	IsMasterProtein			NaN	0	44	29	73	2	98.4	5.62	881	29	0.392052	0.044162	0.929032	Q9H4G0	Band 4.1-like protein 1 OS=Homo sapiens GN=EPB41L1 PE=1 SV=2
2.82093	2.74773	2.79923	2.91169	2.77272	2.82388	2.82302	2.73811	2.75305	FALSE	Human	IsMasterProtein			NaN	0	68	23	123	23	45.4	7.99	418	23	0.435699	0.0468013	1.01693	Q6YN16	Hydroxysteroid dehydrogenase-like protein 2 OS=Homo sapiens GN=HSDL2 PE=1 SV=1
3.44611	3.43283	3.41567	3.32196	3.43436	3.39177	3.39008	3.41102	3.43476	FALSE	Human	IsMasterProtein			NaN	0	62	20	232	20	45.8	7.78	403	20	0.650945	-0.0488414	-1.43963	A0A087X2I1	26S protease regulatory subunit 10B OS=Homo sapiens GN=PSMC6 PE=1 SV=1
3.64105	3.60842	3.63501	3.70815	3.59088	3.65115	3.63073	3.55423	3.58511	FALSE	Human	IsMasterProtein			NaN	0	85	16	300	15	23.9	6.21	215	16	0.245098	0.0218983	0.62018	P61106	Ras-related protein Rab-14 OS=Homo sapiens GN=RAB14 PE=1 SV=4
4.35317	4.30781	4.32058	4.46307	4.24963	4.36581	4.36909	4.20755	4.24538	FALSE	Human	IsMasterProtein			NaN	0	81	23	384	23	33.3	9.83	299	23	0.196686	0.0323183	0.511738	Q99623	Prohibitin-2 OS=Homo sapiens GN=PHB2 PE=1 SV=2
3.09304	3.10354	3.07889	2.98739	3.0901	3.00283	3.02826	3.09588	3.07116	FALSE	Human	IsMasterProtein			NaN	0	59	20	106	19	40.9	8.35	372	20	0.927779	-0.0650462	-1.98524	O15143	Actin-related protein 2/3 complex subunit 1B OS=Homo sapiens GN=ARPC1B PE=1 SV=3
2.46499	2.4733	2.44664	2.36061	2.53397	2.46332	2.44271	2.52464	2.5515	FALSE	Human	IsMasterProtein			NaN	0	57	32	71	32	71.4	6.4	639	32	0.0613695	-0.00900857	-0.176848	Q9Y5K6	CD2-associated protein OS=Homo sapiens GN=CD2AP PE=1 SV=1
1.8231	1.75292	1.79847	1.78048	1.84151	1.79751	1.77585	1.84771	1.8473	FALSE	Human	IsMasterProtein			NaN	0	43	31	55	31	92.3	6.86	837	31	0.212051	0.0150021	0.546638	Q9Y6X8	Zinc fingers and homeoboxes protein 2 OS=Homo sapiens GN=ZHX2 PE=1 SV=1
-6.26554	-6.27296	-6.03357	-6.18978	-6.27715	-6.40855	-6.36491	-6.62036	-6.4586	FALSE	Human	IsMasterProtein			NaN	0	56	19	225	1	26.3	8.75	236	19	0.427485	-0.101135	-1.00048	P15559-3	Isoform 3 of NAD(P)H dehydrogenase [quinone] 1 OS=Homo sapiens GN=NQO1
2.53097	2.54215	2.50402	2.39974	2.5836	2.52736	2.48906	2.5734	2.56482	FALSE	Human	IsMasterProtein			NaN	0	60	31	89	31	68.4	7.3	597	31	0.148421	-0.022147	-0.398638	Q06124	Tyrosine-protein phosphatase non-receptor type 11 OS=Homo sapiens GN=PTPN11 PE=1 SV=2
2.95787	3.00967	2.97229	2.85233	3.08683	2.95948	2.94855	3.1169	3.10435	FALSE	Human	IsMasterProtein			NaN	0	56	28	107	26	64.9	9.32	606	28	0.0690261	-0.0137307	-0.197524	Q9UNF1	Melanoma-associated antigen D2 OS=Homo sapiens GN=MAGED2 PE=1 SV=2
2.79491	2.78973	2.77359	2.66367	2.82061	2.74591	2.77409	2.84212	2.8417	FALSE	Human	IsMasterProtein			NaN	0	58	24	130	24	66.7	5.11	583	24	0.393734	-0.0426819	-0.932444	Q96RS6	NudC domain-containing protein 1 OS=Homo sapiens GN=NUDCD1 PE=1 SV=2
2.19201	2.18452	2.19812	2.32358	2.08935	2.2398	2.23219	2.0768	2.09421	FALSE	Human	IsMasterProtein			NaN	0	37	20	81	20	79.5	7.72	699	20	0.140377	0.0260279	0.379205	Q9UKM7	Endoplasmic reticulum mannosyl-oligosaccharide 1,2-alpha-mannosidase OS=Homo sapiens GN=MAN1B1 PE=1 SV=2
2.94073	2.9519	2.92133	2.84988	2.93079	2.94041	2.93321	2.96866	2.96649	FALSE	Human	IsMasterProtein			NaN	0	72	19	113	18	37	8.65	336	19	0.442043	-0.0309583	-1.02962	Q12904-2	Isoform 2 of Aminoacyl tRNA synthase complex-interacting multifunctional protein 1 OS=Homo sapiens GN=AIMP1
2.04878	2.01211	2.02569	2.03115	1.95554	2.05054	2.03458	1.89709	1.90742	FALSE	Human	IsMasterProtein			NaN	0	28	25	72	5	129.2	5.31	1181	25	0.20579	-0.0164498	-0.532475	P17301	Integrin alpha-2 OS=Homo sapiens GN=ITGA2 PE=1 SV=1
1.80662	1.8286	1.7958	1.67562	1.84739	1.78123	1.78663	1.8544	1.84404	FALSE	Human	IsMasterProtein			NaN	0	38	28	58	28	101.3	5.45	913	28	0.34354	-0.0422643	-0.829653	Q5JSH3	WD repeat-containing protein 44 OS=Homo sapiens GN=WDR44 PE=1 SV=1
2.20605	2.16139	2.18112	2.26876	2.10637	2.20192	2.19959	2.08686	2.08724	FALSE	Human	IsMasterProtein			NaN	0	59	22	66	22	57.2	9.17	514	22	0.0678589	0.00949788	0.194389	O43660	Pleiotropic regulator 1 OS=Homo sapiens GN=PLRG1 PE=1 SV=1
-4.11058	-3.95671	-4.0298	-4.12538	-4.00162	-4.05503	-3.99355	-3.9807	-3.935	FALSE	Human	IsMasterProtein			NaN	0	33	12	1204	1	52	5.31	467	12	0.189808	-0.0283133	-0.495955	C9J2C0	Tubulin alpha-8 chain (Fragment) OS=Homo sapiens GN=TUBA8 PE=3 SV=1
1.79498	1.78733	1.78884	1.87326	1.7867	1.85471	1.79536	1.76317	1.79242	FALSE	Human	IsMasterProtein			NaN	0	34	36	54	34	141.4	5.76	1298	36	0.84042	0.0478374	1.81085	Q9H9B1	Histone-lysine N-methyltransferase EHMT1 OS=Homo sapiens GN=EHMT1 PE=1 SV=4
2.84316	2.82881	2.81943	2.73215	2.8698	2.7957	2.81092	2.91589	2.90567	FALSE	Human	IsMasterProtein			NaN	0	74	21	163	21	34.8	5.87	303	21	0.316833	-0.0312455	-0.773999	Q9UNE7	E3 ubiquitin-protein ligase CHIP OS=Homo sapiens GN=STUB1 PE=1 SV=2
2.17491	2.16696	2.15166	2.09842	2.24015	2.13247	2.13222	2.24456	2.2374	FALSE	Human	IsMasterProtein			NaN	0	35	29	71	29	123.8	6.71	1083	29	0.0600775	-0.00749731	-0.173332	Q15386	Ubiquitin-protein ligase E3C OS=Homo sapiens GN=UBE3C PE=1 SV=3
2.87119	2.80162	2.86474	2.90659	2.79979	2.88503	2.8634	2.75071	2.77045	FALSE	Human	IsMasterProtein			NaN	0	61	19	181	18	47	8.34	417	19	0.172272	0.0179549	0.455235	P12532	Creatine kinase U-type, mitochondrial OS=Homo sapiens GN=CKMT1A PE=1 SV=1
2.32501	2.35247	2.33328	2.21928	2.36874	2.3027	2.30314	2.36535	2.35156	FALSE	Human	IsMasterProtein			NaN	0	40	30	80	30	104	6.9	924	30	0.382351	-0.0400124	-0.909316	Q96KP1	Exocyst complex component 2 OS=Homo sapiens GN=EXOC2 PE=1 SV=1
4.03134	4.03077	3.99117	3.88968	4.0239	3.9709	3.99684	4.04031	4.02119	FALSE	Human	IsMasterProtein			NaN	0	67	30	191	27	48.1	6.68	419	30	0.612432	-0.0562657	-1.36461	Q9Y6E2	Basic leucine zipper and W2 domain-containing protein 2 OS=Homo sapiens GN=BZW2 PE=1 SV=1
-1.25286	-1.26864	-1.28803	-1.40221	-1.19688	-1.31103	-1.39764	-1.15483	-1.30263	FALSE	Human	IsMasterProtein			NaN	0	60	25	116	3	54.5	7.87	484	25	0.216418	-0.033534	-0.556472	H3BQK0	ATP-dependent RNA helicase DDX19B OS=Homo sapiens GN=DDX19B PE=4 SV=1
2.17603	2.14683	2.17974	2.28183	2.15537	2.22274	2.20367	2.1235	2.16033	FALSE	Human	IsMasterProtein			NaN	0	47	23	64	23	62	5.55	551	23	0.620692	0.0524444	1.38071	Q96S66	Chloride channel CLIC-like protein 1 OS=Homo sapiens GN=CLCC1 PE=1 SV=1
4.09105	4.07207	4.0887	4.2362	4.02089	4.13999	4.14423	3.97209	4.02713	FALSE	Human	IsMasterProtein			NaN	0	57	16	290	16	31.4	8.07	290	16	0.316834	0.0484203	0.774001	P30084	Enoyl-CoA hydratase, mitochondrial OS=Homo sapiens GN=ECHS1 PE=1 SV=4
2.36626	2.31875	2.31925	2.46069	2.25582	2.36847	2.38029	2.21748	2.22254	FALSE	Human	IsMasterProtein			NaN	0	36	27	83	27	105.3	7.53	951	27	0.165354	0.0269068	0.438968	Q8NI36	WD repeat-containing protein 36 OS=Homo sapiens GN=WDR36 PE=1 SV=1
2.80104	2.79243	2.78268	2.91645	2.6747	2.8279	2.83226	2.66894	2.67531	FALSE	Human	IsMasterProtein			NaN	0	45	28	93	24	71.1	8.18	622	28	0.0706774	0.0143004	0.201949	Q8NCL4	Polypeptide N-acetylgalactosaminyltransferase 6 OS=Homo sapiens GN=GALNT6 PE=2 SV=2
4.20992	4.18272	4.21035	4.33874	4.07341	4.25248	4.20555	4.09374	4.10419	FALSE	Human	IsMasterProtein			NaN	0	63	17	243	16	27.2	7.3	243	17	0.0931924	0.0205452	0.261142	O95292	Vesicle-associated membrane protein-associated protein B/C OS=Homo sapiens GN=VAPB PE=1 SV=3
2.82982	2.86962	2.8128	2.71455	2.93295	2.79806	2.84243	2.89574	2.91335	FALSE	Human	IsMasterProtein			NaN	0	77	18	148	18	32.1	6.95	289	18	0.123452	-0.0222253	-0.337695	P00491	Purine nucleoside phosphorylase OS=Homo sapiens GN=PNP PE=1 SV=2
-4.83359	-4.81864	-4.71953	-4.94235	-4.85315	-4.82677	-4.95362	-4.83717	-4.79343	FALSE	Human	IsMasterProtein			NaN	0	56	11	491	1	28.4	6.21	270	11	0.768366	-0.0835036	-1.66888	F8W0P7	ATP synthase subunit beta, mitochondrial (Fragment) OS=Homo sapiens GN=ATP5B PE=1 SV=2
1.41332	1.37904	1.4183	1.45237	1.38528	1.4418	1.43892	1.34041	1.34315	FALSE	Human	IsMasterProtein			NaN	0	66	18	67	18	56.5	5.52	540	18	0.401015	0.0229288	0.947187	Q7Z434	Mitochondrial antiviral-signaling protein OS=Homo sapiens GN=MAVS PE=1 SV=2
1.51439	1.61331	1.5535	1.4603	1.60245	1.53651	1.52281	1.64395	1.65467	FALSE	Human	IsMasterProtein			NaN	0	26	33	55	32	172.4	6.28	1551	33	0.211175	-0.0273098	-0.544662	Q6DT37	Serine/threonine-protein kinase MRCK gamma OS=Homo sapiens GN=CDC42BPG PE=1 SV=2
2.87441	2.85374	2.89391	2.93858	2.80682	2.87127	2.85884	2.79444	2.80635	FALSE	Human	IsMasterProtein			NaN	0	56	29	112	29	65	8.24	570	29	0.0149569	-0.00179585	-0.0451569	Q9NRW7	Vacuolar protein sorting-associated protein 45 OS=Homo sapiens GN=VPS45 PE=1 SV=1
-0.953789	-0.99646	-0.932595	-0.954238	-0.74998	-0.870815	-0.97088	-0.6538	-0.782192	FALSE	Human	IsMasterProtein			NaN	0	45	29	76	2	87.6	5.92	779	29	0.758565	0.102603	1.64967	Q9H4G0-2	Isoform 2 of Band 4.1-like protein 1 OS=Homo sapiens GN=EPB41L1
2.84586	2.8014	2.81808	2.99486	2.68445	2.87608	2.87401	2.64785	2.66484	FALSE	Human	IsMasterProtein			NaN	0	32	26	94	26	92.5	9.17	800	26	0.119787	0.0300173	0.328587	Q8WTT2	Nucleolar complex protein 3 homolog OS=Homo sapiens GN=NOC3L PE=1 SV=1
2.95479	2.93253	2.922	2.80384	2.98238	2.86545	2.89536	2.97844	2.97773	FALSE	Human	IsMasterProtein			NaN	0	59	24	147	24	52.2	6.04	445	24	0.42077	-0.0525514	-0.987007	P60228	Eukaryotic translation initiation factor 3 subunit E OS=Homo sapiens GN=EIF3E PE=1 SV=1
2.20457	2.19871	2.21812	2.12396	2.14951	2.13555	2.17261	2.14676	2.13792	FALSE	Human	IsMasterProtein	+	T24_Con	NaN	0	36	33	77	33	136.6	6.92	1224	33	2.78618	-0.070797	-7.56557	Q9BZH6	WD repeat-containing protein 11 OS=Homo sapiens GN=WDR11 PE=1 SV=1
2.37783	2.338	2.31794	2.4539	2.3006	2.38561	2.39353	2.23307	2.2808	FALSE	Human	IsMasterProtein			NaN	0	26	31	99	31	162	5.5	1436	31	0.302175	0.0354519	0.74312	Q12769	Nuclear pore complex protein Nup160 OS=Homo sapiens GN=NUP160 PE=1 SV=3
3.6032	3.5785	3.57807	3.63839	3.56424	3.56537	3.55958	3.54244	3.57775	FALSE	Human	IsMasterProtein			NaN	0	45	31	148	31	81	6.87	709	31	0.035855	0.00274269	0.105904	Q08945	FACT complex subunit SSRP1 OS=Homo sapiens GN=SSRP1 PE=1 SV=1
-3.20198	-3.28555	-3.29156	-3.42027	-3.35797	-3.29888	-3.31635	-3.39147	-3.52891	FALSE	Human	IsMasterProtein			NaN	0	34	19	87	1	70.3	6.58	643	19	1.02672	-0.0993468	-2.18675	Q14677-3	Isoform 3 of Clathrin interactor 1 OS=Homo sapiens GN=CLINT1
1.87361	1.90792	1.85438	1.75428	1.9074	1.83876	1.83672	1.93646	1.94476	FALSE	Human	IsMasterProtein			NaN	0	23	38	66	38	205	6.52	1812	38	0.408052	-0.0451554	-0.9614	O94822-3	Isoform 3 of E3 ubiquitin-protein ligase listerin OS=Homo sapiens GN=LTN1
1.74203	1.71592	1.75661	1.76086	1.74576	1.7493	1.75122	1.75665	1.72473	FALSE	Human	IsMasterProtein			NaN	0	16	40	56	39	306.1	7.24	2706	40	0.46818	0.0137857	1.08163	Q7Z333-4	Isoform 4 of Probable helicase senataxin OS=Homo sapiens GN=SETX
5.65074	5.63536	5.58643	5.77878	5.55137	5.66528	5.66351	5.45816	5.51398	FALSE	Human	IsMasterProtein			NaN	0	56	21	801	6	32.8	9.69	298	21	0.235272	0.0409687	0.598515	P05141	ADP/ATP translocase 2 OS=Homo sapiens GN=SLC25A5 PE=1 SV=7
1.05605	1.05934	1.05234	0.996974	1.07039	1.03997	1.06536	1.0694	1.04311	FALSE	Human	IsMasterProtein			NaN	0	22	32	57	32	206.8	6.52	1849	32	0.397955	-0.0201313	-0.940996	O14981	TATA-binding protein-associated factor 172 OS=Homo sapiens GN=BTAF1 PE=1 SV=2
4.01463	3.97008	3.95613	3.74013	3.99505	3.91092	3.90868	3.99436	3.98	FALSE	Human	IsMasterProtein			NaN	0	55	17	388	16	32.8	4.87	295	17	0.566633	-0.0982469	-1.27526	P08865	40S ribosomal protein SA OS=Homo sapiens GN=RPSA PE=1 SV=4
-5.35266	-5.45477	-5.43707	-5.38935	-5.73811	-5.51263	-5.32069	-5.44848	-5.59064	FALSE	Human	IsMasterProtein			NaN	0	57	23	54	1	61.3	7.69	543	23	0.545516	-0.13186	-1.23396	Q6PJT7-10	Isoform 10 of Zinc finger CCCH domain-containing protein 14 OS=Homo sapiens GN=ZC3H14
2.99581	2.96674	2.93563	2.84178	3.01666	2.92444	2.95958	3.01017	2.98607	FALSE	Human	IsMasterProtein			NaN	0	67	23	133	22	40.5	8.9	367	23	0.291072	-0.0384336	-0.719556	Q9Y295	Developmentally-regulated GTP-binding protein 1 OS=Homo sapiens GN=DRG1 PE=1 SV=1
3.0035	2.98313	2.96346	2.92032	3.1411	2.98632	3.00657	3.14226	3.12743	FALSE	Human	IsMasterProtein			NaN	0	62	19	169	17	44.8	7.08	397	19	0.187186	0.0325518	0.489913	P31689	DnaJ homolog subfamily A member 1 OS=Homo sapiens GN=DNAJA1 PE=1 SV=2
2.62999	2.6266	2.62606	2.58041	2.60213	2.64031	2.62621	2.58895	2.57519	FALSE	Human	IsMasterProtein			NaN	0	58	15	181	15	41.9	6.29	393	15	0.495593	-0.0199343	-1.13586	Q99536	Synaptic vesicle membrane protein VAT-1 homolog OS=Homo sapiens GN=VAT1 PE=1 SV=2
2.87369	2.87268	2.86257	2.74866	2.90812	2.80244	2.84235	2.92171	2.8997	FALSE	Human	IsMasterProtein			NaN	0	59	24	123	24	56.2	5.48	504	24	0.458542	-0.0499071	-1.06249	Q16401	26S proteasome non-ATPase regulatory subunit 5 OS=Homo sapiens GN=PSMD5 PE=1 SV=3
2.20507	2.16304	2.20569	2.27456	2.12639	2.21646	2.20924	2.09383	2.12382	FALSE	Human	IsMasterProtein			NaN	0	45	30	73	29	80.6	7.05	713	30	0.116555	0.0145375	0.320522	Q99797	Mitochondrial intermediate peptidase OS=Homo sapiens GN=MIPEP PE=1 SV=2
2.83122	2.79022	2.84347	2.90874	2.76915	2.83082	2.83766	2.72809	2.73371	FALSE	Human	IsMasterProtein			NaN	0	52	30	94	30	73.7	8.18	658	30	0.122663	0.0145976	0.335738	P23786	Carnitine O-palmitoyltransferase 2, mitochondrial OS=Homo sapiens GN=CPT2 PE=1 SV=2
1.43054	1.41872	1.45226	1.52036	1.40501	1.50147	1.45733	1.42763	1.4233	FALSE	Human	IsMasterProtein			NaN	0	22	34	58	34	229.3	6.96	2039	34	0.491468	0.0417763	1.12772	Q92576	PHD finger protein 3 OS=Homo sapiens GN=PHF3 PE=1 SV=3
1.56095	1.56991	1.55895	1.65202	1.53329	1.59118	1.57908	1.53474	1.5465	FALSE	Human	IsMasterProtein			NaN	0	14	34	52	33	343.3	5.96	3230	34	0.348002	0.0288924	0.838881	Q6ZRS2	Helicase SRCAP OS=Homo sapiens GN=SRCAP PE=1 SV=3
2.88599	2.93358	2.84182	2.72253	2.8927	2.84028	2.86114	2.90727	2.91501	FALSE	Human	IsMasterProtein			NaN	0	72	21	141	21	40.5	6.7	362	21	0.531645	-0.0686239	-1.20677	P55263	Adenosine kinase OS=Homo sapiens GN=ADK PE=1 SV=2
2.94299	2.89529	2.93561	3.04374	2.83997	2.96163	2.95646	2.84221	2.86486	FALSE	Human	IsMasterProtein			NaN	0	55	16	157	16	41.6	5.44	370	16	0.144984	0.0238193	0.390356	A0A087WT44	Heme oxygenase 2 OS=Homo sapiens GN=HMOX2 PE=1 SV=1
2.31618	2.23279	2.26963	2.22445	2.22565	2.27968	2.23371	2.16552	2.21156	FALSE	Human	IsMasterProtein			NaN	0	33	31	74	29	117.8	8.38	1032	31	0.417033	-0.029609	-0.979494	Q9Y6X9	MORC family CW-type zinc finger protein 2 OS=Homo sapiens GN=MORC2 PE=1 SV=2
3.1048	3.056	3.09876	3.18806	3.00272	3.1124	3.11539	2.98155	3.00003	FALSE	Human	IsMasterProtein			NaN	0	56	25	98	24	50.3	7.42	463	25	0.0927173	0.0145425	0.259913	Q9P2R7	Succinyl-CoA ligase [ADP-forming] subunit beta, mitochondrial OS=Homo sapiens GN=SUCLA2 PE=1 SV=3
2.11243	2.1047	2.11437	2.01225	2.1063	2.07883	2.05927	2.11567	2.08967	FALSE	Human	IsMasterProtein			NaN	0	49	29	79	28	67.7	6.68	604	29	0.729248	-0.044708	-1.59231	Q15833-3	Isoform 3 of Syntaxin-binding protein 2 OS=Homo sapiens GN=STXBP2
2.04677	1.96177	1.99726	2.09736	1.93527	2.0434	2.01353	1.95739	1.93607	FALSE	Human	IsMasterProtein			NaN	0	59	29	74	29	65.5	7.06	579	29	0.164237	0.0234096	0.436332	O60508	Pre-mRNA-processing factor 17 OS=Homo sapiens GN=CDC40 PE=1 SV=1
1.7861	1.72491	1.78004	1.69524	2.03344	1.73532	1.7211	2.03881	2.03922	FALSE	Human	IsMasterProtein			NaN	0	34	35	63	20	139.8	6.27	1232	35	0.205406	0.0576486	0.531604	O95239	Chromosome-associated kinesin KIF4A OS=Homo sapiens GN=KIF4A PE=1 SV=3
-0.585494	-0.726986	-0.655845	-0.478522	-0.797828	-0.62357	-0.614016	-0.794099	-0.781694	FALSE	Human	IsMasterProtein			NaN	0	52	17	150	2	38.7	9.16	345	17	0.0796918	0.0228015	0.225897	P42167-2	Isoform Gamma of Lamina-associated polypeptide 2, isoforms beta/gamma OS=Homo sapiens GN=TMPO
3.01971	2.96226	2.99475	3.09928	2.85497	3.02324	3.01469	2.81825	2.86636	FALSE	Human	IsMasterProtein			NaN	0	51	23	137	23	62	9.16	549	23	0.00113937	0.000258764	0.00349342	Q9BVP2	Guanine nucleotide-binding protein-like 3 OS=Homo sapiens GN=GNL3 PE=1 SV=2
1.97522	1.92527	1.92762	1.9618	1.86539	1.89056	1.89738	1.85323	1.87504	FALSE	Human	IsMasterProtein			NaN	0	35	28	87	25	116.8	7.11	1050	28	0.482527	-0.0367856	-1.11005	O15164	Transcription intermediary factor 1-alpha OS=Homo sapiens GN=TRIM24 PE=1 SV=3
2.60042	2.62112	2.63055	2.57106	2.62288	2.6256	2.61987	2.65973	2.61758	FALSE	Human	IsMasterProtein			NaN	0	48	20	91	20	39.9	4.53	352	20	0.211962	-0.0108473	-0.546438	Q96A49	Synapse-associated protein 1 OS=Homo sapiens GN=SYAP1 PE=1 SV=1
2.68063	2.62954	2.67383	2.7579	2.65374	2.70145	2.68507	2.59693	2.61785	FALSE	Human	IsMasterProtein			NaN	0	35	18	143	18	76	6.3	669	18	0.559808	0.0430308	1.26192	O96005	Cleft lip and palate transmembrane protein 1 OS=Homo sapiens GN=CLPTM1 PE=1 SV=1
2.30619	2.28752	2.33049	2.2757	2.31419	2.32233	2.2668	2.30677	2.27235	FALSE	Human	IsMasterProtein			NaN	0	41	35	71	33	112.5	5.44	1005	35	0.0736988	-0.00399311	-0.210015	O43491	Band 4.1-like protein 2 OS=Homo sapiens GN=EPB41L2 PE=1 SV=1
2.92621	2.82154	2.87541	2.94813	2.78796	2.87356	2.85518	2.80182	2.7911	FALSE	Human	IsMasterProtein			NaN	0	54	21	202	14	55.1	5.48	482	21	0.0273466	-0.00450325	-0.0814811	Q13547	Histone deacetylase 1 OS=Homo sapiens GN=HDAC1 PE=1 SV=1
1.72698	1.68286	1.73066	1.82408	1.75427	1.75736	1.76136	1.74605	1.76924	FALSE	Human	IsMasterProtein			NaN	0	27	40	61	31	196.6	7.14	1710	40	1.11406	0.0650677	2.36902	O14646	Chromodomain-helicase-DNA-binding protein 1 OS=Homo sapiens GN=CHD1 PE=1 SV=2
4.15458	4.08065	4.12851	4.23328	4.0379	4.2074	4.162	3.99387	4.01622	FALSE	Human	IsMasterProtein			NaN	0	57	18	308	18	34.9	9.57	307	18	0.231018	0.0382813	0.589087	Q96AG4	Leucine-rich repeat-containing protein 59 OS=Homo sapiens GN=LRRC59 PE=1 SV=1
3.73368	3.72888	3.70866	3.62093	3.75024	3.69955	3.70915	3.75603	3.75822	FALSE	Human	IsMasterProtein			NaN	0	81	22	242	22	30.2	6.99	269	22	0.36444	-0.0335042	-0.872714	P25786-2	Isoform Long of Proteasome subunit alpha type-1 OS=Homo sapiens GN=PSMA1
2.20253	2.19678	2.18115	2.10225	2.19578	2.18936	2.19759	2.18168	2.17571	FALSE	Human	IsMasterProtein			NaN	0	47	25	104	25	82.2	8.66	740	25	0.43037	-0.0310258	-1.00627	O15075	Serine/threonine-protein kinase DCLK1 OS=Homo sapiens GN=DCLK1 PE=1 SV=2
2.49747	2.43247	2.48648	2.56183	2.43422	2.49049	2.49783	2.38189	2.42536	FALSE	Human	IsMasterProtein			NaN	0	55	29	86	29	69.8	8.95	638	29	0.216243	0.0233746	0.556078	P08240	Signal recognition particle receptor subunit alpha OS=Homo sapiens GN=SRPR PE=1 SV=2
1.73654	1.72496	1.77023	1.63512	1.72428	1.69653	1.69144	1.7605	1.76625	FALSE	Human	IsMasterProtein			NaN	0	51	18	81	18	60.6	5.06	528	18	0.923879	-0.0586023	-1.97739	Q9H3P7	Golgi resident protein GCP60 OS=Homo sapiens GN=ACBD3 PE=1 SV=4
4.09971	4.0478	4.05536	4.1519	4.02794	4.12268	4.09817	3.97532	4.01034	FALSE	Human	IsMasterProtein			NaN	0	52	18	446	16	30.6	7.91	285	18	0.336405	0.0332174	0.814857	Q99729-3	Isoform 3 of Heterogeneous nuclear ribonucleoprotein A/B OS=Homo sapiens GN=HNRNPAB
3.61884	3.64034	3.60552	3.51975	3.70197	3.64413	3.62034	3.73299	3.73464	FALSE	Human	IsMasterProtein			NaN	0	40	17	187	3	44.4	5.25	378	17	0.00228199	0.000382264	0.00698766	Q16543	Hsp90 co-chaperone Cdc37 OS=Homo sapiens GN=CDC37 PE=1 SV=1
2.02753	1.97171	2.01019	2.13158	1.89783	2.04527	2.04642	1.92329	1.92468	FALSE	Human	IsMasterProtein			NaN	0	45	19	69	19	54.8	9.96	509	19	0.112302	0.021754	0.309854	A0A087WXF0	Methyl-CpG-binding protein 2 OS=Homo sapiens GN=MECP2 PE=1 SV=1
2.08035	2.01775	2.0403	2.17883	1.97196	2.10129	2.08268	1.94092	1.97571	FALSE	Human	IsMasterProtein			NaN	0	43	28	86	28	83	4.73	734	28	0.236391	0.0378942	0.600992	Q9Y4W2	Ribosomal biogenesis protein LAS1L OS=Homo sapiens GN=LAS1L PE=1 SV=2
2.63692	1.91918	1.90478	2.55337	2.41272	1.8656	2.02606	1.85217	2.52722	FALSE	Human	IsMasterProtein			NaN	0	43	23	117	22	62	5.24	623	23	0.143274	0.123603	0.386223	P35527	Keratin, type I cytoskeletal 9 OS=Homo sapiens GN=KRT9 PE=1 SV=3
2.88076	2.83735	2.86105	2.76173	2.83571	2.82629	2.82351	2.84029	2.83672	FALSE	Human	IsMasterProtein			NaN	0	52	24	151	24	56.7	5.92	504	24	0.915814	-0.0518121	-1.96118	Q9BZZ5-2	Isoform 2 of Apoptosis inhibitor 5 OS=Homo sapiens GN=API5
0.522867	0.469297	0.497499	0.481765	0.421757	0.483954	0.454179	0.425143	0.444	FALSE	Human	IsMasterProtein			NaN	0	23	26	91	12	137.8	6.6	1241	26	0.595348	-0.0340619	-1.33131	P23634	Plasma membrane calcium-transporting ATPase 4 OS=Homo sapiens GN=ATP2B4 PE=1 SV=2
2.66543	2.62469	2.63245	2.7517	2.57569	2.68023	2.67711	2.54011	2.56116	FALSE	Human	IsMasterProtein			NaN	0	42	31	150	31	106	6.64	943	31	0.208661	0.028356	0.53898	Q9UNX4	WD repeat-containing protein 3 OS=Homo sapiens GN=WDR3 PE=1 SV=1
3.15851	3.13155	3.12221	3.01786	3.16053	3.09498	3.08857	3.16321	3.17304	FALSE	Human	IsMasterProtein			NaN	0	68	26	112	26	43.9	7.46	382	26	0.47025	-0.0462979	-1.08574	P21283	V-type proton ATPase subunit C 1 OS=Homo sapiens GN=ATP6V1C1 PE=1 SV=4
1.99797	1.96329	1.96447	1.90737	2.01872	1.98216	1.97857	2.0369	2.03496	FALSE	Human	IsMasterProtein			NaN	0	37	29	67	28	103.4	6.6	938	29	0.0581244	-0.00582747	-0.168003	O95049-3	Isoform 3 of Tight junction protein ZO-3 OS=Homo sapiens GN=TJP3
1.60848	1.61317	1.62633	1.70576	1.56706	1.6755	1.64003	1.53797	1.5614	FALSE	Human	IsMasterProtein			NaN	0	41	31	48	31	101.3	8.41	911	31	0.323502	0.033446	0.787968	Q6ZNB6	NF-X1-type zinc finger protein NFXL1 OS=Homo sapiens GN=NFXL1 PE=1 SV=2
2.32332	2.40747	2.39056	2.28897	2.48158	2.43042	2.41508	2.5082	2.52716	FALSE	Human	IsMasterProtein			NaN	0	51	18	254	11	39.4	6.87	364	18	0.157661	0.0265381	0.420738	P09972	Fructose-bisphosphate aldolase C OS=Homo sapiens GN=ALDOC PE=1 SV=2
2.31224	2.23581	2.30605	2.40502	2.21793	2.32386	2.30237	2.25154	2.19561	FALSE	Human	IsMasterProtein			NaN	0	62	25	95	25	55.2	5.11	470	25	0.200182	0.0309001	0.519721	Q13137-4	Isoform 4 of Calcium-binding and coiled-coil domain-containing protein 2 OS=Homo sapiens GN=CALCOCO2
2.98201	2.91296	2.98369	3.08726	2.87486	2.97872	2.94684	2.9044	2.89141	FALSE	Human	IsMasterProtein			NaN	0	39	35	85	26	93.6	5.44	813	35	0.114729	0.0207258	0.315948	B8ZZD4	Tax1-binding protein 1 OS=Homo sapiens GN=TAX1BP1 PE=1 SV=1
1.84067	1.77506	1.81745	1.85224	1.69096	1.82937	1.83903	1.68313	1.68335	FALSE	Human	IsMasterProtein			NaN	0	24	34	70	33	211.9	7.15	1925	34	0.138532	-0.0202046	-0.374719	Q9Y4D7	Plexin-D1 OS=Homo sapiens GN=PLXND1 PE=1 SV=3
-1.17478	-1.16733	-1.09347	-1.19629	-1.06352	-1.12164	-1.15578	-1.02222	-1.09319	FALSE	Human	IsMasterProtein			NaN	0	49	24	102	1	54.1	9.63	489	24	0.144496	0.0180455	0.389179	Q9NUQ6-2	Isoform 2 of SPATS2-like protein OS=Homo sapiens GN=SPATS2L
3.62394	3.57264	3.61779	3.50519	3.6209	3.64772	3.57645	3.68521	3.66802	FALSE	Human	IsMasterProtein			NaN	0	53	14	307	11	35.9	9.88	324	14	0.104447	-0.0135205	-0.289989	P67809	Nuclease-sensitive element-binding protein 1 OS=Homo sapiens GN=YBX1 PE=1 SV=3
1.79679	1.77214	1.78333	1.66224	1.98754	1.76455	1.75602	1.99548	1.96935	FALSE	Human	IsMasterProtein			NaN	0	34	30	50	30	125.9	5.62	1129	30	0.0755322	0.020694	0.21489	O75717	WD repeat and HMG-box DNA-binding protein 1 OS=Homo sapiens GN=WDHD1 PE=1 SV=1
2.97746	2.92751	2.96343	3.06581	2.89712	2.99662	2.99435	2.82586	2.85655	FALSE	Human	IsMasterProtein			NaN	0	64	18	189	18	38.2	6.9	334	18	0.23314	0.0303827	0.593794	P00387-3	Isoform 3 of NADH-cytochrome b5 reductase 3 OS=Homo sapiens GN=CYB5R3
3.39343	3.35309	3.3706	3.40701	3.33643	3.37723	3.39278	3.33077	3.36249	FALSE	Human	IsMasterProtein			NaN	0	71	18	178	11	47.6	4.89	425	18	0.0166789	0.00118391	0.0502616	Q09028	Histone-binding protein RBBP4 OS=Homo sapiens GN=RBBP4 PE=1 SV=3
2.18746	2.12355	2.14306	2.17653	2.16919	2.15443	2.15276	2.14863	2.17478	FALSE	Human	IsMasterProtein			NaN	0	26	30	63	27	154.7	5.8	1367	30	0.31408	0.0153589	0.768219	P08069	Insulin-like growth factor 1 receptor OS=Homo sapiens GN=IGF1R PE=1 SV=1
1.72342	1.70995	1.71968	1.59767	1.77651	1.6581	1.64942	1.8111	1.75775	FALSE	Human	IsMasterProtein			NaN	0	33	36	67	36	140.8	6.92	1249	36	0.312189	-0.0402564	-0.764243	Q9BX63	Fanconi anemia group J protein OS=Homo sapiens GN=BRIP1 PE=1 SV=1
2.25583	2.24744	2.18571	2.07174	2.27081	2.16169	2.20161	2.28651	2.24264	FALSE	Human	IsMasterProtein			NaN	0	37	30	93	30	112.2	6.64	972	30	0.426639	-0.0615816	-0.998787	Q14CX7	N-alpha-acetyltransferase 25, NatB auxiliary subunit OS=Homo sapiens GN=NAA25 PE=1 SV=1
2.30072	2.28649	2.29147	2.41155	2.2249	2.34864	2.33447	2.23125	2.23258	FALSE	Human	IsMasterProtein			NaN	0	35	31	78	31	97.6	7.58	857	31	0.256483	0.03547	0.645083	P78316	Nucleolar protein 14 OS=Homo sapiens GN=NOP14 PE=1 SV=3
2.83149	2.84311	2.81643	2.73208	2.86456	2.76709	2.81068	2.86897	2.86857	FALSE	Human	IsMasterProtein			NaN	0	69	23	109	22	46.2	5.83	406	23	0.452673	-0.0424337	-1.05081	Q9BT78	COP9 signalosome complex subunit 4 OS=Homo sapiens GN=COPS4 PE=1 SV=1
2.37963	2.37398	2.37683	2.3689	2.31301	2.3593	2.36066	2.3303	2.36279	FALSE	Human	IsMasterProtein			NaN	0	44	31	65	31	83	5.92	718	31	0.792342	-0.0297426	-1.71597	Q9Y6D9	Mitotic spindle assembly checkpoint protein MAD1 OS=Homo sapiens GN=MAD1L1 PE=1 SV=2
-3.40632	-3.44537	-3.27859	-3.53297	-3.42265	-3.3626	-3.2884	-3.29987	-3.37578	FALSE	Human	IsMasterProtein			NaN	0	53	20	45	1	59.4	8.6	571	20	0.369793	-0.0626434	-0.883682	Q7Z5L9-2	Isoform 2 of Interferon regulatory factor 2-binding protein 2 OS=Homo sapiens GN=IRF2BP2
-3.4041	-3.43683	-3.33471	-3.47437	-3.41867	-3.43296	-3.30482	-3.46814	-3.3625	FALSE	Human	IsMasterProtein			NaN	0	62	24	157	1	48.2	7.91	425	24	0.659288	-0.0501205	-1.45588	Q9Y6Q5-2	Isoform 2 of AP-1 complex subunit mu-2 OS=Homo sapiens GN=AP1M2
3.293	3.21237	3.26573	3.30372	3.19773	3.26342	3.24936	3.1883	3.20156	FALSE	Human	IsMasterProtein			NaN	0	54	23	202	16	55.3	5.91	488	23	0.0177158	-0.00207551	-0.0533266	Q92769	Histone deacetylase 2 OS=Homo sapiens GN=HDAC2 PE=1 SV=2
1.8678	1.84617	1.84646	1.90968	1.8007	1.84148	1.85911	1.77227	1.81063	FALSE	Human	IsMasterProtein			NaN	0	40	28	80	27	101.2	5.07	886	28	0.0294635	-0.00285463	-0.087596	Q9Y5Q9	General transcription factor 3C polypeptide 3 OS=Homo sapiens GN=GTF3C3 PE=1 SV=1
4.01861	3.99861	3.99193	3.87521	4.03893	3.96786	3.97425	4.0717	4.06371	FALSE	Human	IsMasterProtein			NaN	0	65	19	252	19	27.9	8.46	248	19	0.36884	-0.0423851	-0.88173	O14818	Proteasome subunit alpha type-7 OS=Homo sapiens GN=PSMA7 PE=1 SV=1
3.55571	3.50299	3.55922	3.63001	3.42639	3.52844	3.55598	3.40285	3.45284	FALSE	Human	IsMasterProtein			NaN	0	44	23	182	22	63.1	6.76	556	23	0.0622323	-0.0110257	-0.179191	P07686	Beta-hexosaminidase subunit beta OS=Homo sapiens GN=HEXB PE=1 SV=3
1.51259	1.5237	1.52194	1.46488	1.51	1.54736	1.51268	1.50584	1.48731	FALSE	Human	IsMasterProtein			NaN	0	14	39	56	35	346.7	6.37	3097	39	0.190706	-0.0119999	-0.498022	O75962	Triple functional domain protein OS=Homo sapiens GN=TRIO PE=1 SV=2
2.85834	2.82606	2.83232	2.8813	2.81298	2.82453	2.8163	2.79835	2.8141	FALSE	Human	IsMasterProtein			NaN	0	65	18	148	9	40.4	5.54	355	18	0.00976566	0.000691255	0.0296525	P04899	Guanine nucleotide-binding protein G(i) subunit alpha-2 OS=Homo sapiens GN=GNAI2 PE=1 SV=3
2.71336	2.65365	2.69651	2.79085	2.62131	2.71455	2.71034	2.59545	2.6271	FALSE	Human	IsMasterProtein			NaN	0	52	22	134	22	58.2	6.92	525	22	0.150595	0.0210597	0.403858	Q10713	Mitochondrial-processing peptidase subunit alpha OS=Homo sapiens GN=PMPCA PE=1 SV=2
3.68909	3.65044	3.67241	3.78753	3.66007	3.70627	3.7194	3.57815	3.64979	FALSE	Human	IsMasterProtein			NaN	0	47	12	495	12	37.9	7.25	361	12	0.536428	0.0473091	1.21615	O96008	Mitochondrial import receptor subunit TOM40 homolog OS=Homo sapiens GN=TOMM40 PE=1 SV=1
-2.48654	-2.52069	-2.21899	-2.36654	-2.06071	-2.48197	-2.31779	-2.16654	-2.12173	FALSE	Human	IsMasterProtein			NaN	0	42	31	82	1	94.5	8.27	837	31	0.267838	0.105668	0.66972	H7BXF4	Sphingomyelin phosphodiesterase 4 OS=Homo sapiens GN=SMPD4 PE=1 SV=1
1.05159	1.07345	1.07986	0.966709	1.14569	1.05951	1.03607	1.20023	1.17571	FALSE	Human	IsMasterProtein			NaN	0	55	28	68	19	68.9	7.15	622	28	0.0736645	-0.0109964	-0.209923	Q9H0B6	Kinesin light chain 2 OS=Homo sapiens GN=KLC2 PE=1 SV=1
4.36278	4.34863	4.31115	4.28173	4.32806	4.32416	4.32172	4.31124	4.31725	FALSE	Human	IsMasterProtein			NaN	0	62	20	238	19	29.2	10.65	248	20	0.621021	-0.0295404	-1.38135	P18124	60S ribosomal protein L7 OS=Homo sapiens GN=RPL7 PE=1 SV=1
2.18246	2.15063	2.18479	2.27058	2.18703	2.22929	2.20635	2.20033	2.22591	FALSE	Human	IsMasterProtein			NaN	0	37	27	84	27	92.6	7.28	833	27	0.996515	0.0563415	2.12471	Q9C0C4	Semaphorin-4C OS=Homo sapiens GN=SEMA4C PE=1 SV=2
3.75822	3.74505	3.75058	3.65247	3.7355	3.68087	3.70006	3.77568	3.75569	FALSE	Human	IsMasterProtein			NaN	0	67	20	187	20	34.3	7.36	300	20	1.17587	-0.0616755	-2.50093	O15144	Actin-related protein 2/3 complex subunit 2 OS=Homo sapiens GN=ARPC2 PE=1 SV=1
2.4248	2.38512	2.39786	2.53235	2.32546	2.44009	2.46096	2.28268	2.29553	FALSE	Human	IsMasterProtein			NaN	0	35	27	106	25	102.4	6.15	919	27	0.188404	0.030041	0.492721	Q15269	Periodic tryptophan protein 2 homolog OS=Homo sapiens GN=PWP2 PE=1 SV=2
0.923492	0.89951	0.941015	0.974125	0.914234	0.972065	0.945504	0.920526	0.923208	FALSE	Human	IsMasterProtein			NaN	0	11	38	44	37	593.3	5.58	5540	38	0.628454	0.0321353	1.39583	O14686-3	Isoform 3 of Histone-lysine N-methyltransferase 2D OS=Homo sapiens GN=KMT2D
3.75819	3.74678	3.70918	3.6074	3.81011	3.67358	3.71703	3.83541	3.80511	FALSE	Human	IsMasterProtein			NaN	0	59	28	181	25	51.2	6.62	451	28	0.266615	-0.0410176	-0.667076	Q7L1Q6-3	Isoform 3 of Basic leucine zipper and W2 domain-containing protein 1 OS=Homo sapiens GN=BZW1
2.22884	2.2006	2.21997	2.10661	2.20292	2.14564	2.1701	2.181	2.20851	FALSE	Human	IsMasterProtein			NaN	0	34	25	84	16	95.3	4.94	833	25	1.04201	-0.0647438	-2.21834	Q6IN85	Serine/threonine-protein phosphatase 4 regulatory subunit 3A OS=Homo sapiens GN=SMEK1 PE=1 SV=1
0.53689	0.572824	0.57424	0.524544	0.567533	0.558497	0.585513	0.607559	0.570519	FALSE	Human	IsMasterProtein			NaN	0	51	20	45	1	61	8.69	587	20	0.245662	-0.0111266	-0.621419	Q7Z5L9	Interferon regulatory factor 2-binding protein 2 OS=Homo sapiens GN=IRF2BP2 PE=1 SV=2
2.00379	1.99332	1.97811	1.99775	1.93582	1.97266	1.96537	1.91419	1.92967	FALSE	Human	IsMasterProtein			NaN	0	38	35	61	34	111.7	8.72	995	35	0.518649	-0.0229985	-1.18126	Q8N5C6	S1 RNA-binding domain-containing protein 1 OS=Homo sapiens GN=SRBD1 PE=1 SV=2
2.63212	2.65896	2.63281	2.50719	2.7001	2.59771	2.62468	2.73865	2.74079	FALSE	Human	IsMasterProtein			NaN	0	57	25	102	25	62.9	6	570	25	0.283066	-0.0396321	-0.702466	O95394-4	Isoform 3 of Phosphoacetylglucosamine mutase OS=Homo sapiens GN=PGM3
4.05571	4.06602	4.0279	3.86893	4.1501	4.02942	4.05166	4.18841	4.16062	FALSE	Human	IsMasterProtein			NaN	0	81	16	243	16	26.9	5.17	241	16	0.153216	-0.0337257	-0.410135	O00299	Chloride intracellular channel protein 1 OS=Homo sapiens GN=CLIC1 PE=1 SV=4
1.00436	0.995805	0.981523	0.870786	0.953401	0.961524	0.93681	0.993211	0.964896	FALSE	Human	IsMasterProtein			NaN	0	48	28	51	20	84.4	9.57	753	28	1.03138	-0.0653255	-2.19636	P27448	MAP/microtubule affinity-regulating kinase 3 OS=Homo sapiens GN=MARK3 PE=1 SV=4
2.28674	2.23429	2.26807	2.25393	2.18186	2.26063	2.22664	2.19756	2.22809	FALSE	Human	IsMasterProtein			NaN	0	41	28	62	27	67.6	9.54	589	28	0.450561	-0.0308949	-1.04661	Q4G0J3-3	Isoform 3 of La-related protein 7 OS=Homo sapiens GN=LARP7
2.58993	2.5698	2.56843	2.5159	2.52484	2.571	2.56165	2.49986	2.53726	FALSE	Human	IsMasterProtein			NaN	0	67	22	117	20	45.5	5.07	404	22	0.987062	-0.0388059	-2.1054	P13861	cAMP-dependent protein kinase type II-alpha regulatory subunit OS=Homo sapiens GN=PRKAR2A PE=1 SV=2
2.2	2.19287	2.1498	2.03681	2.2899	2.21198	2.17074	2.26723	2.26694	FALSE	Human	IsMasterProtein			NaN	0	57	21	101	20	53	7.71	483	21	0.00567454	-0.00132354	-0.0173092	P34896	Serine hydroxymethyltransferase, cytosolic OS=Homo sapiens GN=SHMT1 PE=1 SV=1
1.31406	1.32879	1.3068	1.29339	1.42476	1.31371	1.35008	1.45927	1.45143	FALSE	Human	IsMasterProtein			NaN	0	30	31	56	31	155.8	6.6	1429	31	0.264681	0.0274007	0.66289	Q9ULJ7	Ankyrin repeat domain-containing protein 50 OS=Homo sapiens GN=ANKRD50 PE=1 SV=4
2.25011	2.17968	2.21729	2.24501	2.21331	2.21344	2.22361	2.16897	2.1914	FALSE	Human	IsMasterProtein			NaN	0	45	28	74	28	82.9	8.12	717	28	0.132042	0.00822401	0.358871	Q12996	Cleavage stimulation factor subunit 3 OS=Homo sapiens GN=CSTF3 PE=1 SV=1
2.34944	2.36364	2.29668	2.1941	2.27558	2.28936	2.29336	2.29455	2.29828	FALSE	Human	IsMasterProtein			NaN	0	38	29	85	29	102.8	4.91	916	29	1.09047	-0.0835756	-2.31935	O60502	Protein O-GlcNAcase OS=Homo sapiens GN=MGEA5 PE=1 SV=2
1.0101	1.00876	1.011	0.945161	0.993707	1.00417	1.01057	0.986424	0.978663	FALSE	Human	IsMasterProtein			NaN	0	63	16	206	5	37.2	6.19	327	16	0.728672	-0.0289428	-1.59118	P62140	Serine/threonine-protein phosphatase PP1-beta catalytic subunit OS=Homo sapiens GN=PPP1CB PE=1 SV=3
2.69401	2.6425	2.71694	2.76192	2.63885	2.69042	2.67361	2.64681	2.61534	FALSE	Human	IsMasterProtein			NaN	0	45	27	102	27	75.4	9.01	677	27	0.108434	0.0125816	0.300099	Q9H078-2	Isoform 2 of Caseinolytic peptidase B protein homolog OS=Homo sapiens GN=CLPB
2.7901	2.78557	2.77107	2.62554	3.0388	2.71449	2.72654	3.03798	3.0221	FALSE	Human	IsMasterProtein			NaN	0	70	19	125	16	34.5	8.65	301	19	0.028607	0.0107012	0.0851248	A0A087WY43	Cyclin-dependent kinase 1 OS=Homo sapiens GN=CDK1 PE=1 SV=1
2.19354	2.21961	2.224	2.08861	2.27559	2.17643	2.21076	2.29143	2.28192	FALSE	Human	IsMasterProtein			NaN	0	57	24	87	24	59	7.49	576	24	0.229916	-0.0321714	-0.586638	A0A087WUL0	Bifunctional ATP-dependent dihydroxyacetone kinase/FAD-AMP lyase (cyclizing) OS=Homo sapiens GN=DAK PE=1 SV=1
1.31601	1.28888	1.30998	1.32659	1.35506	1.31917	1.33073	1.34062	1.37849	FALSE	Human	IsMasterProtein			NaN	0	20	33	49	23	228.4	5.02	2024	33	0.981386	0.0286525	2.09382	Q15154	Pericentriolar material 1 protein OS=Homo sapiens GN=PCM1 PE=1 SV=4
3.14173	3.14856	3.17855	3.25899	3.02354	3.14262	3.15585	3.01319	3.0348	FALSE	Human	IsMasterProtein			NaN	0	68	18	155	18	34.1	9.38	305	18	0.0741833	-0.0145597	-0.211304	Q9UHQ9	NADH-cytochrome b5 reductase 1 OS=Homo sapiens GN=CYB5R1 PE=1 SV=1
2.05639	2.0955	2.05663	2.02857	2.04319	2.03867	2.03891	2.03413	2.01376	FALSE	Human	IsMasterProtein			NaN	0	28	25	70	25	123.4	5.24	1073	25	1.12264	-0.032697	-2.38717	Q14139-2	Isoform 2 of Ubiquitin conjugation factor E4 A OS=Homo sapiens GN=UBE4A
1.51393	1.48298	1.47236	1.52535	1.51236	1.50015	1.46818	1.53661	1.54492	FALSE	Human	IsMasterProtein			NaN	0	34	32	52	32	122.1	8.69	1083	32	0.72478	0.0228613	1.58358	Q9UPN4	Centrosomal protein of 131 kDa OS=Homo sapiens GN=CEP131 PE=1 SV=3
2.48085	2.43639	2.46214	2.56087	2.47049	2.52312	2.47996	2.45076	2.45255	FALSE	Human	IsMasterProtein			NaN	0	50	24	92	24	61.5	9.52	536	24	0.934346	0.0583682	1.99847	Q13573	SNW domain-containing protein 1 OS=Homo sapiens GN=SNW1 PE=1 SV=1
1.97523	2.01937	2.02331	1.9458	2.0169	1.96806	1.97259	2.04203	2.0515	FALSE	Human	IsMasterProtein			NaN	0	40	35	76	34	119.2	6.8	1041	35	0.485198	-0.0290494	-1.11533	O60231	Putative pre-mRNA-splicing factor ATP-dependent RNA helicase DHX16 OS=Homo sapiens GN=DHX16 PE=1 SV=2
2.92313	2.94518	2.92176	2.81931	2.94418	2.8986	2.89124	2.96669	2.96875	FALSE	Human	IsMasterProtein			NaN	0	36	27	106	27	86.1	6.16	777	27	0.500197	-0.0426622	-1.14494	O14964	Hepatocyte growth factor-regulated tyrosine kinase substrate OS=Homo sapiens GN=HGS PE=1 SV=1
3.26508	3.23615	3.25286	3.32355	3.23493	3.2988	3.24376	3.23518	3.24166	FALSE	Human	IsMasterProtein			NaN	0	80	15	760	7	22.2	5.73	201	15	0.549577	0.0343971	1.24191	Q9H0U4	Ras-related protein Rab-1B OS=Homo sapiens GN=RAB1B PE=1 SV=1
2.47367	2.44417	2.45266	2.28538	2.34092	2.43873	2.3479	2.34418	2.28223	FALSE	Human	IsMasterProtein			NaN	0	49	13	60	13	31.5	4.45	332	13	1.04729	-0.101822	-2.22928	P29966	Myristoylated alanine-rich C-kinase substrate OS=Homo sapiens GN=MARCKS PE=1 SV=4
0.834269	0.836598	0.862985	0.789867	0.898182	0.83174	0.820876	0.920165	0.891958	FALSE	Human	IsMasterProtein			NaN	0	17	30	40	30	302.3	6.38	2754	30	0.0489356	-0.00468743	-0.142685	Q6ZNJ1	Neurobeachin-like protein 2 OS=Homo sapiens GN=NBEAL2 PE=1 SV=2
2.63842	2.64637	2.60756	2.49141	2.6699	2.58618	2.5851	2.70776	2.66578	FALSE	Human	IsMasterProtein			NaN	0	46	29	72	29	79.7	6.34	709	29	0.384043	-0.048284	-0.912759	Q9NUQ8	ATP-binding cassette sub-family F member 3 OS=Homo sapiens GN=ABCF3 PE=1 SV=2
1.84684	1.93267	1.85179	1.80436	1.89983	1.83948	1.82734	1.94124	1.89473	FALSE	Human	IsMasterProtein			NaN	0	27	35	49	35	179.2	6.8	1613	35	0.301502	-0.0292118	-0.741695	Q5T5Y3-3	Isoform 3 of Calmodulin-regulated spectrin-associated protein 1 OS=Homo sapiens GN=CAMSAP1
-5.90547	-5.86615	-5.70092	-5.86154	-5.71881	-5.80331	-6.02041	-5.77608	-5.68557	FALSE	Human	IsMasterProtein			NaN	0	30	11	765	1	49.7	4.89	444	11	0.146635	0.0296249	0.394337	Q3ZCM7	Tubulin beta-8 chain OS=Homo sapiens GN=TUBB8 PE=1 SV=2
1.89336	1.91225	1.88543	2.01146	1.87337	1.90085	1.90174	1.80656	1.87082	FALSE	Human	IsMasterProtein			NaN	0	35	29	69	29	99.9	6.23	855	29	0.298183	0.0315513	0.734665	Q9HCS7	Pre-mRNA-splicing factor SYF1 OS=Homo sapiens GN=XAB2 PE=1 SV=2
2.51511	2.48369	2.51059	2.61609	2.38508	2.51525	2.50851	2.40269	2.37314	FALSE	Human	IsMasterProtein			NaN	0	32	26	74	26	105.9	8.9	940	26	0.0114227	0.00233968	0.0346205	Q01831	DNA repair protein complementing XP-C cells OS=Homo sapiens GN=XPC PE=1 SV=4
2.15238	2.19059	2.13642	2.17204	2.05738	2.13585	2.13889	2.09972	2.07179	FALSE	Human	IsMasterProtein			NaN	0	34	30	73	30	112.8	9.01	1009	30	0.434971	-0.0380422	-1.01548	P49916	DNA ligase 3 OS=Homo sapiens GN=LIG3 PE=1 SV=2
1.71438	1.69737	1.69946	1.65889	1.71042	1.69148	1.7016	1.70275	1.72449	FALSE	Human	IsMasterProtein			NaN	0	20	32	56	32	216.4	6.3	1944	32	0.453393	-0.0168093	-1.05225	Q9H1A4	Anaphase-promoting complex subunit 1 OS=Homo sapiens GN=ANAPC1 PE=1 SV=1
1.93948	1.97323	1.94192	1.81464	2.01144	1.91253	1.94314	2.02829	2.01575	FALSE	Human	IsMasterProtein			NaN	0	32	28	69	27	125.4	5.91	1120	28	0.267335	-0.0386749	-0.668633	Q7Z2Z2	Elongation factor Tu GTP-binding domain-containing protein 1 OS=Homo sapiens GN=EFTUD1 PE=1 SV=2
1.98836	1.97797	1.97758	1.99357	1.93918	1.99056	1.96752	1.92754	1.93901	FALSE	Human	IsMasterProtein			NaN	0	55	28	59	28	71.6	7.46	640	28	0.141361	-0.00686836	-0.381592	J3KNN5	Probable ATP-dependent RNA helicase DDX41 (Fragment) OS=Homo sapiens GN=DDX41 PE=1 SV=1
2.41968	2.34566	2.37404	2.4864	2.27407	2.39418	2.384	2.26235	2.26116	FALSE	Human	IsMasterProtein			NaN	0	41	23	93	23	88.7	5.39	794	23	0.0261843	0.00508825	0.0781126	Q9UBV2	Protein sel-1 homolog 1 OS=Homo sapiens GN=SEL1L PE=1 SV=3
2.26543	2.26503	2.27627	2.16105	2.25903	2.23781	2.23911	2.30039	2.26401	FALSE	Human	IsMasterProtein			NaN	0	37	30	67	30	101.9	6.61	894	30	0.761002	-0.0496117	-1.65445	Q9NV70	Exocyst complex component 1 OS=Homo sapiens GN=EXOC1 PE=1 SV=4
2.81545	2.81751	2.78485	2.69807	2.79445	2.73201	2.75695	2.79624	2.78036	FALSE	Human	IsMasterProtein			NaN	0	49	23	116	23	60.6	8.03	538	23	1.00296	-0.0644263	-2.1379	P10155	60 kDa SS-A/Ro ribonucleoprotein OS=Homo sapiens GN=TROVE2 PE=1 SV=2
2.43628	2.43744	2.41663	2.29591	2.51773	2.38943	2.44401	2.52063	2.51414	FALSE	Human	IsMasterProtein			NaN	0	23	26	93	26	139.3	5	1219	26	0.170029	-0.0290906	-0.449974	B1AKJ5	Nardilysin OS=Homo sapiens GN=NRD1 PE=1 SV=1
3.61198	3.55291	3.58088	3.65832	3.49452	3.61131	3.60719	3.4371	3.47665	FALSE	Human	IsMasterProtein			NaN	0	51	16	196	16	36	9.28	335	16	0.0404171	0.00613133	0.118834	Q16698	2,4-dienoyl-CoA reductase, mitochondrial OS=Homo sapiens GN=DECR1 PE=1 SV=1
2.01756	1.96255	1.98545	2.05112	1.94393	2.03151	2.00276	1.95749	1.92618	FALSE	Human	IsMasterProtein			NaN	0	50	26	55	24	68.1	9.94	634	26	0.215962	0.0203353	0.555447	Q86YP4-3	Isoform 3 of Transcriptional repressor p66-alpha OS=Homo sapiens GN=GATAD2A
3.09178	3.09333	3.11213	3.07487	3.09258	3.07407	3.07472	3.10674	3.10295	FALSE	Human	IsMasterProtein			NaN	0	51	23	157	23	49.6	9.54	435	23	0.977805	-0.018577	-2.08652	Q96CW1	AP-2 complex subunit mu OS=Homo sapiens GN=AP2M1 PE=1 SV=2
2.11782	1.96536	2.02456	2.06117	2.23948	2.03365	2.01909	2.22686	2.21572	FALSE	Human	IsMasterProtein			NaN	0	35	30	72	22	110	8.51	960	30	0.409578	0.0755217	0.964478	Q02241	Kinesin-like protein KIF23 OS=Homo sapiens GN=KIF23 PE=1 SV=3
1.73534	1.7195	1.73192	1.80509	1.71258	1.76337	1.76907	1.71126	1.70542	FALSE	Human	IsMasterProtein			NaN	0	33	31	58	31	129.5	8.1	1157	31	0.506056	0.0314283	1.15649	Q8IY37	Probable ATP-dependent RNA helicase DHX37 OS=Homo sapiens GN=DHX37 PE=1 SV=1
4.15228	4.11075	4.13355	4.25838	4.05199	4.173	4.16999	4.01179	4.04765	FALSE	Human	IsMasterProtein			NaN	0	44	18	312	18	51.7	8.32	466	18	0.180209	0.0289305	0.473754	O75390	Citrate synthase, mitochondrial OS=Homo sapiens GN=CS PE=1 SV=2
1.69411	1.68455	1.71298	1.71692	1.58982	1.73187	1.67735	1.62384	1.58473	FALSE	Human	IsMasterProtein			NaN	0	39	32	49	13	118	6.39	1038	32	0.143023	-0.0176747	-0.385616	Q6WCQ1-2	Isoform 2 of Myosin phosphatase Rho-interacting protein OS=Homo sapiens GN=MPRIP
3.81868	3.82501	3.78264	3.7062	3.83403	3.82732	3.8	3.84602	3.93171	FALSE	Human	IsMasterProtein			NaN	0	69	18	320	14	27.8	4.74	248	18	0.169838	-0.0195906	-0.449524	P31947	14-3-3 protein sigma OS=Homo sapiens GN=SFN PE=1 SV=1
4.00162	3.97022	4.01733	4.06188	3.98709	4.03871	4.02996	4.01445	4.05101	FALSE	Human	IsMasterProtein			NaN	0	65	17	530	15	45.6	5.58	415	17	0.558225	0.0328371	1.25883	P52597	Heterogeneous nuclear ribonucleoprotein F OS=Homo sapiens GN=HNRNPF PE=1 SV=3
2.45767	2.38259	2.45861	2.56246	2.43017	2.4716	2.48749	2.4197	2.40269	FALSE	Human	IsMasterProtein			NaN	0	52	25	85	25	62.9	7.78	562	25	0.521005	0.0551235	1.18589	O15270	Serine palmitoyltransferase 2 OS=Homo sapiens GN=SPTLC2 PE=1 SV=1
3.70762	3.64924	3.69885	3.80954	3.56986	3.74598	3.69492	3.56339	3.58291	FALSE	Human	IsMasterProtein			NaN	0	55	14	218	2	27.9	8.62	249	14	0.113982	0.0232273	0.314075	Q9P0L0	Vesicle-associated membrane protein-associated protein A OS=Homo sapiens GN=VAPA PE=1 SV=3
2.03415	1.98017	2.01154	2.10863	1.9406	2.053	2.02201	1.94607	1.92016	FALSE	Human	IsMasterProtein			NaN	0	42	29	61	29	97.2	9.83	892	29	0.18769	0.0254571	0.491075	Q96KM6	Zinc finger protein 512B OS=Homo sapiens GN=ZNF512B PE=1 SV=1
2.39372	2.29895	2.3795	2.53813	2.28188	2.46323	2.4497	2.21947	2.19235	FALSE	Human	IsMasterProtein			NaN	0	41	18	111	18	63.9	8.63	574	18	0.359374	0.0703589	0.862314	Q14534	Squalene monooxygenase OS=Homo sapiens GN=SQLE PE=1 SV=3
4.72567	4.70273	4.70563	4.81049	4.57025	4.76365	4.74135	4.54854	4.62224	FALSE	Human	IsMasterProtein			NaN	0	62	18	390	18	29	7.31	261	18	0.0154756	0.00344992	0.0466965	P30040	Endoplasmic reticulum resident protein 29 OS=Homo sapiens GN=ERP29 PE=1 SV=4
2.34882	2.30384	2.31155	2.46269	2.31741	2.33971	2.36165	2.26945	2.27335	FALSE	Human	IsMasterProtein			NaN	0	39	31	82	1	98.1	8.31	873	31	0.476227	0.051868	1.09758	Q9NXE4-4	Isoform 4 of Sphingomyelin phosphodiesterase 4 OS=Homo sapiens GN=SMPD4
3.34955	3.31	3.34503	3.28625	3.31843	3.2755	3.31242	3.30902	3.29853	FALSE	Human	IsMasterProtein			NaN	0	62	24	158	1	48.1	8.22	423	24	1.0854	-0.0414683	-2.30871	Q9Y6Q5	AP-1 complex subunit mu-2 OS=Homo sapiens GN=AP1M2 PE=1 SV=4
3.26893	3.23074	3.25376	3.37999	3.15945	3.26829	3.27278	3.13314	3.15922	FALSE	Human	IsMasterProtein			NaN	0	48	24	115	24	63.5	9.16	568	24	0.100572	0.0181023	0.280109	O95470	Sphingosine-1-phosphate lyase 1 OS=Homo sapiens GN=SGPL1 PE=1 SV=3
2.92153	2.90209	2.9001	2.98146	2.85237	2.96177	2.94169	2.85545	2.83179	FALSE	Human	IsMasterProtein			NaN	0	64	22	92	19	44	8	377	22	0.230591	0.023955	0.588137	Q14344	Guanine nucleotide-binding protein subunit alpha-13 OS=Homo sapiens GN=GNA13 PE=1 SV=2
2.18155	2.12233	2.16434	2.18503	2.12122	2.15174	2.14707	2.09904	2.09887	FALSE	Human	IsMasterProtein			NaN	0	34	33	65	32	133.4	6.77	1173	33	0.0457488	-0.00340859	-0.133806	Q6PD62	RNA polymerase-associated protein CTR9 homolog OS=Homo sapiens GN=CTR9 PE=1 SV=1
2.43844	2.44072	2.44083	2.4342	2.45514	2.44625	2.4416	2.46733	2.46712	FALSE	Human	IsMasterProtein			NaN	0	56	15	105	15	40.9	7.83	368	15	0.353522	0.00520023	0.85027	P78406	mRNA export factor OS=Homo sapiens GN=RAE1 PE=1 SV=1
2.5353	2.51632	2.5532	2.59593	2.49573	2.54182	2.55576	2.52064	2.49455	FALSE	Human	IsMasterProtein			NaN	0	35	31	85	31	100.4	8	848	31	0.11225	0.00955645	0.309724	Q9BZJ0	Crooked neck-like protein 1 OS=Homo sapiens GN=CRNKL1 PE=1 SV=4
2.34187	2.3687	2.35836	2.23886	2.46139	2.3683	2.35463	2.51731	2.49254	FALSE	Human	IsMasterProtein			NaN	0	33	29	61	27	112.1	6.95	968	29	0.000648872	-0.000129382	-0.00199062	O94804	Serine/threonine-protein kinase 10 OS=Homo sapiens GN=STK10 PE=1 SV=1
1.77739	1.80742	1.81415	1.70905	1.86361	1.7872	1.75319	1.87071	1.9206	FALSE	Human	IsMasterProtein			NaN	0	56	22	416	0	28.9	4.75	248	22	0.101717	-0.0130274	-0.283035	P06753-5	Isoform 5 of Tropomyosin alpha-3 chain OS=Homo sapiens GN=TPM3
2.90079	2.82543	2.83246	2.99411	2.7621	2.89922	2.9079	2.71235	2.75232	FALSE	Human	IsMasterProtein			NaN	0	65	21	134	21	41.4	9.92	353	21	0.170457	0.0322473	0.450977	Q8TDN6	Ribosome biogenesis protein BRX1 homolog OS=Homo sapiens GN=BRIX1 PE=1 SV=2
2.96944	2.98989	2.95772	2.84418	3.06149	2.94604	2.96826	3.0713	3.07043	FALSE	Human	IsMasterProtein			NaN	0	45	23	134	23	81.6	5.54	737	23	0.12566	-0.0217817	-0.343159	C9JIF9	Acylamino-acid-releasing enzyme OS=Homo sapiens GN=APEH PE=1 SV=1
4.73992	4.78842	4.70257	4.62481	4.7494	4.7275	4.69692	4.75202	4.78348	FALSE	Human	IsMasterProtein			NaN	0	71	24	643	13	29.9	9.73	264	24	0.398212	-0.0430667	-0.941516	P61247	40S ribosomal protein S3a OS=Homo sapiens GN=RPS3A PE=1 SV=2
2.52578	2.491	2.50828	2.39686	2.53932	2.44558	2.47719	2.55308	2.52901	FALSE	Human	IsMasterProtein			NaN	0	56	21	82	21	51.6	5.53	443	21	0.483008	-0.0477644	-1.11101	P61201	COP9 signalosome complex subunit 2 OS=Homo sapiens GN=COPS2 PE=1 SV=1
2.35879	2.3451	2.33766	2.44688	2.24566	2.3552	2.36962	2.24809	2.26096	FALSE	Human	IsMasterProtein			NaN	0	51	20	80	20	56.1	7.46	520	20	0.0116699	0.00206828	0.03536	P55809	Succinyl-CoA:3-ketoacid coenzyme A transferase 1, mitochondrial OS=Homo sapiens GN=OXCT1 PE=1 SV=1
1.39579	1.39464	1.41874	1.50794	1.35815	1.46332	1.45392	1.32752	1.42365	FALSE	Human	IsMasterProtein			NaN	0	20	30	50	30	218.3	6.39	1980	30	0.372322	0.0400776	0.888853	O60318	Germinal-center associated nuclear protein OS=Homo sapiens GN=MCM3AP PE=1 SV=2
1.79302	1.75382	1.7677	1.87762	1.71556	1.82991	1.80847	1.72556	1.7126	FALSE	Human	IsMasterProtein			NaN	0	38	28	59	28	95	6.48	856	28	0.296907	0.036184	0.731959	O15381	Nuclear valosin-containing protein-like OS=Homo sapiens GN=NVL PE=1 SV=1
1.65316	1.6894	1.68586	1.56439	1.71213	1.67156	1.64975	1.77974	1.73007	FALSE	Human	IsMasterProtein			NaN	0	46	21	52	20	64	9.73	591	21	0.230504	-0.0267835	-0.587945	O96013	Serine/threonine-protein kinase PAK 4 OS=Homo sapiens GN=PAK4 PE=1 SV=1
1.34823	1.33011	1.35635	1.41397	1.30488	1.35966	1.35233	1.26305	1.28093	FALSE	Human	IsMasterProtein			NaN	0	50	21	63	21	61.6	7.99	570	21	0.170206	0.014607	0.450388	E7EX59	Propionyl-CoA carboxylase beta chain, mitochondrial OS=Homo sapiens GN=PCCB PE=1 SV=1
3.01321	3.00512	2.97767	2.85363	3.03646	2.92655	2.93796	3.06153	3.02925	FALSE	Human	IsMasterProtein			NaN	0	68	20	141	20	41.6	7.33	366	20	0.478838	-0.0597853	-1.10275	B3KS98	Eukaryotic translation initiation factor 3 subunit H OS=Homo sapiens GN=EIF3H PE=1 SV=1
2.22618	2.226	2.24275	2.16799	2.20006	2.21064	2.1955	2.20159	2.20573	FALSE	Human	IsMasterProtein			NaN	0	59	26	69	26	57.4	8.79	520	26	1.29924	-0.0387425	-2.77242	Q9UQB8-5	Isoform 5 of Brain-specific angiogenesis inhibitor 1-associated protein 2 OS=Homo sapiens GN=BAIAP2
3.36857	3.34569	3.35162	3.49348	3.2384	3.36053	3.38497	3.19722	3.24546	FALSE	Human	IsMasterProtein			NaN	0	48	26	141	26	59	6.89	547	26	0.0406615	0.00884175	0.119524	P22307	Non-specific lipid-transfer protein OS=Homo sapiens GN=SCP2 PE=1 SV=2
2.92516	2.92003	2.92105	2.7813	2.94079	2.88096	2.87766	2.96865	2.94361	FALSE	Human	IsMasterProtein			NaN	0	54	20	148	20	45.4	6.89	396	20	0.512257	-0.0543962	-1.16869	Q15019-2	Isoform 2 of Septin-2 OS=Homo sapiens GN=SEPT2
2.06543	2.07284	2.04633	1.95028	2.11767	2.01136	2.03785	2.11824	2.11676	FALSE	Human	IsMasterProtein			NaN	0	20	32	56	32	189.6	6.06	1711	32	0.285874	-0.0350968	-0.70847	Q7Z3U7-5	Isoform 5 of Protein MON2 homolog OS=Homo sapiens GN=MON2
2.5137	2.46982	2.53225	2.53036	2.42174	2.48122	2.4476	2.45121	2.44017	FALSE	Human	IsMasterProtein			NaN	0	47	22	91	22	65.1	6.25	583	22	0.307316	-0.0274843	-0.753978	Q13740	CD166 antigen OS=Homo sapiens GN=ALCAM PE=1 SV=2
1.97294	1.93694	1.95734	2.07582	2.004	2.01337	2.00925	1.98378	2.0185	FALSE	Human	IsMasterProtein	+	T24_Con	NaN	0	34	32	65	32	121.5	7.4	1096	32	1.41263	0.07532	3.03292	M0R2Z9	SURP and G-patch domain-containing protein 2 OS=Homo sapiens GN=SUGP2 PE=1 SV=1
1.46558	1.46084	1.45455	1.3777	1.46488	1.40636	1.43742	1.44161	1.47687	FALSE	Human	IsMasterProtein			NaN	0	33	14	124	6	62.5	5.11	589	14	0.785427	-0.044008	-1.70238	Q9UMX0	Ubiquilin-1 OS=Homo sapiens GN=UBQLN1 PE=1 SV=2
3.48551	3.476	3.45579	3.54088	3.47384	3.48088	3.48347	3.4024	3.43193	FALSE	Human	IsMasterProtein			NaN	0	68	11	389	8	27	8.66	249	11	0.494953	0.0260995	1.1346	P51148-2	Isoform 2 of Ras-related protein Rab-5C OS=Homo sapiens GN=RAB5C
2.01469	2.02365	1.99	1.87788	2.11955	1.94815	1.98315	2.11367	2.09639	FALSE	Human	IsMasterProtein			NaN	0	25	22	78	22	115.9	4.81	1041	22	0.140941	-0.0275813	-0.380572	Q96P70	Importin-9 OS=Homo sapiens GN=IPO9 PE=1 SV=3
2.35611	2.34677	2.30172	2.18756	2.43614	2.31134	2.31341	2.39568	2.4168	FALSE	Human	IsMasterProtein			NaN	0	52	27	78	26	74.8	5.88	666	27	0.114204	-0.0231876	-0.314632	Q9NQW7-3	Isoform 3 of Xaa-Pro aminopeptidase 1 OS=Homo sapiens GN=XPNPEP1
2.66668	2.65707	2.65603	2.60272	2.74737	2.66478	2.68219	2.74462	2.76379	FALSE	Human	IsMasterProtein			NaN	0	56	21	99	21	45.7	6.48	412	21	0.0998742	0.011699	0.278324	O60884	DnaJ homolog subfamily A member 2 OS=Homo sapiens GN=DNAJA2 PE=1 SV=1
2.07735	2.05887	2.09388	2.16579	2.02752	2.11538	2.1102	2.00738	2.01637	FALSE	Human	IsMasterProtein			NaN	0	32	24	83	21	96.5	6.64	838	24	0.249083	0.0261939	0.628921	Q93050-3	Isoform 3 of V-type proton ATPase 116 kDa subunit a isoform 1 OS=Homo sapiens GN=ATP6V0A1
2.32317	2.30176	2.27416	2.20054	2.27546	2.28849	2.26307	2.31084	2.30646	FALSE	Human	IsMasterProtein			NaN	0	44	24	67	24	76.1	8.7	695	24	0.658312	-0.0448685	-1.45398	Q7Z417	Nuclear fragile X mental retardation-interacting protein 2 OS=Homo sapiens GN=NUFIP2 PE=1 SV=1
2.05137	1.98496	1.98154	2.05529	1.99403	2.05173	2.03091	1.9499	1.98791	FALSE	Human	IsMasterProtein			NaN	0	51	29	88	29	88.4	5.11	782	29	0.386998	0.0277268	0.918769	Q9P2I0	Cleavage and polyadenylation specificity factor subunit 2 OS=Homo sapiens GN=CPSF2 PE=1 SV=2
2.80041	2.77345	2.75966	2.87196	2.69802	2.80963	2.8266	2.62499	2.65622	FALSE	Human	IsMasterProtein			NaN	0	42	21	124	21	69	7.84	647	21	0.105965	0.0153585	0.293845	P10515	Dihydrolipoyllysine-residue acetyltransferase component of pyruvate dehydrogenase complex, mitochondrial OS=Homo sapiens GN=DLAT PE=1 SV=3
2.42588	2.38557	2.41523	2.5294	2.33177	2.4332	2.44595	2.30017	2.31037	FALSE	Human	IsMasterProtein			NaN	0	28	28	82	28	127.5	7.64	1146	28	0.143566	0.0225644	0.38693	Q9H6R4	Nucleolar protein 6 OS=Homo sapiens GN=NOL6 PE=1 SV=2
2.79368	2.83441	2.80005	2.70217	2.90405	2.79754	2.78464	2.90859	2.91678	FALSE	Human	IsMasterProtein			NaN	0	44	21	117	18	59	5.15	522	21	0.0466001	-0.00812538	-0.136183	Q13596	Sorting nexin-1 OS=Homo sapiens GN=SNX1 PE=1 SV=3
1.68344	1.622	1.64441	1.68503	1.58711	1.68253	1.65862	1.52459	1.5464	FALSE	Human	IsMasterProtein			NaN	0	40	26	62	25	100.6	7.31	911	26	0.0144324	0.00160845	0.0435983	Q8WUA4	General transcription factor 3C polypeptide 2 OS=Homo sapiens GN=GTF3C2 PE=1 SV=2
3.58504	3.58958	3.55726	3.4655	3.58091	3.53856	3.50099	3.58108	3.64698	FALSE	Human	IsMasterProtein			NaN	0	56	25	393	0	33.2	4.77	285	25	0.62631	-0.0489686	-1.39165	J3KN67	Tropomyosin alpha-3 chain OS=Homo sapiens GN=TPM3 PE=1 SV=1
1.35319	1.36319	1.4051	1.37617	1.29584	1.40224	1.35823	1.33922	1.34537	FALSE	Human	IsMasterProtein			NaN	0	25	31	49	30	176.3	7.09	1616	31	0.165998	-0.0157466	-0.440487	Q13796	Protein Shroom2 OS=Homo sapiens GN=SHROOM2 PE=1 SV=1
2.11115	2.15632	2.08877	1.97208	2.12123	2.04271	2.05873	2.14967	2.13638	FALSE	Human	IsMasterProtein			NaN	0	57	30	67	30	67.6	5.85	597	30	0.706244	-0.0734046	-1.54739	Q9H2C0	Gigaxonin OS=Homo sapiens GN=GAN PE=1 SV=1
2.38354	2.3684	2.40837	2.50399	2.32078	2.41059	2.40129	2.28564	2.3203	FALSE	Human	IsMasterProtein			NaN	0	30	29	82	25	118.5	7.77	1047	29	0.175139	0.0250187	0.461941	O75110	Probable phospholipid-transporting ATPase IIA OS=Homo sapiens GN=ATP9A PE=1 SV=3
3.87692	3.87329	3.83959	3.7777	3.88138	3.8381	3.83763	3.84113	3.89792	FALSE	Human	IsMasterProtein			NaN	0	61	11	447	11	26.4	4.79	241	11	0.404956	-0.0308773	-0.955152	P28066	Proteasome subunit alpha type-5 OS=Homo sapiens GN=PSMA5 PE=1 SV=3
1.91205	1.90891	1.899	1.81227	2.00745	1.90928	1.89164	2.0004	1.99497	FALSE	Human	IsMasterProtein			NaN	0	39	20	62	20	73.3	4.84	677	20	0.0177	0.00300928	0.0532799	Q9NZT2	Opioid growth factor receptor OS=Homo sapiens GN=OGFR PE=1 SV=3
1.68598	1.65433	1.68192	1.75008	1.66887	1.69709	1.6723	1.66207	1.68602	FALSE	Human	IsMasterProtein			NaN	0	25	27	65	2	152.5	6.35	1372	27	0.534466	0.0312728	1.21231	A6NHB5	Zinc finger MYM-type protein 3 OS=Homo sapiens GN=ZMYM3 PE=1 SV=1
2.67965	2.69531	2.67327	2.533	2.68455	2.64874	2.63996	2.73288	2.73554	FALSE	Human	IsMasterProtein			NaN	0	45	24	106	24	53.3	7.34	474	24	0.585808	-0.0606446	-1.3127	Q16204	Coiled-coil domain-containing protein 6 OS=Homo sapiens GN=CCDC6 PE=1 SV=2
1.81362	1.82947	1.86614	1.76153	1.8683	1.79513	1.83454	1.86859	1.88033	FALSE	Human	IsMasterProtein			NaN	0	58	23	96	18	49.8	7.61	435	23	0.328928	-0.0280921	-0.799296	Q9BXS5-2	Isoform 2 of AP-1 complex subunit mu-1 OS=Homo sapiens GN=AP1M1
3.22314	3.18813	3.1902	3.34469	3.14273	3.23359	3.24724	3.06725	3.10326	FALSE	Human	IsMasterProtein			NaN	0	64	21	535	3	32.8	9.74	298	21	0.267857	0.0398432	0.669762	P12236	ADP/ATP translocase 3 OS=Homo sapiens GN=SLC25A6 PE=1 SV=4
3.95976	3.92761	3.9805	4.0812	4.00323	4.04024	4.06673	3.94763	4.03095	FALSE	Human	IsMasterProtein	+	T24_Con	NaN	0	45	20	445	20	47.6	5.52	423	20	1.45735	0.0856031	3.13886	P01011	Alpha-1-antichymotrypsin OS=Homo sapiens GN=SERPINA3 PE=1 SV=2
-3.45751	-3.25862	-3.50001	-3.32747	-3.62026	-3.42777	-3.46401	-3.63569	-3.5207	FALSE	Human	IsMasterProtein			NaN	0	25	26	65	1	151	6.35	1358	26	0.177484	-0.0531197	-0.467413	Q14202-2	Isoform 2 of Zinc finger MYM-type protein 3 OS=Homo sapiens GN=ZMYM3
2.3868	2.39313	2.37971	2.2066	2.44145	2.34756	2.31893	2.45838	2.44907	FALSE	Human	IsMasterProtein			NaN	0	46	17	100	17	39.8	8.94	380	17	0.329202	-0.0546766	-0.799868	P50552	Vasodilator-stimulated phosphoprotein OS=Homo sapiens GN=VASP PE=1 SV=3
2.00737	2.00243	1.97019	2.08023	1.88669	1.97611	1.99	1.89667	1.88256	FALSE	Human	IsMasterProtein			NaN	0	69	18	66	18	39.3	8.1	357	18	0.0758347	-0.0123214	-0.215693	Q96DI7	U5 small nuclear ribonucleoprotein 40 kDa protein OS=Homo sapiens GN=SNRNP40 PE=1 SV=1
3.30454	3.3108	3.32856	3.11146	3.39817	3.25502	3.27783	3.44101	3.44748	FALSE	Human	IsMasterProtein			NaN	0	64	20	208	20	40.3	6.74	359	20	0.290888	-0.0597467	-0.719164	Q9NR45	Sialic acid synthase OS=Homo sapiens GN=NANS PE=1 SV=2
1.81767	1.8282	1.84269	1.97376	1.71885	1.8306	1.84393	1.74819	1.78364	FALSE	Human	IsMasterProtein			NaN	0	42	19	52	19	63.5	6.83	593	19	0.0536665	0.0115472	0.155771	P28799	Granulins OS=Homo sapiens GN=GRN PE=1 SV=2
1.86453	1.85985	1.83648	1.71408	1.85859	1.78424	1.79999	1.88561	1.85592	FALSE	Human	IsMasterProtein			NaN	0	32	24	65	24	100.6	5.22	875	24	0.730809	-0.067983	-1.59536	Q05086	Ubiquitin-protein ligase E3A OS=Homo sapiens GN=UBE3A PE=1 SV=4
2.11726	2.31014	2.13377	2.05897	2.12951	2.10351	2.10411	2.20945	2.22659	FALSE	Human	IsMasterProtein			NaN	0	61	21	78	2	40.8	5.15	372	21	0.619797	-0.0897294	-1.37896	Q9UNZ2-5	Isoform 3 of NSFL1 cofactor p47 OS=Homo sapiens GN=NSFL1C
1.60464	1.62596	1.62319	1.74887	1.48696	1.65336	1.64172	1.50637	1.46658	FALSE	Human	IsMasterProtein			NaN	0	32	31	63	30	129.3	4.94	1170	31	0.0529052	0.0118045	0.153673	P07996	Thrombospondin-1 OS=Homo sapiens GN=THBS1 PE=1 SV=2
2.71654	2.68962	2.73307	2.8405	2.67901	2.80298	2.79015	2.62759	2.67115	FALSE	Human	IsMasterProtein			NaN	0	56	15	140	15	38.5	7.39	356	15	0.534181	0.0610847	1.21175	Q9UJZ1	Stomatin-like protein 2, mitochondrial OS=Homo sapiens GN=STOML2 PE=1 SV=1
4.77155	4.70538	4.72775	4.76923	4.68311	4.75147	4.7157	4.6599	4.69178	FALSE	Human	IsMasterProtein			NaN	0	51	18	356	2	32.8	8.16	306	18	0.00289788	-0.000289599	-0.00886734	Q14103-3	Isoform 3 of Heterogeneous nuclear ribonucleoprotein D0 OS=Homo sapiens GN=HNRNPD
2.72225	2.68204	2.70999	2.80693	2.62183	2.72541	2.72527	2.59864	2.62648	FALSE	Human	IsMasterProtein			NaN	0	54	22	129	22	47.5	8.54	428	22	0.0859394	0.0132937	0.242297	P08559-4	Isoform 4 of Pyruvate dehydrogenase E1 component subunit alpha, somatic form, mitochondrial OS=Homo sapiens GN=PDHA1
1.69242	1.71025	1.73188	1.80337	1.64116	1.73532	1.73368	1.6184	1.62838	FALSE	Human	IsMasterProtein			NaN	0	44	23	76	22	74.7	8.63	686	23	0.113195	0.0151029	0.3121	Q9H6R3	Acyl-CoA synthetase short-chain family member 3, mitochondrial OS=Homo sapiens GN=ACSS3 PE=1 SV=1
2.32585	2.24293	2.28398	2.41065	2.25406	2.31961	2.34658	2.23355	2.23517	FALSE	Human	IsMasterProtein			NaN	0	51	31	80	31	75.3	7.11	657	31	0.355545	0.0438553	0.854436	Q86SF2	N-acetylgalactosaminyltransferase 7 OS=Homo sapiens GN=GALNT7 PE=1 SV=1
2.1191	2.04551	2.07805	1.97597	2.10748	2.05899	2.05991	2.10456	2.08104	FALSE	Human	IsMasterProtein			NaN	0	35	23	67	23	91.8	7.42	804	23	0.310561	-0.0334024	-0.760817	Q2NL82	Pre-rRNA-processing protein TSR1 homolog OS=Homo sapiens GN=TSR1 PE=1 SV=1
1.26685	1.35558	1.27246	1.19684	1.39919	1.32508	1.28658	1.3899	1.35649	FALSE	Human	IsMasterProtein			NaN	0	42	25	52	2	93.7	5.19	839	25	0.0454888	0.0087436	0.133079	Q8N573-2	Isoform 2 of Oxidation resistance protein 1 OS=Homo sapiens GN=OXR1
1.99697	1.94496	1.97794	2.03144	1.95495	1.96881	1.98551	1.93711	1.93718	FALSE	Human	IsMasterProtein			NaN	0	50	25	62	23	58.9	9.64	531	25	0.15752	0.0117741	0.420402	Q92925	SWI/SNF-related matrix-associated actin-dependent regulator of chromatin subfamily D member 2 OS=Homo sapiens GN=SMARCD2 PE=1 SV=3
2.31428	2.2604	2.29182	2.35823	2.20902	2.30314	2.33677	2.19719	2.22345	FALSE	Human	IsMasterProtein			NaN	0	46	27	111	26	78.5	6.42	689	27	0.00924081	0.0012993	0.0280753	Q96EY7	Pentatricopeptide repeat domain-containing protein 3, mitochondrial OS=Homo sapiens GN=PTCD3 PE=1 SV=3
-3.93862	-3.98594	-3.92698	-4.19946	-4.32205	-4.16671	-4.09913	-4.46148	-4.3437	FALSE	Human	IsMasterProtein	+	T24_Con	NaN	0	58	26	126	1	57.5	6.3	509	26	2.27677	-0.278891	-5.51175	O94874-3	Isoform 3 of E3 UFM1-protein ligase 1 OS=Homo sapiens GN=UFL1
1.70813	1.73061	1.66701	1.62116	1.69512	1.69161	1.6798	1.74205	1.65987	FALSE	Human	IsMasterProtein			NaN	0	39	25	57	25	92.2	6.95	824	25	0.462997	-0.0326198	-1.07135	Q9UHI6	Probable ATP-dependent RNA helicase DDX20 OS=Homo sapiens GN=DDX20 PE=1 SV=2
1.30712	1.27474	1.33364	1.24617	1.28356	1.2766	1.27076	1.28952	1.32882	FALSE	Human	IsMasterProtein			NaN	0	28	34	49	31	175.6	5.58	1560	34	0.820721	-0.0363934	-1.7719	P41229	Lysine-specific demethylase 5C OS=Homo sapiens GN=KDM5C PE=1 SV=2
2.02258	1.96289	2.01083	1.97127	2.00493	1.98937	1.96897	2.02891	1.99834	FALSE	Human	IsMasterProtein			NaN	0	55	25	57	25	65.5	7.14	576	25	0.189492	-0.0102433	-0.495227	Q5T2T1	MAGUK p55 subfamily member 7 OS=Homo sapiens GN=MPP7 PE=1 SV=1
1.86776	1.90713	1.87644	1.75215	1.88053	1.82745	1.82277	1.959	1.94294	FALSE	Human	IsMasterProtein			NaN	0	52	31	51	31	73.2	8.15	631	31	0.74826	-0.0637345	-1.62949	Q567U6	Coiled-coil domain-containing protein 93 OS=Homo sapiens GN=CCDC93 PE=1 SV=2
1.34415	1.35814	1.36173	1.24875	1.36918	1.32633	1.31912	1.4009	1.37766	FALSE	Human	IsMasterProtein			NaN	0	23	33	45	33	200.5	7.31	1807	33	0.487422	-0.0399184	-1.11973	P49815	Tuberin OS=Homo sapiens GN=TSC2 PE=1 SV=2
2.9704	2.98484	2.94394	2.84386	3.01795	2.96063	2.93298	3.02383	3.04791	FALSE	Human	IsMasterProtein			NaN	0	61	20	134	20	44.8	5.17	406	20	0.185618	-0.0255812	-0.48629	Q13561-2	Isoform 2 of Dynactin subunit 2 OS=Homo sapiens GN=DCTN2
0.512443	0.50754	0.551411	0.548883	0.500026	0.535493	0.493795	0.564229	0.538821	FALSE	Human	IsMasterProtein			NaN	0	15	31	52	26	305.2	6.27	2715	31	0.0757395	0.00433604	0.21544	Q8TD26	Chromodomain-helicase-DNA-binding protein 6 OS=Homo sapiens GN=CHD6 PE=1 SV=4
2.63085	2.60953	2.60517	2.71476	2.54232	2.65854	2.6291	2.52128	2.56309	FALSE	Human	IsMasterProtein			NaN	0	48	16	123	16	52.6	5.62	445	16	0.17199	0.023361	0.454574	Q96CS3	FAS-associated factor 2 OS=Homo sapiens GN=FAF2 PE=1 SV=2
1.89244	1.89829	1.86344	1.73585	1.9615	1.82304	1.86935	1.95913	1.92825	FALSE	Human	IsMasterProtein			NaN	0	48	25	65	23	65.6	6.9	586	25	0.267889	-0.0445942	-0.669831	Q9NRF8	CTP synthase 2 OS=Homo sapiens GN=CTPS2 PE=1 SV=1
2.51964	2.50514	2.52873	2.62916	2.43747	2.58694	2.56674	2.39877	2.45274	FALSE	Human	IsMasterProtein			NaN	0	48	24	87	23	57.5	6.77	510	24	0.222255	0.0333499	0.569558	P49257	Protein ERGIC-53 OS=Homo sapiens GN=LMAN1 PE=1 SV=2
1.33962	1.30198	1.33806	1.40033	1.25576	1.375	1.28843	1.26749	1.25451	FALSE	Human	IsMasterProtein			NaN	0	29	25	54	25	136.9	6.29	1241	25	0.136934	0.017146	0.370829	P04920	Anion exchange protein 2 OS=Homo sapiens GN=SLC4A2 PE=1 SV=4
2.38073	2.33702	2.36863	2.52063	2.31492	2.44514	2.43212	2.2981	2.32456	FALSE	Human	IsMasterProtein			NaN	0	43	28	88	28	84.4	9.76	758	28	0.454057	0.0647702	1.05357	Q14684	Ribosomal RNA processing protein 1 homolog B OS=Homo sapiens GN=RRP1B PE=1 SV=3
2.22572	2.23884	2.25442	2.13485	2.26303	2.20485	2.20792	2.29773	2.26155	FALSE	Human	IsMasterProtein			NaN	0	67	18	85	18	36	6.28	333	18	0.437438	-0.038748	-1.02041	O14908	PDZ domain-containing protein GIPC1 OS=Homo sapiens GN=GIPC1 PE=1 SV=2
1.26935	1.29082	1.27856	1.30504	1.1772	1.30954	1.27631	1.18513	1.18492	FALSE	Human	IsMasterProtein			NaN	0	28	31	53	31	165.9	5.91	1472	31	0.131288	-0.0156464	-0.357021	E9PGC5	Receptor-type tyrosine-protein phosphatase kappa OS=Homo sapiens GN=PTPRK PE=4 SV=1
1.78506	1.7841	1.80343	1.73714	1.80253	1.78287	1.78388	1.84003	1.83688	FALSE	Human	IsMasterProtein			NaN	0	34	23	59	18	84.7	5.12	751	23	0.338465	-0.0166838	-0.819134	G3V3G9	DDB1- and CUL4-associated factor 8 OS=Homo sapiens GN=DCAF8 PE=4 SV=1
2.38615	2.44072	2.34588	2.26442	2.42391	2.32583	2.36173	2.44828	2.41021	FALSE	Human	IsMasterProtein			NaN	0	30	30	74	30	124	6.48	1088	30	0.417073	-0.0528632	-0.979573	E7ESC6	Exportin-7 OS=Homo sapiens GN=XPO7 PE=1 SV=1
2.61055	2.54728	2.58582	2.60122	2.57422	2.60583	2.57998	2.52601	2.57654	FALSE	Human	IsMasterProtein			NaN	0	50	22	104	17	53.3	7.03	485	22	0.236209	0.0125407	0.600589	J3KN32	REST corepressor 1 OS=Homo sapiens GN=RCOR1 PE=1 SV=1
2.94857	2.97739	2.92577	2.83582	3.05143	2.94842	2.96844	3.03191	3.0494	FALSE	Human	IsMasterProtein			NaN	0	73	16	150	12	30.4	8.32	277	16	0.0281088	-0.00535822	-0.0836857	P16152	Carbonyl reductase [NADPH] 1 OS=Homo sapiens GN=CBR1 PE=1 SV=3
2.90322	2.92744	2.87109	2.79015	2.98644	2.87318	2.89816	2.98697	2.97287	FALSE	Human	IsMasterProtein			NaN	0	64	28	115	28	52.2	7.24	480	28	0.10556	-0.0173291	-0.292817	P11172	Uridine 5'-monophosphate synthase OS=Homo sapiens GN=UMPS PE=1 SV=1
4.76584	4.63037	4.73695	4.77533	4.50655	4.72475	4.70146	4.48554	4.51839	FALSE	Human	IsMasterProtein			NaN	0	70	11	434	8	20	9	175	11	0.173259	-0.0421778	-0.457547	O95994	Anterior gradient protein 2 homolog OS=Homo sapiens GN=AGR2 PE=1 SV=1
2.07012	2.05811	2.06543	2.01948	2.03393	2.02627	2.05161	2.04155	2.04399	FALSE	Human	IsMasterProtein	+	T24_Con	NaN	0	40	24	79	24	89.4	5.21	789	24	2.65469	-0.0379971	-6.98091	J3KNI1	Conserved oligomeric Golgi complex subunit 4 OS=Homo sapiens GN=COG4 PE=1 SV=1
-1.65192	-1.65161	-1.54896	-1.4515	-1.7146	-1.57003	-1.56269	-1.66465	-1.63942	FALSE	Human	IsMasterProtein			NaN	0	35	20	104	1	58.9	5.26	525	20	0.176398	0.0387885	0.464881	Q5T8D3-3	Isoform 3 of Acyl-CoA-binding domain-containing protein 5 OS=Homo sapiens GN=ACBD5
3.58718	3.59948	3.56579	3.4421	3.69925	3.53863	3.57795	3.69656	3.72376	FALSE	Human	IsMasterProtein			NaN	0	47	19	179	19	51.1	5.76	441	19	0.116101	-0.0241586	-0.319385	Q9H993	UPF0364 protein C6orf211 OS=Homo sapiens GN=C6orf211 PE=1 SV=1
2.94953	2.87037	2.91765	3.06635	2.846	2.9312	2.95993	2.79053	2.80679	FALSE	Human	IsMasterProtein			NaN	0	53	16	127	16	32.2	5.41	292	16	0.199664	0.0353381	0.51854	Q14165	Malectin OS=Homo sapiens GN=MLEC PE=1 SV=1
2.00242	1.96882	1.9896	1.89706	1.95712	1.9589	1.93341	1.95908	1.9824	FALSE	Human	IsMasterProtein			NaN	0	26	34	56	34	168.9	5.06	1507	34	1.02505	-0.0492534	-2.18331	Q9Y4B6	Protein VPRBP OS=Homo sapiens GN=VPRBP PE=1 SV=3
2.53331	2.48125	2.4954	2.6702	2.42946	2.59221	2.57812	2.39063	2.42891	FALSE	Human	IsMasterProtein			NaN	0	44	24	144	24	52.8	9.33	461	24	0.346239	0.0606364	0.835238	P56182	Ribosomal RNA processing protein 1 homolog A OS=Homo sapiens GN=RRP1 PE=1 SV=1
1.59318	1.6046	1.55345	1.51885	1.62239	1.60556	1.55871	1.65506	1.64063	FALSE	Human	IsMasterProtein			NaN	0	38	22	64	18	79	5.22	699	22	0.0137259	-0.00147839	-0.041496	P78362-2	Isoform 2 of SRSF protein kinase 2 OS=Homo sapiens GN=SRPK2
3.58636	3.61417	3.6113	3.54723	3.63369	3.60742	3.5942	3.62511	3.63981	FALSE	Human	IsMasterProtein			NaN	0	67	13	348	11	32.9	5.69	286	13	0.104149	-0.0078299	-0.289232	P52907	F-actin-capping protein subunit alpha-1 OS=Homo sapiens GN=CAPZA1 PE=1 SV=3
4.58064	4.63008	4.56014	4.47706	4.64019	4.57575	4.57306	4.6374	4.70882	FALSE	Human	IsMasterProtein			NaN	0	60	11	416	6	20.2	7.01	184	11	0.19209	-0.0259515	-0.501203	P63241-2	Isoform 2 of Eukaryotic translation initiation factor 5A-1 OS=Homo sapiens GN=EIF5A
2.60093	2.52536	2.58955	2.58353	2.51533	2.54525	2.55657	2.52469	2.50967	FALSE	Human	IsMasterProtein			NaN	0	40	27	84	27	73.4	6.2	639	27	0.319069	-0.0239107	-0.778689	O95453	Poly(A)-specific ribonuclease PARN OS=Homo sapiens GN=PARN PE=1 SV=1
2.29677	2.26569	2.29772	2.39965	2.23212	2.302	2.29955	2.20931	2.22016	FALSE	Human	IsMasterProtein			NaN	0	41	25	78	25	77.1	9.14	689	25	0.188759	0.0245327	0.49354	Q6NUQ4	Transmembrane protein 214 OS=Homo sapiens GN=TMEM214 PE=1 SV=2
2.9038	2.86007	2.92454	2.97255	2.90419	2.95627	2.95837	2.85332	2.89057	FALSE	Human	IsMasterProtein			NaN	0	53	13	175	13	33.4	7.25	297	13	0.794093	0.0482058	1.71942	Q16762	Thiosulfate sulfurtransferase OS=Homo sapiens GN=TST PE=1 SV=4
2.13436	2.10534	2.13876	2.31093	2.02247	2.16342	2.19059	2.0127	2.03374	FALSE	Human	IsMasterProtein			NaN	0	45	28	72	27	70.1	7.28	597	28	0.17859	0.0394498	0.469988	Q9NYH9	U3 small nucleolar RNA-associated protein 6 homolog OS=Homo sapiens GN=UTP6 PE=1 SV=2
2.47612	2.42778	2.42971	2.52678	2.38698	2.49296	2.45398	2.39688	2.39773	FALSE	Human	IsMasterProtein			NaN	0	54	25	96	25	65.6	6.64	557	25	0.209953	0.0243727	0.541902	Q13123	Protein Red OS=Homo sapiens GN=IK PE=1 SV=3
2.18361	2.15216	2.17344	2.12527	2.17739	2.12455	2.1482	2.15041	2.15507	FALSE	Human	IsMasterProtein			NaN	0	41	26	68	26	75.5	6.73	673	26	0.62069	-0.027331	-1.3807	Q8IUR7	Armadillo repeat-containing protein 8 OS=Homo sapiens GN=ARMC8 PE=1 SV=2
2.80025	2.75192	2.79904	2.87053	2.65896	2.8008	2.77495	2.64329	2.67822	FALSE	Human	IsMasterProtein			NaN	0	41	24	131	23	59.6	4.92	531	24	0.036784	-0.0069739	-0.108546	Q96JB5-4	Isoform 4 of CDK5 regulatory subunit-associated protein 3 OS=Homo sapiens GN=CDK5RAP3
1.76292	1.77028	1.80005	1.81032	1.7936	1.82925	1.82109	1.85327	1.84856	FALSE	Human	IsMasterProtein			NaN	0	13	39	51	38	377.8	5.55	3336	39	1.02007	0.0333056	2.17304	O95613	Pericentrin OS=Homo sapiens GN=PCNT PE=1 SV=4
1.47068	1.40588	1.4562	1.54737	1.39102	1.43175	1.45498	1.36024	1.4063	FALSE	Human	IsMasterProtein			NaN	0	25	32	77	23	144.3	5.59	1258	32	0.0871215	0.0124606	0.245383	Q8WVM7	Cohesin subunit SA-1 OS=Homo sapiens GN=STAG1 PE=1 SV=3
1.92346	1.96098	1.91137	1.86708	1.96947	1.92186	1.90581	1.98832	2.01901	FALSE	Human	IsMasterProtein			NaN	0	26	30	60	25	140.4	5.25	1250	30	0.139117	-0.012465	-0.376143	Q66K14	TBC1 domain family member 9B OS=Homo sapiens GN=TBC1D9B PE=1 SV=3
2.70533	2.76172	2.68352	2.57573	2.71891	2.68554	2.66855	2.74505	2.75798	FALSE	Human	IsMasterProtein			NaN	0	48	16	188	16	43.4	5.1	400	16	0.50591	-0.0567988	-1.1562	Q92734	Protein TFG OS=Homo sapiens GN=TFG PE=1 SV=2
1.37924	1.33501	1.37847	1.41694	1.42261	1.42522	1.39169	1.45208	1.44728	FALSE	Human	IsMasterProtein	+	T24_Con	NaN	0	17	31	47	28	265.2	5.14	2471	31	1.7447	0.0573525	3.86949	Q04721	Neurogenic locus notch homolog protein 2 OS=Homo sapiens GN=NOTCH2 PE=1 SV=3
4.27193	4.28562	4.23508	4.07068	4.32071	4.22118	4.18356	4.33644	4.34636	FALSE	Human	IsMasterProtein			NaN	0	47	15	260	9	24.9	5.74	215	15	0.333376	-0.0600162	-0.80856	P09429	High mobility group protein B1 OS=Homo sapiens GN=HMGB1 PE=1 SV=3
1.76789	1.75447	1.74734	1.6664	1.78784	1.71025	1.76275	1.76581	1.72134	FALSE	Human	IsMasterProtein			NaN	0	39	30	55	30	115.6	6.52	1051	30	0.414182	-0.035069	-0.973755	Q96T76-8	Isoform 5 of MMS19 nucleotide excision repair protein homolog OS=Homo sapiens GN=MMS19
2.71808	2.71527	2.74396	2.6461	2.72288	2.72535	2.70484	2.76584	2.73917	FALSE	Human	IsMasterProtein			NaN	0	32	19	84	1	68.2	6.42	625	19	0.428799	-0.0276566	-1.00312	Q14677	Clathrin interactor 1 OS=Homo sapiens GN=CLINT1 PE=1 SV=1
1.99103	1.96768	2.01062	1.99832	1.95498	2.00992	1.99312	1.97046	1.96336	FALSE	Human	IsMasterProtein			NaN	0	50	21	89	19	57.8	9.1	505	21	0.0329769	-0.00203399	-0.0976884	Q9HCM4-2	Isoform 2 of Band 4.1-like protein 5 OS=Homo sapiens GN=EPB41L5
1.36763	1.39507	1.37345	1.35105	1.37259	1.39362	1.38606	1.40236	1.41653	FALSE	Human	IsMasterProtein			NaN	0	25	30	45	30	139.3	7.21	1246	30	0.158955	-0.00629612	-0.423816	Q96Q05-2	Isoform 2 of Trafficking protein particle complex subunit 9 OS=Homo sapiens GN=TRAPPC9
1.30949	1.26163	1.30593	1.24082	1.25729	1.33445	1.27283	1.27735	1.2468	FALSE	Human	IsMasterProtein			NaN	0	30	27	51	27	140.2	6.27	1303	27	0.171519	-0.0148321	-0.453469	Q9UPT8	Zinc finger CCCH domain-containing protein 4 OS=Homo sapiens GN=ZC3H4 PE=1 SV=3
3.42254	3.37647	3.40091	3.46223	3.30512	3.38213	3.41415	3.24247	3.28786	FALSE	Human	IsMasterProtein			NaN	0	49	22	179	21	62	5.21	540	22	0.13077	-0.0168158	-0.355748	H3BP20	Beta-hexosaminidase OS=Homo sapiens GN=HEXA PE=1 SV=1
3.77015	3.8013	3.74324	3.63786	3.85327	3.74771	3.77785	3.86349	3.88204	FALSE	Human	IsMasterProtein			NaN	0	80	24	277	23	35.9	5.05	320	24	0.1459	-0.025286	-0.392567	P08758	Annexin A5 OS=Homo sapiens GN=ANXA5 PE=1 SV=2
1.40549	1.41336	1.41705	1.28409	1.46917	1.36096	1.37598	1.48121	1.44391	FALSE	Human	IsMasterProtein			NaN	0	55	27	75	27	70.7	6.74	627	27	0.307309	-0.0405577	-0.753964	O60826	Coiled-coil domain-containing protein 22 OS=Homo sapiens GN=CCDC22 PE=1 SV=1
2.57262	2.60269	2.60583	2.47458	2.66344	2.56778	2.57682	2.68879	2.68352	FALSE	Human	IsMasterProtein			NaN	0	54	20	107	13	43.1	6.74	379	20	0.170974	-0.0251145	-0.452193	P27361	Mitogen-activated protein kinase 3 OS=Homo sapiens GN=MAPK3 PE=1 SV=4
1.07711	1.13503	1.08394	0.969666	1.0394	1.05707	1.01309	1.07993	1.13779	FALSE	Human	IsMasterProtein			NaN	0	63	23	357	4	28.5	4.69	248	23	1.11451	-0.0766463	-2.36999	P67936	Tropomyosin alpha-4 chain OS=Homo sapiens GN=TPM4 PE=1 SV=3
2.56405	2.60267	2.56079	2.45157	2.65057	2.56046	2.56751	2.64886	2.64873	FALSE	Human	IsMasterProtein			NaN	0	63	25	116	25	52.4	5.92	474	25	0.135044	-0.0216372	-0.366217	P48637	Glutathione synthetase OS=Homo sapiens GN=GSS PE=1 SV=1
2.47017	2.46174	2.4685	2.57416	2.44909	2.52982	2.50393	2.42163	2.42881	FALSE	Human	IsMasterProtein			NaN	0	49	22	119	22	52.7	6.01	473	22	0.623692	0.050885	1.38655	O15269	Serine palmitoyltransferase 1 OS=Homo sapiens GN=SPTLC1 PE=1 SV=1
-3.49951	-3.5026	-3.61551	-3.69128	-3.55777	-3.6183	-3.72417	-3.55438	-3.46682	FALSE	Human	IsMasterProtein			NaN	0	51	23	120	1	50.6	8.63	437	23	0.699272	-0.083247	-1.5338	Q16181	Septin-7 OS=Homo sapiens GN=SEPT7 PE=1 SV=2
-2.41415	-2.28592	-2.29406	-2.28553	-2.46215	-2.38556	-2.33199	-2.34693	-2.36874	FALSE	Human	IsMasterProtein			NaN	0	87	8	510	1	13.9	5.82	133	8	0.283979	-0.0463707	-0.70442	H0YI37	ATP synthase subunit beta, mitochondrial (Fragment) OS=Homo sapiens GN=ATP5B PE=1 SV=1
3.11633	3.04247	3.09646	3.21454	2.93472	3.11845	3.09484	2.9289	2.95343	FALSE	Human	IsMasterProtein			NaN	0	44	22	105	22	61.2	9.67	553	22	0.0161819	0.00414721	0.0487903	Q5SSJ5	Heterochromatin protein 1-binding protein 3 OS=Homo sapiens GN=HP1BP3 PE=1 SV=1
1.60024	1.611	1.62586	1.59398	1.69219	1.65566	1.68459	1.66953	1.68184	FALSE	Human	IsMasterProtein			NaN	0	42	25	51	24	97.7	6.84	888	25	0.51755	0.0349075	1.1791	B4DTS2	Serine/threonine-protein kinase D OS=Homo sapiens GN=PRKD2 PE=1 SV=1
3.08969	3.10076	3.08755	2.93831	3.12286	3.03911	3.0149	3.15229	3.13532	FALSE	Human	IsMasterProtein			NaN	0	51	23	120	1	50.5	8.63	436	23	0.481014	-0.059235	-1.10706	Q16181-2	Isoform 2 of Septin-7 OS=Homo sapiens GN=SEPT7
4.87852	4.86171	4.87444	4.95969	4.825	4.90767	4.87937	4.81216	4.84483	FALSE	Human	IsMasterProtein			NaN	0	76	15	732	7	22.7	6.21	205	15	0.260986	0.0258959	0.654877	P62820	Ras-related protein Rab-1A OS=Homo sapiens GN=RAB1A PE=1 SV=3
2.65829	2.64264	2.66284	2.79187	2.60888	2.70229	2.70678	2.57224	2.61076	FALSE	Human	IsMasterProtein			NaN	0	32	21	127	21	100.2	7.52	904	21	0.364557	0.0464248	0.872956	Q7Z2K6	Endoplasmic reticulum metallopeptidase 1 OS=Homo sapiens GN=ERMP1 PE=1 SV=2
4.06723	4.05586	4.03341	3.91788	4.12621	4.01374	4.0561	4.12842	4.13362	FALSE	Human	IsMasterProtein			NaN	0	57	16	318	16	29.1	6.71	254	16	0.208671	-0.0328884	-0.539002	A0A087X1Z3	Proteasome activator complex subunit 2 OS=Homo sapiens GN=PSME2 PE=1 SV=1
1.93205	1.87192	1.91409	2.0356	1.87493	1.95744	1.96457	1.81226	1.82495	FALSE	Human	IsMasterProtein			NaN	0	47	20	69	20	62	8.76	556	20	0.43005	0.0499703	1.00563	Q9Y5J1	U3 small nucleolar RNA-associated protein 18 homolog OS=Homo sapiens GN=UTP18 PE=1 SV=3
1.51727	1.54891	1.5278	1.44251	1.62792	1.53054	1.51321	1.64781	1.62847	FALSE	Human	IsMasterProtein			NaN	0	29	34	53	27	128.4	5.97	1120	34	0.0141964	0.00233134	0.0428963	X6RLX0	ELKS/Rab6-interacting/CAST family member 1 OS=Homo sapiens GN=ERC1 PE=1 SV=1
2.65222	2.56434	2.61112	2.67767	2.61855	2.64295	2.63399	2.62877	2.63453	FALSE	Human	IsMasterProtein			NaN	0	48	28	88	27	60.1	9.13	530	28	0.53486	0.0371665	1.21308	O75475	PC4 and SFRS1-interacting protein OS=Homo sapiens GN=PSIP1 PE=1 SV=1
-4.23834	-4.21853	-4.32521	-4.39021	-4.26707	-4.24148	-4.30769	-4.39197	-4.24738	FALSE	Human	IsMasterProtein			NaN	0	36	24	51	1	97.9	5.47	874	24	0.277096	-0.0388964	-0.689667	Q8N573	Oxidation resistance protein 1 OS=Homo sapiens GN=OXR1 PE=1 SV=2
2.51346	2.47935	2.47666	2.35644	2.53818	2.43486	2.44896	2.5223	2.49183	FALSE	Human	IsMasterProtein			NaN	0	58	15	129	15	42.5	5.63	374	15	0.360664	-0.0466592	-0.864966	Q7L2H7	Eukaryotic translation initiation factor 3 subunit M OS=Homo sapiens GN=EIF3M PE=1 SV=1
1.97615	2.02042	2.00621	1.94918	2.05101	2.01299	2.03575	2.09867	2.12672	FALSE	Human	IsMasterProtein			NaN	0	39	33	53	33	99.2	5.01	862	33	0.036188	0.00346744	0.106852	Q15276	Rab GTPase-binding effector protein 1 OS=Homo sapiens GN=RABEP1 PE=1 SV=2
-0.670727	-0.737906	-0.726686	-0.800687	-0.69969	-0.770953	-0.785316	-0.696163	-0.682026	FALSE	Human	IsMasterProtein			NaN	0	62	17	218	3	38.5	6.13	337	17	0.550306	-0.0453368	-1.24334	P36873-2	Isoform Gamma-2 of Serine/threonine-protein phosphatase PP1-gamma catalytic subunit OS=Homo sapiens GN=PPP1CC
2.79697	2.71412	2.75294	2.85142	2.67343	2.79274	2.78833	2.67789	2.68551	FALSE	Human	IsMasterProtein			NaN	0	30	32	89	30	116.9	10.26	1007	32	0.112387	0.0178518	0.310067	Q13523	Serine/threonine-protein kinase PRP4 homolog OS=Homo sapiens GN=PRPF4B PE=1 SV=3
3.68714	3.66203	3.67456	3.76446	3.63098	3.69386	3.6892	3.58388	3.62689	FALSE	Human	IsMasterProtein			NaN	0	83	15	216	7	23.5	6.54	212	15	0.216714	0.0218569	0.557137	P61019	Ras-related protein Rab-2A OS=Homo sapiens GN=RAB2A PE=1 SV=1
2.01295	1.99858	2.02994	2.15462	1.99517	2.10294	2.05913	1.95257	1.99812	FALSE	Human	IsMasterProtein			NaN	0	37	21	67	21	82.7	6.96	727	21	0.667586	0.0704172	1.47204	P49711	Transcriptional repressor CTCF OS=Homo sapiens GN=CTCF PE=1 SV=1
-0.281514	-0.336127	-0.317027	-0.203637	-0.464157	-0.296833	-0.369122	-0.25863	-0.272944	FALSE	Human	IsMasterProtein			NaN	0	48	17	359	1	30.7	8.41	287	17	0.0437583	-0.00998628	-0.128234	Q14103-4	Isoform 4 of Heterogeneous nuclear ribonucleoprotein D0 OS=Homo sapiens GN=HNRNPD
2.77264	2.74132	2.77016	2.67227	2.77655	2.72521	2.72829	2.83526	2.81631	FALSE	Human	IsMasterProtein			NaN	0	41	19	109	12	54.2	10.13	458	19	0.505985	-0.0367005	-1.15635	Q96HJ9-2	Isoform 2 of UPF0562 protein C7orf55 OS=Homo sapiens GN=C7orf55
1.97271	1.93543	1.95629	2.09728	1.84099	2.02374	2.01525	1.80673	1.87392	FALSE	Human	IsMasterProtein			NaN	0	37	28	63	27	101.9	7.31	916	28	0.158482	0.032526	0.422693	O94901-9	Isoform 9 of SUN domain-containing protein 1 OS=Homo sapiens GN=SUN1
1.71071	1.72327	1.71631	1.67127	1.682	1.70768	1.69756	1.70904	1.69843	FALSE	Human	IsMasterProtein			NaN	0	43	26	50	24	86.1	5.27	780	26	1.22767	-0.0297836	-2.6135	O43815	Striatin OS=Homo sapiens GN=STRN PE=1 SV=4
3.09865	3.04458	3.10044	3.12483	2.99897	3.06146	3.09954	2.92565	2.99151	FALSE	Human	IsMasterProtein			NaN	0	34	18	141	18	76	6.57	677	18	0.182229	-0.0194693	-0.478444	P16278	Beta-galactosidase OS=Homo sapiens GN=GLB1 PE=1 SV=2
2.49805	2.46364	2.47827	2.57172	2.39931	2.49258	2.50094	2.36255	2.38815	FALSE	Human	IsMasterProtein			NaN	0	41	19	88	19	58.6	8.09	548	19	0.0534479	0.00788458	0.155169	P51649-2	Isoform 2 of Succinate-semialdehyde dehydrogenase, mitochondrial OS=Homo sapiens GN=ALDH5A1
1.13703	1.16655	1.13137	1.08086	1.25839	1.13948	1.15406	1.24536	1.24826	FALSE	Human	IsMasterProtein			NaN	0	13	31	47	31	339.4	5.58	3013	31	0.0979566	0.0145866	0.27341	O94915	Protein furry homolog-like OS=Homo sapiens GN=FRYL PE=1 SV=2
1.76758	1.78476	1.74755	1.76253	1.94033	1.76034	1.72541	1.90615	1.9345	FALSE	Human	IsMasterProtein			NaN	0	42	28	65	26	96.6	8.34	857	28	0.376951	0.0544345	0.898309	A0A087WTW0	E3 ubiquitin-protein ligase UHRF1 OS=Homo sapiens GN=UHRF1 PE=1 SV=1
1.94487	1.91781	1.91037	1.9179	1.91629	1.88423	1.91084	1.95292	1.94406	FALSE	Human	IsMasterProtein			NaN	0	55	17	136	11	47.8	5.05	425	17	0.528448	-0.018211	-1.2005	Q16576	Histone-binding protein RBBP7 OS=Homo sapiens GN=RBBP7 PE=1 SV=1
2.73541	2.69087	2.70114	2.72269	2.69186	2.71809	2.71155	2.67407	2.69826	FALSE	Human	IsMasterProtein			NaN	0	42	32	75	4	92.6	5.54	795	32	0.0355848	0.00173871	0.105135	J3QR44	Cyclin-dependent kinase 11B OS=Homo sapiens GN=CDK11B PE=1 SV=2
1.15052	1.19704	1.19133	1.15501	1.27008	1.20359	1.20768	1.30043	1.27718	FALSE	Human	IsMasterProtein			NaN	0	22	28	51	28	173.3	6.13	1565	28	0.33968	0.0299299	0.821656	Q8WXG6-4	Isoform 4 of MAP kinase-activating death domain protein OS=Homo sapiens GN=MADD
1.48033	1.46196	1.48224	1.51045	1.44179	1.48526	1.47292	1.44422	1.44969	FALSE	Human	IsMasterProtein			NaN	0	32	33	55	32	139.2	8.32	1220	33	0.0718728	0.00432273	0.205145	Q14562	ATP-dependent RNA helicase DHX8 OS=Homo sapiens GN=DHX8 PE=1 SV=1
0.948783	0.963803	0.939163	0.92118	0.967205	0.925604	0.927453	1.00152	0.963452	FALSE	Human	IsMasterProtein			NaN	0	24	25	46	25	155.2	7.47	1424	25	0.315535	-0.0125868	-0.771276	Q9Y6Q9	Nuclear receptor coactivator 3 OS=Homo sapiens GN=NCOA3 PE=1 SV=1
3.48563	3.52982	3.48592	3.40103	3.54753	3.51317	3.52232	3.59263	3.6172	FALSE	Human	IsMasterProtein			NaN	0	78	17	204	17	19.9	6.79	189	17	0.101899	-0.0132125	-0.283499	Q99497	Protein DJ-1 OS=Homo sapiens GN=PARK7 PE=1 SV=2
1.09635	1.07164	1.08578	0.975596	1.14522	1.0472	1.06619	1.13926	1.13062	FALSE	Human	IsMasterProtein			NaN	0	27	25	44	24	151.5	5.62	1353	25	0.224845	-0.0285838	-0.575344	O95155-4	Isoform 4 of Ubiquitin conjugation factor E4 B OS=Homo sapiens GN=UBE4B
2.06255	2.0892	2.08788	1.94803	2.20103	2.01578	2.03137	2.22342	2.19958	FALSE	Human	IsMasterProtein			NaN	0	41	26	82	25	80.4	6.32	702	26	0.119357	-0.0249275	-0.327516	Q04446	1,4-alpha-glucan-branching enzyme OS=Homo sapiens GN=GBE1 PE=1 SV=3
1.62484	1.62564	1.63306	1.6738	1.58027	1.6479	1.64639	1.58608	1.60716	FALSE	Human	IsMasterProtein			NaN	0	21	32	50	32	195.9	6.52	1798	32	0.0772181	0.00614329	0.21936	P55268	Laminin subunit beta-2 OS=Homo sapiens GN=LAMB2 PE=1 SV=2
1.32575	1.34799	1.30322	1.20254	1.42178	1.33643	1.33931	1.44364	1.43189	FALSE	Human	IsMasterProtein			NaN	0	29	30	61	30	144.6	5.76	1338	30	0.0278885	-0.0054065	-0.0830488	O15067	Phosphoribosylformylglycinamidine synthase OS=Homo sapiens GN=PFAS PE=1 SV=4
3.80092	3.80322	3.79145	3.67844	3.83894	3.77106	3.78209	3.85039	3.86132	FALSE	Human	IsMasterProtein			NaN	0	74	17	385	17	27.4	6.76	246	17	0.312769	-0.0357113	-0.765464	P60900	Proteasome subunit alpha type-6 OS=Homo sapiens GN=PSMA6 PE=1 SV=1
2.0499	2.02299	2.04256	1.95479	2.02455	1.9984	2.00784	2.04668	2.0609	FALSE	Human	IsMasterProtein			NaN	0	48	29	57	29	86.3	5.47	770	29	0.98361	-0.0459042	-2.09835	P83436	Conserved oligomeric Golgi complex subunit 7 OS=Homo sapiens GN=COG7 PE=1 SV=1
1.75382	1.73038	1.76585	1.86094	1.65279	1.76365	1.77949	1.63137	1.65451	FALSE	Human	IsMasterProtein			NaN	0	46	22	92	16	56.9	8.24	506	22	0.0513163	0.00911049	0.149284	P49590	Probable histidine--tRNA ligase, mitochondrial OS=Homo sapiens GN=HARS2 PE=1 SV=1
2.05212	2.07277	2.06503	1.91768	2.09516	2.02416	2.02623	2.15302	2.1437	FALSE	Human	IsMasterProtein			NaN	0	43	32	52	30	84.6	5.15	728	32	0.418124	-0.0509746	-0.981687	Q9UJC3	Protein Hook homolog 1 OS=Homo sapiens GN=HOOK1 PE=1 SV=2
1.37448	1.36209	1.3673	1.2715	1.38779	1.3386	1.32138	1.43022	1.38898	FALSE	Human	IsMasterProtein			NaN	0	21	32	46	32	218.9	7.42	1943	32	0.44839	-0.0353272	-1.04228	J3QS41	Probable helicase with zinc finger domain OS=Homo sapiens GN=HELZ PE=1 SV=1
0.900717	0.91272	0.908497	0.940325	0.829211	0.938473	0.919647	0.858235	0.894368	FALSE	Human	IsMasterProtein			NaN	0	17	29	42	18	257.6	8.1	2514	29	0.0428854	-0.00464157	-0.125784	I3L2J0	Protein capicua homolog OS=Homo sapiens GN=CIC PE=1 SV=1
1.13644	1.13484	1.10819	1.01433	1.15428	1.11614	1.13443	1.186	1.15323	FALSE	Human	IsMasterProtein			NaN	0	43	28	83	17	83.7	6.89	740	28	0.2999	-0.0315723	-0.738304	P51812	Ribosomal protein S6 kinase alpha-3 OS=Homo sapiens GN=RPS6KA3 PE=1 SV=1
3.92633	3.91567	3.94271	3.84787	3.92775	3.92691	3.89229	3.96606	3.97947	FALSE	Human	IsMasterProtein			NaN	0	54	16	217	16	33.8	6.43	301	16	0.423042	-0.0273964	-0.991569	B1AK88	Capping protein (Actin filament) muscle Z-line, beta, isoform CRA_d OS=Homo sapiens GN=CAPZB PE=1 SV=1
1.91049	1.85468	1.87667	1.91377	1.87907	1.92513	1.88859	1.83499	1.86427	FALSE	Human	IsMasterProtein			NaN	0	42	21	79	21	71.6	4.65	631	21	0.522741	0.0253762	1.1893	O60216	Double-strand-break repair protein rad21 homolog OS=Homo sapiens GN=RAD21 PE=1 SV=2
3.23737	3.20225	3.23785	3.31797	3.17645	3.26275	3.26107	3.16339	3.18904	FALSE	Human	IsMasterProtein			NaN	0	70	16	253	16	35.8	8	328	16	0.245114	0.0265672	0.620215	Q13011	Delta(3,5)-Delta(2,4)-dienoyl-CoA isomerase, mitochondrial OS=Homo sapiens GN=ECH1 PE=1 SV=2
-3.56245	-3.62263	-3.51195	-3.85614	-3.57359	-3.75655	-3.80206	-3.77147	-3.61024	FALSE	Human	IsMasterProtein			NaN	0	56	18	76	1	49	7.87	443	18	0.854308	-0.163084	-1.83839	H0YAB3	Protein transport protein Sec31A (Fragment) OS=Homo sapiens GN=SEC31A PE=1 SV=1
2.89121	2.83715	2.86478	3.02432	2.82106	2.89701	2.89931	2.83057	2.8604	FALSE	Human	IsMasterProtein			NaN	0	35	21	102	2	60.1	5.33	534	21	0.334702	0.0497467	0.811318	Q5T8D3	Acyl-CoA-binding domain-containing protein 5 OS=Homo sapiens GN=ACBD5 PE=1 SV=1
2.77024	2.71977	2.77808	2.88579	2.71768	2.78576	2.81285	2.66133	2.71187	FALSE	Human	IsMasterProtein			NaN	0	50	20	129	20	51.9	6.9	469	20	0.317138	0.040379	0.774639	Q9Y512	Sorting and assembly machinery component 50 homolog OS=Homo sapiens GN=SAMM50 PE=1 SV=3
2.84684	2.83673	2.81661	2.79269	2.96667	2.8511	2.86832	2.93925	2.94706	FALSE	Human	IsMasterProtein			NaN	0	72	15	189	15	30	5.47	271	15	0.285817	0.0367535	0.70835	P21964	Catechol O-methyltransferase OS=Homo sapiens GN=COMT PE=1 SV=2
-5.01061	-4.83909	-4.90299	-4.98982	-4.96095	-4.83068	-5.15885	-4.99546	-4.88056	FALSE	Human	IsMasterProtein			NaN	0	58	22	349	1	28.9	4.75	248	22	0.0468739	-0.00958681	-0.136946	P06753-6	Isoform 6 of Tropomyosin alpha-3 chain OS=Homo sapiens GN=TPM3
2.82812	2.816	2.79391	2.86817	2.77339	2.81163	2.81308	2.74435	2.76593	FALSE	Human	IsMasterProtein			NaN	0	35	30	98	1	100.4	8.22	879	30	0.0597714	0.00505312	0.172498	P23497	Nuclear autoantigen Sp-100 OS=Homo sapiens GN=SP100 PE=1 SV=3
0.927678	0.896027	0.880689	0.997837	0.824992	0.884532	0.924129	0.744658	0.736036	FALSE	Human	IsMasterProtein			NaN	0	63	20	388	4	33	9.76	298	20	0.00617256	0.000988841	0.0188178	P12235	ADP/ATP translocase 1 OS=Homo sapiens GN=SLC25A4 PE=1 SV=4
3.13581	3.06283	3.11784	3.18629	3.01193	3.1428	3.1215	2.9981	3.03306	FALSE	Human	IsMasterProtein			NaN	0	53	26	105	25	57.5	6.15	504	26	0.0494194	0.00818213	0.144028	Q13217	DnaJ homolog subfamily C member 3 OS=Homo sapiens GN=DNAJC3 PE=1 SV=1
1.16438	1.1722	1.18742	1.08187	1.20237	1.18062	1.13595	1.25043	1.23682	FALSE	Human	IsMasterProtein			NaN	0	38	32	42	32	126.9	5.27	1116	32	0.201645	-0.019714	-0.523056	E9PL24	Myomegalin OS=Homo sapiens GN=PDE4DIP PE=1 SV=2
1.69269	1.70218	1.68973	1.643	1.70704	1.7251	1.75665	1.71259	1.66397	FALSE	Human	IsMasterProtein			NaN	0	32	27	61	27	116.6	5.52	1025	27	0.0427077	-0.00315615	-0.125285	Q9BYX4	Interferon-induced helicase C domain-containing protein 1 OS=Homo sapiens GN=IFIH1 PE=1 SV=3
2.57843	2.57063	2.56541	2.69966	2.53589	2.60911	2.60569	2.46699	2.51393	FALSE	Human	IsMasterProtein			NaN	0	45	27	88	18	74.7	8.38	678	27	0.384267	0.0433931	0.913214	O75746	Calcium-binding mitochondrial carrier protein Aralar1 OS=Homo sapiens GN=SLC25A12 PE=1 SV=2
-3.35475	-3.22149	-3.38504	-3.55223	-3.27717	-3.30092	-3.42527	-3.31487	-3.27344	FALSE	Human	IsMasterProtein			NaN	0	64	21	280	1	32.2	9.04	284	21	0.216245	-0.0563466	-0.556083	H0YAR2	Polyadenylate-binding protein 1 (Fragment) OS=Homo sapiens GN=PABPC1 PE=1 SV=1
2.65741	2.64171	2.55754	2.68815	2.56002	2.73903	2.66035	2.41168	2.44956	FALSE	Human	IsMasterProtein			NaN	0	53	20	87	20	58.1	8.35	512	20	0.284734	0.0435085	0.706034	P04798	Cytochrome P450 1A1 OS=Homo sapiens GN=CYP1A1 PE=1 SV=1
2.41133	2.34568	2.39983	2.46319	2.32526	2.39023	2.38745	2.27776	2.28754	FALSE	Human	IsMasterProtein			NaN	0	62	20	112	20	41.9	9.16	377	20	0.0562457	0.00727781	0.16286	Q9H7Z7	Prostaglandin E synthase 2 OS=Homo sapiens GN=PTGES2 PE=1 SV=1
2.86731	2.8046	2.85915	2.96046	2.78841	2.87951	2.86672	2.73996	2.77952	FALSE	Human	IsMasterProtein			NaN	0	63	20	124	20	50.8	8.21	464	20	0.239091	0.0324415	0.606955	P49821	NADH dehydrogenase [ubiquinone] flavoprotein 1, mitochondrial OS=Homo sapiens GN=NDUFV1 PE=1 SV=4
2.61903	2.65537	2.60851	2.50048	2.68159	2.59972	2.60332	2.68917	2.66541	FALSE	Human	IsMasterProtein			NaN	0	43	19	106	17	58.4	5.12	519	19	0.245585	-0.0337056	-0.62125	O60749	Sorting nexin-2 OS=Homo sapiens GN=SNX2 PE=1 SV=2
2.57373	2.56475	2.56972	2.591	2.61984	2.5787	2.57719	2.60503	2.62484	FALSE	Human	IsMasterProtein			NaN	0	50	21	89	20	58.7	6.67	523	21	1.02096	0.0271097	2.17487	Q8WXF1	Paraspeckle component 1 OS=Homo sapiens GN=PSPC1 PE=1 SV=1
3.08355	3.02704	3.03818	3.18215	2.87791	3.03929	3.0626	2.86996	2.88446	FALSE	Human	IsMasterProtein			NaN	0	45	26	96	25	68	7.33	588	26	0.0639708	-0.0164712	-0.183902	O00541	Pescadillo homolog OS=Homo sapiens GN=PES1 PE=1 SV=1
2.56022	2.51635	2.51254	2.37673	2.62688	2.46845	2.48619	2.61683	2.56585	FALSE	Human	IsMasterProtein			NaN	0	50	21	116	9	64.9	6.14	561	21	0.201483	-0.0390159	-0.522686	P49902	Cytosolic purine 5'-nucleotidase OS=Homo sapiens GN=NT5C2 PE=1 SV=1
-2.11808	-2.10765	-2.06998	-2.06845	-2.07775	-2.042	-2.02336	-2.1002	-2.09537	FALSE	Human	IsMasterProtein			NaN	0	30	21	55	1	102.8	5.15	942	21	0.924568	0.03584	1.97877	E7ESP4	Integrin alpha-2 OS=Homo sapiens GN=ITGA2 PE=1 SV=1
1.24842	1.23959	1.18369	1.11776	1.2873	1.22764	1.19844	1.27582	1.27637	FALSE	Human	IsMasterProtein			NaN	0	26	34	51	28	169.3	9.03	1538	34	0.0859932	-0.0130017	-0.242438	Q7Z460	CLIP-associating protein 1 OS=Homo sapiens GN=CLASP1 PE=1 SV=1
1.3756	1.36418	1.35752	1.40679	1.32285	1.38875	1.37186	1.27781	1.30611	FALSE	Human	IsMasterProtein			NaN	0	46	31	50	30	100.3	8.62	887	31	0.0965897	0.00703096	0.269899	Q9UL03	Integrator complex subunit 6 OS=Homo sapiens GN=INTS6 PE=1 SV=1
2.73475	2.73707	2.70275	2.59904	2.78747	2.69053	2.70568	2.80706	2.7729	FALSE	Human	IsMasterProtein			NaN	0	61	21	103	20	46.8	6.76	404	21	0.229468	-0.0325143	-0.585642	Q9Y5X3	Sorting nexin-5 OS=Homo sapiens GN=SNX5 PE=1 SV=1
2.11304	2.11027	2.1185	2.23959	1.9894	2.12807	2.14257	2.00004	1.98986	FALSE	Human	IsMasterProtein			NaN	0	50	21	78	21	58.4	9.11	518	21	0.0234661	0.005083	0.0702037	Q8TED0	U3 small nucleolar RNA-associated protein 15 homolog OS=Homo sapiens GN=UTP15 PE=1 SV=3
2.3767	2.32715	2.35638	2.46525	2.30467	2.42243	2.37347	2.25099	2.295	FALSE	Human	IsMasterProtein			NaN	0	64	22	103	22	43.9	8.91	392	22	0.367423	0.0440428	0.87883	Q9NWT1	p21-activated protein kinase-interacting protein 1 OS=Homo sapiens GN=PAK1IP1 PE=1 SV=2
1.73575	1.79937	1.72717	1.64119	2.00086	1.72871	1.72537	2.04214	2.01255	FALSE	Human	IsMasterProtein			NaN	0	33	33	52	33	119.1	5.64	1056	33	0.119027	0.0361518	0.326694	P52732	Kinesin-like protein KIF11 OS=Homo sapiens GN=KIF11 PE=1 SV=2
1.98569	1.92531	1.94248	2.06127	1.90141	1.96214	1.96847	1.89652	1.90244	FALSE	Human	IsMasterProtein			NaN	0	40	19	79	19	66.1	9.04	582	19	0.181244	0.0237755	0.476158	Q9NVV4	Poly(A) RNA polymerase, mitochondrial OS=Homo sapiens GN=MTPAP PE=1 SV=1
2.72485	2.85523	2.71874	2.66558	2.76931	2.71083	2.68941	2.76618	2.77859	FALSE	Human	IsMasterProtein			NaN	0	64	18	154	16	38.1	6.57	327	18	0.402625	-0.0510327	-0.950442	O75436	Vacuolar protein sorting-associated protein 26A OS=Homo sapiens GN=VPS26A PE=1 SV=2
-0.518249	-0.556973	-0.540031	-0.328017	-0.63893	-0.455715	-0.463614	-0.607804	-0.606629	FALSE	Human	IsMasterProtein			NaN	0	60	29	162	5	42.1	9.89	390	29	0.28475	0.064197	0.706068	Q96E39	RNA binding motif protein, X-linked-like-1 OS=Homo sapiens GN=RBMXL1 PE=1 SV=1
1.40441	1.38188	1.39904	1.45249	1.33702	1.39942	1.40655	1.28667	1.33089	FALSE	Human	IsMasterProtein			NaN	0	34	28	69	28	108.1	6.44	963	28	0.0116341	0.00120052	0.035253	Q96HW7	Integrator complex subunit 4 OS=Homo sapiens GN=INTS4 PE=1 SV=2
1.53447	1.55592	1.5465	1.5469	1.50646	1.50866	1.53884	1.54041	1.52187	FALSE	Human	IsMasterProtein			NaN	0	29	30	56	30	142.4	6.06	1275	30	0.793611	-0.0249569	-1.71847	Q7Z5K2-3	Isoform 3 of Wings apart-like protein homolog OS=Homo sapiens GN=WAPAL
2.50419	2.50512	2.45372	2.38748	2.51572	2.49938	2.48578	2.56527	2.53182	FALSE	Human	IsMasterProtein			NaN	0	72	15	72	15	27.3	6.4	258	15	0.174618	-0.0201485	-0.460724	Q9UKY7	Protein CDV3 homolog OS=Homo sapiens GN=CDV3 PE=1 SV=1
1.21842	1.237	1.23002	1.11649	1.24987	1.22462	1.23414	1.26327	1.2415	FALSE	Human	IsMasterProtein			NaN	0	36	18	44	18	69.9	8.09	647	18	0.311661	-0.0314883	-0.763133	Q9BZE9-2	Isoform 2 of Tether containing UBX domain for GLUT4 OS=Homo sapiens GN=ASPSCR1
3.47403	3.4528	3.47293	3.37258	3.46476	3.41417	3.42863	3.46642	3.45956	FALSE	Human	IsMasterProtein			NaN	0	43	15	318	14	44.7	6.74	394	15	0.832313	-0.0494141	-1.7948	P61160	Actin-related protein 2 OS=Homo sapiens GN=ACTR2 PE=1 SV=1
1.27304	1.31818	1.29668	1.23477	1.30319	1.28667	1.28964	1.30212	1.29037	FALSE	Human	IsMasterProtein			NaN	0	19	29	51	29	217.7	6.64	1958	29	0.360561	-0.0210895	-0.864753	R4GN35	DENN domain-containing protein 4C OS=Homo sapiens GN=DENND4C PE=1 SV=1
1.83847	1.83586	1.84022	1.84631	1.9041	1.85007	1.84994	1.88421	1.8567	FALSE	Human	IsMasterProtein			NaN	0	46	26	55	25	79	8.51	701	26	0.697736	0.0286421	1.5308	Q9H0J9	Poly [ADP-ribose] polymerase 12 OS=Homo sapiens GN=PARP12 PE=1 SV=1
2.22176	2.16624	2.19383	2.15096	2.16284	2.17181	2.163	2.1942	2.20338	FALSE	Human	IsMasterProtein			NaN	0	37	24	77	22	74.3	7.49	671	24	0.871627	-0.032075	-1.87282	Q7Z4V5	Hepatoma-derived growth factor-related protein 2 OS=Homo sapiens GN=HDGFRP2 PE=1 SV=1
1.52339	1.51966	1.48361	1.5485	1.44976	1.55552	1.51168	1.41822	1.44622	FALSE	Human	IsMasterProtein			NaN	0	33	30	51	28	120.7	9.17	1096	30	0.0881987	0.00903952	0.248189	O75151	Lysine-specific demethylase PHF2 OS=Homo sapiens GN=PHF2 PE=1 SV=4
2.77714	2.77357	2.79942	2.80842	2.76415	2.79091	2.77149	2.77611	2.77567	FALSE	Human	IsMasterProtein			NaN	0	33	26	122	24	97.4	4.73	882	26	0.1056	0.00445255	0.292918	P12830	Cadherin-1 OS=Homo sapiens GN=CDH1 PE=1 SV=3
2.27093	2.24628	2.23674	2.20331	2.3129	2.24664	2.25574	2.27994	2.30725	FALSE	Human	IsMasterProtein			NaN	0	45	18	109	12	57.8	4.94	521	18	0.0297935	0.00296227	0.0885467	O00505	Importin subunit alpha-4 OS=Homo sapiens GN=KPNA3 PE=1 SV=2
1.91345	1.99809	1.89314	1.81076	1.97242	1.90911	1.90819	2.00226	1.96955	FALSE	Human	IsMasterProtein			NaN	0	43	24	48	21	75.4	6.61	684	24	0.262274	-0.0374634	-0.657672	Q9Y450	HBS1-like protein OS=Homo sapiens GN=HBS1L PE=1 SV=1
2.11223	2.07641	2.09361	2.20391	2.06605	2.12549	2.13137	2.0473	2.07336	FALSE	Human	IsMasterProtein			NaN	0	28	29	59	29	125.9	6.01	1134	29	0.385133	0.0377347	0.914977	Q8IWB9-2	Isoform 2 of Testis-expressed sequence 2 protein OS=Homo sapiens GN=TEX2
1.42669	1.47409	1.45144	1.43152	1.46882	1.42403	1.43133	1.42057	1.47541	FALSE	Human	IsMasterProtein			NaN	0	52	21	66	21	65.2	6.93	587	21	0.181421	-0.00928017	-0.476568	Q8NFF5	FAD synthase OS=Homo sapiens GN=FLAD1 PE=1 SV=1
1.45459	1.41455	1.44677	1.48901	1.39517	1.43501	1.42001	1.4001	1.39022	FALSE	Human	IsMasterProtein			NaN	0	59	16	136	7	40.5	5.69	354	16	0.0121157	0.00109442	0.0366928	P08754	Guanine nucleotide-binding protein G(k) subunit alpha OS=Homo sapiens GN=GNAI3 PE=1 SV=3
1.83725	1.77133	1.83381	1.76746	1.74656	1.79363	1.76879	1.77554	1.78366	FALSE	Human	IsMasterProtein			NaN	0	44	24	58	24	72.4	7.61	645	24	0.819527	-0.0449163	-1.76954	Q8IWZ8	SURP and G-patch domain-containing protein 1 OS=Homo sapiens GN=SUGP1 PE=1 SV=2
1.08531	1.03848	1.06914	1.13056	1.05576	1.11646	1.08574	1.01907	1.03763	FALSE	Human	IsMasterProtein			NaN	0	21	30	57	30	201.9	5.01	1812	30	0.614687	0.0366112	1.36901	Q69YN4	Protein virilizer homolog OS=Homo sapiens GN=KIAA1429 PE=1 SV=2
0.683071	0.685985	0.644386	0.565583	0.771962	0.641835	0.65017	0.780103	0.776424	FALSE	Human	IsMasterProtein			NaN	0	61	13	200	2	35.6	5.54	309	13	0.0639902	-0.0113543	-0.183955	P67775	Serine/threonine-protein phosphatase 2A catalytic subunit alpha isoform OS=Homo sapiens GN=PPP2CA PE=1 SV=1
0.427864	0.638405	0.41169	0.355785	0.42338	0.374116	0.377351	0.498472	0.427403	FALSE	Human	IsMasterProtein			NaN	0	13	30	60	14	271.4	5.57	2542	30	0.645219	-0.108226	-1.42848	Q9Y4G6	Talin-2 OS=Homo sapiens GN=TLN2 PE=1 SV=4
2.9971	2.99867	2.97314	2.84453	3.05811	2.93643	2.93666	3.08557	3.06595	FALSE	Human	IsMasterProtein			NaN	0	51	24	119	23	38	8.63	340	24	0.278881	-0.0432769	-0.693499	P25685	DnaJ homolog subfamily B member 1 OS=Homo sapiens GN=DNAJB1 PE=1 SV=4
3.47611	3.41267	3.47596	3.50666	3.37304	3.48716	3.47178	3.4116	3.43876	FALSE	Human	IsMasterProtein			NaN	0	57	24	132	24	41.4	8.78	357	24	0.00491439	0.000700951	0.0150034	P30533	Alpha-2-macroglobulin receptor-associated protein OS=Homo sapiens GN=LRPAP1 PE=1 SV=1
1.75953	1.74929	1.76725	1.67447	1.7527	1.72699	1.7136	1.76275	1.75628	FALSE	Human	IsMasterProtein			NaN	0	15	33	43	17	265.2	8.53	2442	33	0.795281	-0.0406344	-1.72175	Q92793	CREB-binding protein OS=Homo sapiens GN=CREBBP PE=1 SV=3
2.16059	2.12085	2.15659	2.22325	2.09782	2.16123	2.17346	2.06937	2.10055	FALSE	Human	IsMasterProtein			NaN	0	58	25	88	25	55.4	7.02	507	25	0.142651	0.0147538	0.384716	Q7Z3B4	Nucleoporin p54 OS=Homo sapiens GN=NUP54 PE=1 SV=2
2.02666	1.99384	1.98811	1.91653	2.00119	2.00494	1.96828	2.01113	2.00895	FALSE	Human	IsMasterProtein			NaN	0	47	23	94	0	68.4	8.46	607	23	0.385763	-0.0286471	-0.916259	Q06787-5	Isoform 4 of Fragile X mental retardation protein 1 OS=Homo sapiens GN=FMR1
2.41348	2.49421	2.44271	2.35069	2.52912	2.43499	2.42069	2.52911	2.58243	FALSE	Human	IsMasterProtein			NaN	0	54	17	120	16	44.8	5.68	395	17	0.0734451	-0.0118652	-0.209339	A0A087X1N8	Serpin B6 OS=Homo sapiens GN=SERPINB6 PE=1 SV=1
-7.01634	-6.98306	-6.97085	-6.90831	-6.92399	-6.47411	-7.04898	-7.12971	-7.09185	FALSE	Human	IsMasterProtein			NaN	0	67	14	43	1	34.7	9.39	325	14	0.679247	0.221285	1.49476	C9JFK9	BAG family molecular chaperone regulator 3 (Fragment) OS=Homo sapiens GN=BAG3 PE=1 SV=1
1.90381	1.93914	1.87437	1.8708	1.8589	1.90336	1.87986	1.86743	1.85741	FALSE	Human	IsMasterProtein			NaN	0	37	21	67	20	81.2	6.61	730	21	0.540132	-0.0280891	-1.22341	Q71RC2-4	Isoform 4 of La-related protein 4 OS=Homo sapiens GN=LARP4
3.04465	3.02557	3.01726	2.90514	3.14915	3.0265	3.04279	3.14003	3.14579	FALSE	Human	IsMasterProtein			NaN	0	71	19	226	19	41.2	5.02	366	19	0.0103763	-0.00223247	-0.0314854	P52788	Spermine synthase OS=Homo sapiens GN=SMS PE=1 SV=2
-5.73747	-5.2905	-5.29761	-5.35784	-5.45304	-5.34137	-5.35298	-5.38783	-5.40553	FALSE	Human	IsMasterProtein			NaN	0	47	22	93	1	66.4	8.38	590	22	0.140883	0.0577737	0.380431	Q06787-6	Isoform 5 of Fragile X mental retardation protein 1 OS=Homo sapiens GN=FMR1
2.23043	2.23184	2.22631	2.34295	2.17505	2.25724	2.24855	2.14878	2.17724	FALSE	Human	IsMasterProtein			NaN	0	41	23	81	23	62.9	6.89	563	23	0.233948	0.0288863	0.595584	Q969V3	Nicalin OS=Homo sapiens GN=NCLN PE=1 SV=2
2.05366	2.09851	2.05839	1.94549	2.23233	2.0526	2.06167	2.20786	2.18842	FALSE	Human	IsMasterProtein			NaN	0	53	21	86	20	50.7	7.06	450	21	0.0261487	0.00662168	0.0780093	P41240	Tyrosine-protein kinase CSK OS=Homo sapiens GN=CSK PE=1 SV=1
1.93975	1.97113	1.93148	1.83561	2.03526	1.92533	1.92198	2.05622	2.01948	FALSE	Human	IsMasterProtein			NaN	0	55	26	71	26	67.7	7.78	597	26	0.0931057	-0.0153891	-0.260917	P29350-3	Isoform 2 of Tyrosine-protein phosphatase non-receptor type 6 OS=Homo sapiens GN=PTPN6
2.17907	2.16183	2.14815	2.02689	2.25261	2.13415	2.13589	2.28214	2.27906	FALSE	Human	IsMasterProtein			NaN	0	49	30	74	30	72	8.7	621	30	0.141507	-0.0251308	-0.381944	Q99543	DnaJ homolog subfamily C member 2 OS=Homo sapiens GN=DNAJC2 PE=1 SV=4
2.91974	2.8666	2.90937	3.02819	2.82878	2.90492	2.9107	2.77761	2.79823	FALSE	Human	IsMasterProtein			NaN	0	52	28	90	27	64.7	8.35	571	28	0.134808	0.0220599	0.365642	Q10471	Polypeptide N-acetylgalactosaminyltransferase 2 OS=Homo sapiens GN=GALNT2 PE=1 SV=1
-1.31217	-1.31178	-1.32175	-1.48301	-1.35096	-1.38083	-1.35169	-1.24795	-1.25549	FALSE	Human	IsMasterProtein			NaN	0	24	23	91	6	109.4	6.19	957	23	1.05069	-0.0897017	-2.23632	O60282	Kinesin heavy chain isoform 5C OS=Homo sapiens GN=KIF5C PE=1 SV=1
3.03294	3.00105	3.03578	3.07964	2.98134	3.06119	3.04682	2.98453	3.00743	FALSE	Human	IsMasterProtein			NaN	0	44	20	114	20	51.5	9.94	437	20	0.210519	0.0174665	0.543181	P08621	U1 small nuclear ribonucleoprotein 70 kDa OS=Homo sapiens GN=SNRNP70 PE=1 SV=2
3.73364	3.72855	3.69177	3.66853	3.71444	3.71129	3.68722	3.71435	3.7278	FALSE	Human	IsMasterProtein			NaN	0	48	18	169	17	30	10.61	266	18	0.429126	-0.0199021	-1.00377	P62424	60S ribosomal protein L7a OS=Homo sapiens GN=RPL7A PE=1 SV=2
1.87122	1.82818	1.87811	1.81844	1.81545	1.85244	1.85478	1.85068	1.8303	FALSE	Human	IsMasterProtein			NaN	0	27	23	56	22	111	9.07	983	23	0.707492	-0.0304002	-1.54983	Q5T8P6-2	Isoform 2 of RNA-binding protein 26 OS=Homo sapiens GN=RBM26
2.63975	2.5814	2.62881	2.70547	2.57086	2.64607	2.64059	2.53176	2.55326	FALSE	Human	IsMasterProtein			NaN	0	58	21	114	21	45.8	9.51	396	21	0.219478	0.0241486	0.56334	P82933	28S ribosomal protein S9, mitochondrial OS=Homo sapiens GN=MRPS9 PE=1 SV=2
-7.23529	-7.28925	-7.26517	-7.28678	-7.37083	-7.09711	-7.47044	-7.42671	-7.49728	FALSE	Human	IsMasterProtein			NaN	0	54	13	202	1	32.6	8.91	294	13	0.0485061	0.011665	0.141491	Q9P0L0-2	Isoform 2 of Vesicle-associated membrane protein-associated protein A OS=Homo sapiens GN=VAPA
1.96692	1.91956	1.92644	1.98758	1.85626	1.94218	1.93696	1.83992	1.82875	FALSE	Human	IsMasterProtein			NaN	0	50	19	88	19	50.3	8.15	463	19	0.0764749	-0.00896561	-0.217391	Q9H9P8	L-2-hydroxyglutarate dehydrogenase, mitochondrial OS=Homo sapiens GN=L2HGDH PE=1 SV=3
4.36608	4.38613	4.37596	4.17755	4.40633	4.30882	4.30972	4.46513	4.45607	FALSE	Human	IsMasterProtein			NaN	0	46	19	246	19	37.5	6.81	337	19	0.517866	-0.0784915	-1.17972	P37837	Transaldolase OS=Homo sapiens GN=TALDO1 PE=1 SV=2
2.66206	2.59531	2.59068	2.48438	2.6647	2.57118	2.55393	2.61271	2.6403	FALSE	Human	IsMasterProtein			NaN	0	52	30	76	30	80.6	6.79	707	30	0.304481	-0.0425942	-0.747995	Q9UPT5-6	Isoform 6 of Exocyst complex component 7 OS=Homo sapiens GN=EXOC7
3.66713	3.73562	3.6941	3.52884	3.60601	3.61837	3.62593	3.65307	3.66552	FALSE	Human	IsMasterProtein	+	T24_Con	NaN	0	68	24	170	24	36.4	5.92	323	24	1.53706	-0.114542	-3.33257	P12429	Annexin A3 OS=Homo sapiens GN=ANXA3 PE=1 SV=3
2.15937	2.15352	2.13008	1.96466	2.17287	2.048	2.06332	2.18898	2.15404	FALSE	Human	IsMasterProtein			NaN	0	47	25	61	24	73.4	7.88	649	25	0.632179	-0.0858137	-1.40308	P46063	ATP-dependent DNA helicase Q1 OS=Homo sapiens GN=RECQL PE=1 SV=3
3.39228	3.37274	3.38391	3.46592	3.30942	3.42204	3.40855	3.26501	3.30856	FALSE	Human	IsMasterProtein			NaN	0	43	15	182	15	48.7	8.95	453	15	0.125989	0.0161495	0.343972	P36957	Dihydrolipoyllysine-residue succinyltransferase component of 2-oxoglutarate dehydrogenase complex, mitochondrial OS=Homo sapiens GN=DLST PE=1 SV=4
2.36949	2.35758	2.37529	2.1811	2.39744	2.26343	2.30559	2.4343	2.39841	FALSE	Human	IsMasterProtein			NaN	0	34	26	79	24	113	7.25	1033	26	0.616312	-0.0868012	-1.37217	O94855-2	Isoform 2 of Protein transport protein Sec24D OS=Homo sapiens GN=SEC24D
2.34693	2.3553	2.35046	2.25475	2.38866	2.33145	2.33974	2.38862	2.36491	FALSE	Human	IsMasterProtein			NaN	0	33	26	96	26	93.9	6.39	838	26	0.266779	-0.0259415	-0.66743	Q658Y4	Protein FAM91A1 OS=Homo sapiens GN=FAM91A1 PE=1 SV=3
2.06941	2.07384	2.06939	1.9645	2.10511	2.0345	2.03856	2.126	2.13938	FALSE	Human	IsMasterProtein			NaN	0	38	24	64	23	81.8	6.71	708	24	0.373192	-0.0361749	-0.890633	O00471	Exocyst complex component 5 OS=Homo sapiens GN=EXOC5 PE=1 SV=1
2.31382	2.25338	2.29049	2.39491	2.1732	2.31108	2.28567	2.18	2.16226	FALSE	Human	IsMasterProtein			NaN	0	50	25	80	25	66.5	7.66	575	25	0.0362564	0.00717044	0.107046	Q9BYC5	Alpha-(1,6)-fucosyltransferase OS=Homo sapiens GN=FUT8 PE=1 SV=2
1.91802	1.87528	1.90961	2.00691	1.93519	1.94321	1.98357	1.90502	1.90903	FALSE	Human	IsMasterProtein			NaN	0	44	22	66	22	70.3	8.51	620	22	1.09175	0.0608014	2.32203	O14975	Very long-chain acyl-CoA synthetase OS=Homo sapiens GN=SLC27A2 PE=1 SV=2
1.21351	1.2953	1.23292	1.19296	1.15031	1.19661	1.16219	1.17438	1.21524	FALSE	Human	IsMasterProtein			NaN	0	46	19	50	19	65.9	6.07	600	19	1.09847	-0.0672874	-2.33615	Q9BV36	Melanophilin OS=Homo sapiens GN=MLPH PE=1 SV=1
1.6282	1.61799	1.59314	1.68771	1.58825	1.65036	1.61764	1.58437	1.58246	FALSE	Human	IsMasterProtein			NaN	0	12	32	49	32	336	6.9	3065	32	0.397926	0.0289976	0.940937	Q8IWI9-4	Isoform 4 of MAX gene-associated protein OS=Homo sapiens GN=MGA
2.18759	2.19677	2.14695	1.99478	2.18254	2.09559	2.11641	2.18261	2.18116	FALSE	Human	IsMasterProtein			NaN	0	48	21	112	21	62.4	7.84	548	21	0.696298	-0.0861332	-1.528	K7ER00	Phenylalanine--tRNA ligase alpha subunit OS=Homo sapiens GN=FARSA PE=1 SV=1
4.85393	4.79051	4.75438	4.66749	4.80285	4.75685	4.7654	4.7421	4.76438	FALSE	Human	IsMasterProtein			NaN	0	52	15	494	15	34.3	5.97	317	15	0.50867	-0.0572087	-1.16163	P05388	60S acidic ribosomal protein P0 OS=Homo sapiens GN=RPLP0 PE=1 SV=1
4.10147	4.07461	4.09825	4.02353	4.06243	4.06793	4.03732	4.07784	4.1267	FALSE	Human	IsMasterProtein			NaN	0	24	12	285	10	53.4	9.36	526	12	1.1555	-0.0401489	-2.45717	P35637	RNA-binding protein FUS OS=Homo sapiens GN=FUS PE=1 SV=1
2.73421	2.66483	2.6959	2.87	2.52937	2.75757	2.74487	2.53368	2.57528	FALSE	Human	IsMasterProtein			NaN	0	53	19	117	19	41.2	10.7	365	19	0.0707766	0.0206658	0.202214	Q15050	Ribosome biogenesis regulatory protein homolog OS=Homo sapiens GN=RRS1 PE=1 SV=2
2.29215	2.20731	2.27267	2.3477	2.13087	2.2931	2.26499	2.16394	2.15968	FALSE	Human	IsMasterProtein			NaN	0	34	29	61	29	98.7	5.11	851	29	0.000729998	-0.00015672	-0.0022393	Q9H501	ESF1 homolog OS=Homo sapiens GN=ESF1 PE=1 SV=1
3.05788	3.00417	3.05382	3.11292	2.96491	3.08589	3.06477	2.95715	2.96887	FALSE	Human	IsMasterProtein			NaN	0	38	14	153	14	40.5	6.18	358	14	0.119446	0.0159517	0.32774	Q9UBS4	DnaJ homolog subfamily B member 11 OS=Homo sapiens GN=DNAJB11 PE=1 SV=1
-1.29702	-1.35463	-1.33084	-1.40839	-1.40382	-1.34044	-1.3351	-1.34159	-1.40767	FALSE	Human	IsMasterProtein			NaN	0	41	30	71	2	91.3	5.36	783	30	0.963294	-0.0567209	-2.05702	Q9UQ88	Cyclin-dependent kinase 11A OS=Homo sapiens GN=CDK11A PE=1 SV=4
1.47285	1.46424	1.53041	1.51574	1.35474	1.45067	1.46818	1.40918	1.39503	FALSE	Human	IsMasterProtein			NaN	0	25	26	46	26	165.2	7.17	1479	26	0.404069	-0.0487804	-0.953359	Q92626	Peroxidasin homolog OS=Homo sapiens GN=PXDN PE=1 SV=2
2.23513	2.21251	2.227	2.27056	2.21597	2.24904	2.23971	2.16051	2.17145	FALSE	Human	IsMasterProtein			NaN	0	48	17	122	15	68.1	5.86	618	17	0.518498	0.0203107	1.18096	Q8IXI1	Mitochondrial Rho GTPase 2 OS=Homo sapiens GN=RHOT2 PE=1 SV=2
1.25023	1.23538	1.26656	1.28445	1.19879	1.28234	1.25503	1.20253	1.2181	FALSE	Human	IsMasterProtein			NaN	0	22	28	36	28	168.4	8.73	1581	28	0.0519536	0.00447281	0.151046	Q15648	Mediator of RNA polymerase II transcription subunit 1 OS=Homo sapiens GN=MED1 PE=1 SV=4
2.0831	2.00743	2.05269	2.147	2.02113	2.08733	2.0931	1.95448	1.99597	FALSE	Human	IsMasterProtein			NaN	0	38	22	75	22	77.5	7.72	698	22	0.368297	0.0374115	0.88062	Q6ZRP7	Sulfhydryl oxidase 2 OS=Homo sapiens GN=QSOX2 PE=1 SV=3
0.706002	0.681196	0.709959	0.706344	0.835769	0.773141	0.771599	0.83459	0.829021	FALSE	Human	IsMasterProtein			NaN	0	22	27	43	27	177.2	5.39	1577	27	0.880937	0.0726989	1.89137	Q6XZF7	Dynamin-binding protein OS=Homo sapiens GN=DNMBP PE=1 SV=1
1.5456	1.4901	1.52119	1.54598	1.57401	1.52546	1.51679	1.55685	1.55097	FALSE	Human	IsMasterProtein			NaN	0	28	24	49	24	122.2	5.24	1118	24	0.62158	0.0295208	1.38244	Q14126	Desmoglein-2 OS=Homo sapiens GN=DSG2 PE=1 SV=2
1.31887	1.33484	1.29555	1.15847	1.43178	1.28152	1.29285	1.41819	1.43622	FALSE	Human	IsMasterProtein			NaN	0	35	25	44	25	91.7	5.76	837	25	0.11774	-0.0258286	-0.323484	Q9Y4R8	Telomere length regulation protein TEL2 homolog OS=Homo sapiens GN=TELO2 PE=1 SV=2
2.76542	2.69781	2.68912	2.91467	2.79238	2.83331	2.81209	2.70553	2.69916	FALSE	Human	IsMasterProtein	+	T24_Con	NaN	0	41	21	126	21	60.8	8.98	543	21	1.39363	0.12934	2.98847	Q16678	Cytochrome P450 1B1 OS=Homo sapiens GN=CYP1B1 PE=1 SV=2
2.3382	2.29358	2.29501	2.1878	2.29973	2.28427	2.26203	2.36454	2.31944	FALSE	Human	IsMasterProtein			NaN	0	26	27	63	27	122.9	6.35	1076	27	0.610659	-0.051663	-1.36116	O60524	Nuclear export mediator factor NEMF OS=Homo sapiens GN=NEMF PE=1 SV=4
1.89433	1.91264	1.85442	1.81174	1.80253	1.88313	1.85233	1.8399	1.81256	FALSE	Human	IsMasterProtein			NaN	0	30	29	57	22	127	8.92	1108	29	0.824172	-0.0546572	-1.77871	Q12965	Unconventional myosin-Ie OS=Homo sapiens GN=MYO1E PE=1 SV=2
2.40096	2.37797	2.36617	2.46011	2.34572	2.39668	2.39421	2.33478	2.4123	FALSE	Human	IsMasterProtein			NaN	0	72	14	105	14	26.1	5.66	225	14	0.21472	0.0191364	0.552652	O75934	Pre-mRNA-splicing factor SPF27 OS=Homo sapiens GN=BCAS2 PE=1 SV=1
5.61985	5.74531	5.5977	5.52791	5.69135	5.64567	5.61876	5.74246	5.781	FALSE	Human	IsMasterProtein			NaN	0	76	17	676	3	18	7.81	165	17	0.186162	-0.0326427	-0.487547	P62937	Peptidyl-prolyl cis-trans isomerase A OS=Homo sapiens GN=PPIA PE=1 SV=2
2.1013	2.10644	2.08166	2.00986	2.10003	2.02239	2.0603	2.11162	2.12339	FALSE	Human	IsMasterProtein			NaN	0	37	32	58	32	107.7	7.05	941	32	0.831824	-0.0523733	-1.79384	A0A087WXL6	Vacuolar protein sorting 11 (Yeast), isoform CRA_a OS=Homo sapiens GN=VPS11 PE=1 SV=1
3.16136	3.13427	3.1315	3.03895	3.17003	3.119	3.09371	3.20459	3.20308	FALSE	Human	IsMasterProtein			NaN	0	27	15	151	15	78.3	5.25	709	15	0.348805	-0.0330497	-0.840539	Q14444	Caprin-1 OS=Homo sapiens GN=CAPRIN1 PE=1 SV=2
1.40898	1.36858	1.37592	1.3298	1.40721	1.38405	1.35028	1.43276	1.39016	FALSE	Human	IsMasterProtein			NaN	0	33	23	37	20	92	9.13	836	23	0.154888	-0.0108037	-0.41413	P25440-2	Isoform 2 of Bromodomain-containing protein 2 OS=Homo sapiens GN=BRD2
2.4997	2.4475	2.49723	2.58214	2.44011	2.50225	2.52537	2.41383	2.43211	FALSE	Human	IsMasterProtein			NaN	0	42	21	93	21	70.7	7.42	631	21	0.235907	0.0266879	0.599921	Q969Z0	Protein TBRG4 OS=Homo sapiens GN=TBRG4 PE=1 SV=1
1.09945	1.14892	1.12129	1.00609	0.945497	1.06482	1.00794	1.01563	1.03411	FALSE	Human	IsMasterProtein	+	T24_Con	NaN	0	64	21	314	2	28.7	4.82	248	21	1.46474	-0.11775	-3.15656	H7BYY1	Tropomyosin 1 (Alpha), isoform CRA_m OS=Homo sapiens GN=TPM1 PE=1 SV=1
2.59224	2.59106	2.55616	2.37245	2.61476	2.47249	2.5084	2.65238	2.59401	FALSE	Human	IsMasterProtein			NaN	0	47	16	92	16	51.8	6.35	455	16	0.583387	-0.0932482	-1.30798	Q5TFE4	5'-nucleotidase domain-containing protein 1 OS=Homo sapiens GN=NT5DC1 PE=1 SV=1
0.787904	0.801612	0.795622	0.728617	0.756488	0.800907	0.750052	0.778778	0.774061	FALSE	Human	IsMasterProtein			NaN	0	49	17	94	11	57.9	4.96	521	17	0.703746	-0.0330419	-1.54252	O00629	Importin subunit alpha-3 OS=Homo sapiens GN=KPNA4 PE=1 SV=1
2.72905	2.73512	2.71317	2.63019	2.74355	2.70683	2.68172	2.74074	2.74468	FALSE	Human	IsMasterProtein			NaN	0	61	13	179	2	35.6	5.43	309	13	0.401356	-0.0322568	-0.947876	P62714	Serine/threonine-protein phosphatase 2A catalytic subunit beta isoform OS=Homo sapiens GN=PPP2CB PE=1 SV=1
2.77951	2.76103	2.77636	2.88429	2.68684	2.78621	2.81145	2.67072	2.68958	FALSE	Human	IsMasterProtein			NaN	0	37	22	119	22	75.4	9.36	659	22	0.0832773	0.0134809	0.235329	P28288	ATP-binding cassette sub-family D member 3 OS=Homo sapiens GN=ABCD3 PE=1 SV=1
1.9112	1.94237	1.91433	1.87822	1.94308	1.93821	1.93154	1.92413	1.86475	FALSE	Human	IsMasterProtein			NaN	0	57	20	80	20	44.6	5.66	406	20	0.0412392	-0.00279725	-0.121153	Q8N6T3	ADP-ribosylation factor GTPase-activating protein 1 OS=Homo sapiens GN=ARFGAP1 PE=1 SV=2
2.03692	2.05266	2.06293	2.14522	1.94174	2.06467	2.0693	1.92936	1.93959	FALSE	Human	IsMasterProtein			NaN	0	55	25	58	24	54.8	6.28	483	25	0.00160966	-0.000294209	-0.00493271	Q96DZ1	Endoplasmic reticulum lectin 1 OS=Homo sapiens GN=ERLEC1 PE=1 SV=1
2.78601	2.74004	2.75331	2.81546	2.71234	2.7604	2.76114	2.64912	2.68783	FALSE	Human	IsMasterProtein			NaN	0	32	15	141	15	75.7	7.44	663	15	0.0302409	0.00294431	0.089835	Q99805	Transmembrane 9 superfamily member 2 OS=Homo sapiens GN=TM9SF2 PE=1 SV=1
0.778466	0.822586	0.78854	0.707019	0.845091	0.759977	0.780754	0.831825	0.834294	FALSE	Human	IsMasterProtein			NaN	0	28	26	34	26	151.8	6.42	1384	26	0.240329	-0.0258348	-0.609685	O94966-6	Isoform 6 of Ubiquitin carboxyl-terminal hydrolase 19 OS=Homo sapiens GN=USP19
1.75361	1.72487	1.73376	1.65026	1.73269	1.70314	1.70394	1.70025	1.72164	FALSE	Human	IsMasterProtein			NaN	0	51	21	74	21	67.3	5.21	599	21	0.756173	-0.0420533	-1.64498	H0UI80	Negative elongation factor C/D OS=Homo sapiens GN=TH1L PE=1 SV=1
2.60762	2.52142	2.56298	2.64326	2.50682	2.60819	2.58316	2.5056	2.51962	FALSE	Human	IsMasterProtein			NaN	0	27	29	63	29	99	9.17	940	29	0.17484	0.0220861	0.461242	Q96QC0	Serine/threonine-protein phosphatase 1 regulatory subunit 10 OS=Homo sapiens GN=PPP1R10 PE=1 SV=1
2.06683	2.04518	2.0793	2.15758	2.01616	2.08507	2.07247	1.99086	2.01752	FALSE	Human	IsMasterProtein			NaN	0	39	26	58	26	100.5	6.74	919	26	0.207051	0.0224983	0.535334	P98194	Calcium-transporting ATPase type 2C member 1 OS=Homo sapiens GN=ATP2C1 PE=1 SV=3
2.5863	2.61877	2.58974	2.44165	2.62102	2.55176	2.59093	2.67165	2.64939	FALSE	Human	IsMasterProtein			NaN	0	62	19	73	19	41.5	4.91	360	19	0.492375	-0.0601246	-1.12951	Q15435	Protein phosphatase 1 regulatory subunit 7 OS=Homo sapiens GN=PPP1R7 PE=1 SV=1
1.9775	2.00753	2.0301	2.04348	1.96443	1.99542	1.97993	1.94859	1.99731	FALSE	Human	IsMasterProtein			NaN	0	10	28	43	28	360	6.33	3174	28	0.0489473	-0.00393685	-0.142717	Q96RL7	Vacuolar protein sorting-associated protein 13A OS=Homo sapiens GN=VPS13A PE=1 SV=2
3.17581	3.12721	3.18773	3.29388	3.05392	3.18761	3.19765	3.04405	3.07726	FALSE	Human	IsMasterProtein			NaN	0	20	21	109	18	93.6	8.91	826	21	0.0726424	0.0148861	0.207199	Q8TCJ2	Dolichyl-diphosphooligosaccharide--protein glycosyltransferase subunit STT3B OS=Homo sapiens GN=STT3B PE=1 SV=1
2.43999	2.40574	2.42484	2.58984	2.33517	2.50417	2.49346	2.31732	2.35352	FALSE	Human	IsMasterProtein			NaN	0	35	22	66	22	78.8	4.86	681	22	0.282167	0.0528711	0.700543	O00566	U3 small nucleolar ribonucleoprotein protein MPP10 OS=Homo sapiens GN=MPHOSPH10 PE=1 SV=2
3.02343	3.04866	3.03242	2.92346	2.9239	2.93739	2.99956	3.01056	3.0395	FALSE	Human	IsMasterProtein	+	T24_Con	NaN	0	59	16	148	14	43.1	4.84	409	16	3.59665	-0.106589	-12.2732	P54727	UV excision repair protein RAD23 homolog B OS=Homo sapiens GN=RAD23B PE=1 SV=1
4.74204	4.79418	4.72377	4.62939	4.85752	4.73636	4.73596	4.81582	4.88533	FALSE	Human	IsMasterProtein			NaN	0	79	13	657	13	15	8.27	140	13	0.061382	-0.012239	-0.176882	P07737	Profilin-1 OS=Homo sapiens GN=PFN1 PE=1 SV=2
3.20707	3.14261	3.21491	3.24258	3.10915	3.2314	3.19633	3.08493	3.1203	FALSE	Human	IsMasterProtein			NaN	0	61	15	253	15	26.5	7.81	239	15	0.0434802	0.00617957	0.127454	P54819	Adenylate kinase 2, mitochondrial OS=Homo sapiens GN=AK2 PE=1 SV=2
3.27251	3.23129	3.22601	3.08154	3.31831	3.17867	3.18657	3.34281	3.34744	FALSE	Human	IsMasterProtein			NaN	0	68	17	303	13	28.2	4.84	246	17	0.290178	-0.0504309	-0.717652	Q04917	14-3-3 protein eta OS=Homo sapiens GN=YWHAH PE=1 SV=4
1.76677	1.71244	1.73049	1.85617	1.6893	1.77316	1.76532	1.65808	1.64117	FALSE	Human	IsMasterProtein			NaN	0	48	22	44	22	72.4	8.16	666	22	0.28913	0.0363083	0.715419	Q8N8A6	ATP-dependent RNA helicase DDX51 OS=Homo sapiens GN=DDX51 PE=1 SV=3
3.8775	3.95436	3.83712	3.86972	3.81684	3.84698	3.85144	3.81916	3.9271	FALSE	Human	IsMasterProtein			NaN	0	93	9	200	8	11.7	4.54	115	9	0.527849	-0.0451458	-1.19932	P05387	60S acidic ribosomal protein P2 OS=Homo sapiens GN=RPLP2 PE=1 SV=1
3.83395	3.80493	3.82998	3.98736	3.73656	3.84504	3.86708	3.70137	3.75244	FALSE	Human	IsMasterProtein			NaN	0	29	24	197	21	80.5	8.07	705	24	0.172575	0.0333687	0.455943	P46977	Dolichyl-diphosphooligosaccharide--protein glycosyltransferase subunit STT3A OS=Homo sapiens GN=STT3A PE=1 SV=2
1.6182	1.58481	1.58596	1.72463	1.54533	1.63422	1.63403	1.509	1.50113	FALSE	Human	IsMasterProtein			NaN	0	35	25	70	23	98	6.61	856	25	0.294081	0.0384066	0.725958	Q9Y487	V-type proton ATPase 116 kDa subunit a isoform 2 OS=Homo sapiens GN=ATP6V0A2 PE=1 SV=2
2.25662	2.23911	2.27561	2.33232	2.15786	2.27218	2.26754	2.12071	2.17121	FALSE	Human	IsMasterProtein			NaN	0	51	22	78	22	57.3	9.2	522	22	0.019062	-0.00299319	-0.0572959	P22570-7	Isoform 7 of NADPH:adrenodoxin oxidoreductase, mitochondrial OS=Homo sapiens GN=FDXR
3.39635	3.34939	3.36164	3.41355	3.33347	3.38161	3.37602	3.28525	3.31833	FALSE	Human	IsMasterProtein			NaN	0	58	14	245	6	37.3	6	340	14	0.092913	0.00708167	0.260419	P62879	Guanine nucleotide-binding protein G(I)/G(S)/G(T) subunit beta-2 OS=Homo sapiens GN=GNB2 PE=1 SV=3
2.54089	2.45287	2.46626	2.61655	2.36189	2.5041	2.52156	2.35608	2.35274	FALSE	Human	IsMasterProtein			NaN	0	47	24	64	24	74.8	5.57	677	24	0.0322052	0.00750494	0.0954774	Q15061	WD repeat-containing protein 43 OS=Homo sapiens GN=WDR43 PE=1 SV=3
-4.08183	-3.92479	-4.07757	-4.18183	-4.02309	-4.04138	-3.9082	-3.98905	-4.0412	FALSE	Human	IsMasterProtein			NaN	0	26	30	49	1	135.2	8.85	1250	30	0.305722	-0.0540361	-0.750617	Q70E73	Ras-associated and pleckstrin homology domains-containing protein 1 OS=Homo sapiens GN=RAPH1 PE=1 SV=3
1.67936	1.70225	1.66332	1.55925	1.70907	1.69037	1.67946	1.73286	1.72674	FALSE	Human	IsMasterProtein			NaN	0	38	23	57	23	83.4	5.58	769	23	0.232805	-0.0287437	-0.593052	Q9NQX3-2	Isoform 2 of Gephyrin OS=Homo sapiens GN=GPHN
1.88486	1.91807	1.88959	1.82723	1.95968	1.9036	1.90608	1.98661	1.98406	FALSE	Human	IsMasterProtein			NaN	0	54	20	71	19	54.1	6.38	492	20	0.00549491	-0.000666618	-0.0167647	O43237	Cytoplasmic dynein 1 light intermediate chain 2 OS=Homo sapiens GN=DYNC1LI2 PE=1 SV=1
2.71393	2.69378	2.69533	2.64479	2.67467	2.70387	2.68496	2.65571	2.67053	FALSE	Human	IsMasterProtein			NaN	0	33	16	101	16	63.4	7.71	588	16	0.65966	-0.0265715	-1.4566	Q16630-2	Isoform 2 of Cleavage and polyadenylation specificity factor subunit 6 OS=Homo sapiens GN=CPSF6
2.29692	2.25861	2.26102	2.14854	2.2483	2.19485	2.19216	2.26395	2.24421	FALSE	Human	IsMasterProtein			NaN	0	43	23	73	22	65.7	6.13	580	23	1.12359	-0.0749528	-2.3892	Q8WX92	Negative elongation factor B OS=Homo sapiens GN=NELFB PE=1 SV=1
1.91187	1.93563	1.90885	1.81783	2.06539	1.91812	1.92743	2.07095	2.03242	FALSE	Human	IsMasterProtein			NaN	0	49	19	91	16	51.1	6.57	449	19	0.072628	0.014996	0.207161	P31350-2	Isoform 2 of Ribonucleoside-diphosphate reductase subunit M2 OS=Homo sapiens GN=RRM2
2.92321	2.88738	2.89749	2.99393	2.81132	2.93905	2.95132	2.76472	2.8374	FALSE	Human	IsMasterProtein			NaN	0	59	17	164	17	39.1	4.45	335	17	0.0770709	0.0120732	0.21897	Q14257-2	Isoform 2 of Reticulocalbin-2 OS=Homo sapiens GN=RCN2
2.31919	2.24997	2.29437	2.44672	2.23446	2.31936	2.3346	2.18646	2.2143	FALSE	Human	IsMasterProtein			NaN	0	36	24	66	24	94.4	5.96	830	24	0.283553	0.0456707	0.703509	Q8IWA0	WD repeat-containing protein 75 OS=Homo sapiens GN=WDR75 PE=1 SV=1
2.26428	2.21554	2.25742	2.36885	2.27624	2.30177	2.27766	2.28714	2.28971	FALSE	Human	IsMasterProtein			NaN	0	36	19	70	19	63.8	8.63	554	19	1.04066	0.0698731	2.21555	Q96KC8	DnaJ homolog subfamily C member 1 OS=Homo sapiens GN=DNAJC1 PE=1 SV=1
1.86874	1.90769	1.84057	1.71891	1.87546	1.80392	1.7831	1.90008	1.85416	FALSE	Human	IsMasterProtein			NaN	0	40	23	53	21	78.6	6.7	687	23	0.671769	-0.072908	-1.48019	Q96AC1-3	Isoform 3 of Fermitin family homolog 2 OS=Homo sapiens GN=FERMT2
4.5067	4.44279	4.46661	4.63099	4.37053	4.50637	4.53333	4.27683	4.35728	FALSE	Human	IsMasterProtein			NaN	0	62	14	491	14	33.4	7.59	309	14	0.146851	0.0305974	0.394858	P45880-1	Isoform 1 of Voltage-dependent anion-selective channel protein 2 OS=Homo sapiens GN=VDAC2
-2.23905	-2.3769	-2.52705	-2.46031	-2.21962	-2.32906	-2.39974	-2.57355	-2.34702	FALSE	Human	IsMasterProtein			NaN	0	34	27	84	1	101.5	7.42	885	27	0.153978	0.0446692	0.411957	P23497-4	Isoform Sp100-C of Nuclear autoantigen Sp-100 OS=Homo sapiens GN=SP100
1.62835	1.586	1.57377	1.50109	1.80343	1.5652	1.55441	1.80203	1.78013	FALSE	Human	IsMasterProtein			NaN	0	26	25	51	24	114.3	5.59	1015	25	0.104848	0.0271955	0.291009	Q9BPX3	Condensin complex subunit 3 OS=Homo sapiens GN=NCAPG PE=1 SV=1
2.01122	2.03081	2.02607	1.90932	2.08279	2.02396	2.0022	2.12612	2.08923	FALSE	Human	IsMasterProtein			NaN	0	41	21	71	21	65.5	8.22	574	21	0.123688	-0.017345	-0.338278	Q13131-2	Isoform 2 of 5'-AMP-activated protein kinase catalytic subunit alpha-1 OS=Homo sapiens GN=PRKAA1
[truncated: 7,251 more rows]
